# Supplementary material for: Overexpressing Ribosomal Protein L16D Affects Leaf Development but Confers Pathogen Resistance in Arabidopsis
Source: Int J Mol Sci. 2023 May 30;24(11):9479. doi: 10.3390/ijms24119479 (PMC10253392; doi:10.3390/ijms24119479)
Supplement: Supplementary file 1 [file ijms-24-09479-s001.zip]

Archive with 4 entries (4 files):
- Dataset 1.xlsx
- Dataset 2.xlsx
- Dataset 3.xls
- Supporting information.pdf
