# Supplementary material for: Overexpressing Ribosomal Protein L16D Affects Leaf Development but Confers Pathogen Resistance in Arabidopsis
Source: Int J Mol Sci. 2023 May 30;24(11):9479. doi: 10.3390/ijms24119479 (PMC10253392; doi:10.3390/ijms24119479)
Supplement: Supplementary file 1 [file ijms-24-09479-s001.zip › Dataset 1.xlsx]

## Sheet: L16D-OE5 vs control
Gene ID	gene_symbol	L16D-OE5-vs-WT-all.gene_FC	L16D-OE5-vs-WT-all.gene_qValue	L16D-OE5-vs-WT-all.gene_Regulation	product	GO_term	pathway	pathway_description
AT1G26250	F28B23.9	0.00903057	1.57926e-09	Down	Proline-rich extensin-like family protein
AT5G48070	XTH20	0.0159463	3.40687e-05	Down	xyloglucan endotransglucosylase/hydrolase 20	hydrolase activity, hydrolyzing O-glycosyl compounds|cell wall|cell proliferation|xyloglucan metabolic process|xyloglucan:xyloglucosyl transferase activity|cell wall biogenesis|apoplast|cellular response to auxin stimulus|cell wall organization
AT2G31220	F16D14.6	0.0178155	0.000358055	Down	basic helix-loop-helix (bHLH) DNA-binding superfamily protein	DNA binding|DNA-binding transcription factor activity|nucleus|regulation of transcription, DNA-templated|pollen development|protein dimerization activity|anther wall tapetum development|callose deposition in cell wall
AT2G04090	F3L12.8	0.0198966	0.000939557	Down	MATE efflux family protein	drug transmembrane transport|drug transmembrane transporter activity|antiporter activity|integral component of membrane
AT1G71200	F23N20.19	0.0207686	0.00193186	Down	basic helix-loop-helix (bHLH) DNA-binding superfamily protein	RNA polymerase II regulatory region sequence-specific DNA binding|DNA-binding transcription factor activity|regulation of transcription, DNA-templated|regulation of transcription by RNA polymerase II|transcription factor binding|protein dimerization activity|cellular response to copper ion|RNA polymerase II transcription factor complex
AT5G37450	T25O11.15	0.0214772	0.00218069	Down	Leucine-rich repeat protein kinase family protein	protein serine/threonine kinase activity|ATP binding|integral component of membrane
AT1G54890	F14C21.44	0.0246537	0.00251247	Down	Late embryogenesis abundant (LEA) protein-like protein
AT3G26330	CYP71B37	0.0286707	0.00139217	Down	cytochrome P450, family 71, subfamily B, polypeptide 37	iron ion binding|membrane|integral component of membrane|oxidoreductase activity, acting on paired donors, with incorporation or reduction of molecular oxygen, NAD(P)H as one donor, and incorporation of one atom of oxygen|heme binding
AT5G35110	F7N22.20	0.0287453	0.00572016	Down	hypothetical protein
AT3G16130	ROPGEF13	0.0287514	0.00556092	Down	RHO guanyl-nucleotide exchange factor 13	Rho guanyl-nucleotide exchange factor activity
AT5G04970	MUG13.17	0.0288123	0.007946	Down	Plant invertase/pectin methylesterase inhibitor superfamily	extracellular region|cell wall|pectinesterase activity|cell wall modification|aspartyl esterase activity|pectin catabolic process|pectinesterase inhibitor activity	path:ath00040	Pentose and glucuronate interconversions
AT2G31180	MYB14	0.0295714	0.00123962	Down	myb domain protein 14	DNA-binding transcription factor activity|nucleus|response to cold|response to salt stress|response to ethylene|response to auxin|response to salicylic acid|response to jasmonic acid|cell differentiation|sequence-specific DNA binding|transcription regulatory region DNA binding|positive regulation of transcription, DNA-templated|response to freezing
AT1G65330	PHE1	0.0313546	0.00219305	Down	MADS-box transcription factor family protein	transcription factor activity, RNA polymerase II proximal promoter sequence-specific DNA binding|proximal promoter sequence-specific DNA binding|DNA-binding transcription factor activity|nucleus|multicellular organism development|transcription factor binding|embryo development ending in seed dormancy|sequence-specific DNA binding|transcription regulatory region DNA binding|positive regulation of …
AT1G42560	MLO9	0.0322948	0.00930267	Down	Seven transmembrane MLO family protein	calmodulin binding|defense response|response to biotic stimulus|integral component of membrane
AT5G06500	AGL96	0.0323572	0.00996493	Down	AGAMOUS-like 96	transcription factor activity, RNA polymerase II proximal promoter sequence-specific DNA binding|proximal promoter sequence-specific DNA binding|DNA-binding transcription factor activity|nucleus|multicellular organism development|transcription factor binding|polar nucleus|sequence-specific DNA binding|transcription regulatory region DNA binding|positive regulation of transcription by RNA polymera…
AT5G15430	T20K14.40	0.0333797	1.5689e-09	Down	Plant calmodulin-binding protein-like protein
AT4G15100	scpl30	0.0342322	0.290194		serine carboxypeptidase-like 30	serine-type carboxypeptidase activity|extracellular region|vacuole|proteolysis involved in cellular protein catabolic process
AT1G52110	F5F19.17	0.0343931	0.014057	Down	Mannose-binding lectin superfamily protein	carbohydrate binding
AT4G30662	AT4G30662	0.0345443	0.2971		hypothetical protein
AT5G63595	FLS4	0.0368906	0.0186642	Down	flavonol synthase 4	response to light stimulus|response to auxin|flavonoid biosynthetic process|flavonol synthase activity|metal ion binding|dioxygenase activity|response to karrikin	path:ath00941	Flavonoid biosynthesis
AT5G43935	FLS6	0.0396322	0.0391306	Down	flavonol synthase 6	response to light stimulus|response to auxin|flavonoid biosynthetic process|flavonol synthase activity|metal ion binding|dioxygenase activity|response to karrikin	path:ath00941	Flavonoid biosynthesis
AT2G12480	SCPL43	0.0396598	0.0248422	Down	serine carboxypeptidase-like 43	serine-type carboxypeptidase activity|extracellular region|vacuole|proteolysis involved in cellular protein catabolic process
AT5G57810	TET15	0.0396965	0.000558137	Down	tetraspanin15	plasma membrane|plasmodesma|integral component of membrane
AT3G06970	AT3G06970	0.0397247	0.0245168	Down	RNA-binding (RRM/RBD/RNP motifs) family protein	mRNA binding|nucleus|response to water deprivation|response to salt stress|response to abscisic acid|regulation of seed germination
AT1G62333	AT1G62333	0.0397781	0.0278983	Down	hypothetical protein
AT3G61120	AGL13	0.0397899	0.301386		AGAMOUS-like 13	RNA polymerase II regulatory region sequence-specific DNA binding|transcription factor activity, RNA polymerase II proximal promoter sequence-specific DNA binding|DNA-binding transcription factor activity|nucleus|multicellular organism development|transcription factor binding|pollen development|regulation of gene expression|sequence-specific DNA binding|transcription regulatory region DNA binding…
AT3G48131	AT3G48131	0.0398753	0.0280988	Down	transmembrane protein
AT2G01430	HB17	0.0398977	0.280966		homeobox-leucine zipper protein 17	DNA-binding transcription factor activity|nucleus|response to salt stress|sequence-specific DNA binding
AT1G71150	F23N20.14	0.0399214	0.0399937	Down	cyclin-D1-binding protein
AT5G11080	T5K6.70	0.0428795	0.0510122		Ubiquitin-like superfamily protein	nucleus|nodulation
AT2G03520	UPS4	0.043039	0.03674	Down	ureide permease 4	allantoin:proton symporter activity|ATP binding|chloroplast|uracil:cation symporter activity|membrane|integral component of membrane
AT2G17770	BZIP27	0.04306	0.0531418		basic region/leucine zipper motif 27	DNA binding|DNA-binding transcription factor activity|nucleus|response to chitin|protein self-association|regulation of photoperiodism, flowering
AT1G28590	F1K23.17	0.0431375	0.051863		GDSL-like Lipase/Acylhydrolase superfamily protein	extracellular region|lipid catabolic process|hydrolase activity, acting on ester bonds
AT4G22460	F7K2.40	0.0431868	0.0371326	Down	Bifunctional inhibitor/lipid-transfer protein/seed storage 2S albumin superfamily protein	extracellular region|response to auxin|lateral root morphogenesis
AT4G12520	T1P17.110	0.0438257	0.00825277	Down	Bifunctional inhibitor/lipid-transfer protein/seed storage 2S albumin superfamily protein	extracellular region|endoplasmic reticulum|response to cold|plant-type cell wall|plasmodesma|response to salt stress|induced systemic resistance|chloroplast outer membrane|response to abscisic acid|defense response to fungus
AT5G59370	ACT4	0.0439075	0.0192586	Down	actin 4	structural constituent of cytoskeleton|ATP binding|mitochondrion|cytoskeleton
AT4G04423	AT4G04423	0.0440893	5.0645e-05	Down	hypothetical protein
AT4G13577	AT4G13577	0.0445192	2.22933e-87	Down	hypothetical protein
AT2G41240	BHLH100	0.0446348	3.16021e-15	Down	basic helix-loop-helix protein 100	RNA polymerase II regulatory region sequence-specific DNA binding|DNA-binding transcription factor activity|regulation of transcription, DNA-templated|regulation of transcription by RNA polymerase II|transcription factor binding|response to water deprivation|cellular response to iron ion starvation|protein dimerization activity|iron ion homeostasis|RNA polymerase II transcription factor complex
AT5G05150	G18E	0.0456362	0.0113799	Down	autophagy-related protein 18E	autophagosome assembly|autophagy of mitochondrion|vacuolar membrane|cytosol|protein lipidation|protein transport|extrinsic component of membrane|phosphatidylinositol-3-phosphate binding|phagophore assembly site membrane|protein localization to phagophore assembly site|phosphatidylinositol-3,5-bisphosphate binding
AT4G14819	AT4G14819	0.0463385	7.7115e-06	Down	hypothetical protein (DUF1677)
AT5G59940	MMN10.19	0.0466738	0.00171204	Down	Cysteine/Histidine-rich C1 domain family protein
AT1G07175	AT1G07175	0.0467924	0.0652692		alternative NAD(P)H dehydrogenase	extracellular region|growth factor activity
AT5G49350	K7J8.2	0.0468353	0.0646928		Glycine-rich protein family
AT1G63330	F9N12.5	0.0468891	0.0444197	Down	Pentatricopeptide repeat (PPR) superfamily protein
AT2G31210	F16D14.5	0.0469811	0.0492797	Down	basic helix-loop-helix (bHLH) DNA-binding superfamily protein	DNA binding|DNA-binding transcription factor activity|nucleus|regulation of transcription, DNA-templated|pollen development|protein dimerization activity|anther wall tapetum development|callose deposition in cell wall
AT2G32270	ZIP3	0.0470984	0.0496389	Down	zinc transporter 3 precursor	zinc ion transmembrane transporter activity|plasma membrane|integral component of membrane|zinc ion transmembrane transport
AT1G79330	MC5	0.0471146	0.0484184	Down	metacaspase 5	cysteine-type endopeptidase activity|chloroplast|positive regulation of programmed cell death
AT1G29490	F15D2.7	0.0479662	0.0135016	Down	SAUR-like auxin-responsive protein family	plasma membrane|multicellular organism development|auxin-activated signaling pathway|auxin polar transport|regulation of growth
AT5G42180	PER64	0.0484955	8.19146e-07	Down	Peroxidase superfamily protein	peroxidase activity|extracellular region|response to oxidative stress|plant-type cell wall|plasmodesma|heme binding|hydrogen peroxide catabolic process|metal ion binding	path:ath00940	Phenylpropanoid biosynthesis
AT4G03565	AT4G03565	0.0514909	0.0841109		Cystatin/monellin superfamily protein
AT1G13710	CYP78A5	0.0515663	0.0631618		cytochrome P450, family 78, subfamily A, polypeptide 5	iron ion binding|endoplasmic reticulum|positive regulation of cell proliferation|membrane|integral component of membrane|oxidoreductase activity, acting on paired donors, with incorporation or reduction of molecular oxygen, NAD(P)H as one donor, and incorporation of one atom of oxygen|heme binding|organ growth|regulation of growth rate|positive regulation of organ growth|floral organ development
AT1G16360	F3O9.16	0.051572	0.084449		LEM3 (ligand-effect modulator 3) family protein / CDC50 family protein	endoplasmic reticulum|Golgi apparatus|plasma membrane|aminophospholipid transmembrane transporter activity|integral component of membrane|phospholipid translocation
AT4G12960	GILT	0.0515944	0.0845389		Gamma interferon responsive lysosomal thiol (GILT) reductase family protein	extracellular region|lysosome
AT1G24851	F5A9.15	0.0516872	0.0594743		hypothetical protein
AT2G14695	AT2G14695	0.051777	0.0590559		UDP-N-acetylglucosamine/UDP-glucose/GDP-mannose transporter	carbohydrate transport|integral component of membrane
AT5G41390	MYC6.10	0.0518243	0.0965555		PLAC8 family protein
AT1G19320	F18O14.4	0.0518382	0.0678527		Pathogenesis-related thaumatin superfamily protein	cell wall|vacuole|response to virus|systemic acquired resistance|response to UV-B|regulation of anthocyanin biosynthetic process|response to cadmium ion|apoplast
AT5G55370	MTE17.8	0.0518441	0.0901972		MBOAT (membrane bound O-acyl transferase) family protein	lipid metabolic process|integral component of membrane|long-chain-alcohol O-fatty-acyltransferase activity|arachidoyl-CoA:1-dodecanol O-acyltransferase activity|wax ester synthase activity
AT5G26950	AGL93	0.0519049	0.0852962		AGAMOUS-like 93	transcription factor activity, RNA polymerase II proximal promoter sequence-specific DNA binding|proximal promoter sequence-specific DNA binding|DNA-binding transcription factor activity|nucleus|multicellular organism development|transcription factor binding|sequence-specific DNA binding|transcription regulatory region DNA binding|positive regulation of transcription by RNA polymerase II|protein …
AT4G01970	STS	0.0528455	0.019802	Down	stachyose synthase	response to oxidative stress|raffinose family oligosaccharide biosynthetic process|galactinol-raffinose galactosyltransferase activity|galactinol-sucrose galactosyltransferase activity|response to karrikin	path:ath00052	Galactose metabolism
AT1G62900	F16P17.4	0.0530963	0.0193767	Down	S-adenosyl-L-methionine-dependent methyltransferases superfamily protein	cytosol|O-methyltransferase activity|S-adenosylmethionine-dependent methyltransferase activity|aromatic compound biosynthetic process|protein dimerization activity
AT4G20240	CYP71A27	0.0570691	0.119372		cytochrome P450, family 71, subfamily A, polypeptide 27	monooxygenase activity|iron ion binding|integral component of membrane|oxidoreductase activity, acting on paired donors, with incorporation or reduction of molecular oxygen|heme binding
AT3G07255	AT3G07255	0.0573018	0.109154		nuclear transport factor 2/RNA recognition motif protein	nucleus|signal transduction|negative regulation of transcription, DNA-templated
AT5G20550	F7C8.140	0.0573018	0.109154		2-oxoglutarate (2OG) and Fe(II)-dependent oxygenase superfamily protein	methyltransferase activity|metal ion binding|morphine biosynthetic process|thebane O-demethylase activity|codeine O-demethylase activity
AT1G32770	NAC012	0.0573162	0.0851099		NAC domain containing protein 12	DNA-binding transcription factor activity|nucleus|plant-type secondary cell wall biogenesis|fruit dehiscence|sequence-specific DNA binding|positive regulation of transcription, DNA-templated
AT5G59230	MNC17.14	0.0574296	0.114139		transcription factor-like protein	nucleus|transcription factor TFIIA complex|cytosol|transcription by RNA polymerase II|transcription initiation from RNA polymerase II promoter|RNA polymerase II general transcription initiation factor activity	path:ath03022	Basal transcription factors
AT2G38152	AT2G38152	0.0574898	0.0857255		alpha 1,4-glycosyltransferase family protein
AT2G36325	AT2G36325	0.0574943	0.121312		GDSL-like Lipase/Acylhydrolase superfamily protein	extracellular region|lipid catabolic process|hydrolase activity, acting on ester bonds
AT3G03620	T12J13.10	0.0575775	0.088641		MATE efflux family protein	drug transmembrane transport|drug transmembrane transporter activity|antiporter activity|integral component of membrane
AT4G31470	F3L17.40	0.0575904	0.0853246		CAP (Cysteine-rich secretory proteins, Antigen 5, and Pathogenesis-related 1 protein) superfamily protein	extracellular region|defense response|response to biotic stimulus
AT3G14880	AT3G14880	0.0576844	0.110731		transcription factor-like protein	nucleus|transcription, DNA-templated|abscisic acid-activated signaling pathway|seed dormancy process|sugar mediated signaling pathway|sequence-specific DNA binding|regulation of seed dormancy process
AT5G27780	SAUR75	0.0576844	0.110731		SAUR-like auxin-responsive protein family	plasma membrane|auxin-activated signaling pathway|auxin polar transport|regulation of growth|stamen filament development
AT1G60720	F8A5.34	0.0591307	0.0279387	Down	RNA-directed DNA polymerase (reverse transcriptase)-related family protein
AT5G37950	K18L3.110	0.0621371	7.34185e-05	Down	UDP-Glycosyltransferase superfamily protein	UDP-glycosyltransferase activity|intracellular membrane-bounded organelle|quercetin 3-O-glucosyltransferase activity|quercetin 7-O-glucosyltransferase activity
AT3G21720	ICL	0.0627482	0.0418481	Down	isocitrate lyase	isocitrate lyase activity|glyoxylate cycle|tricarboxylic acid cycle|glyoxysome|metal ion binding	path:ath00630	Glyoxylate and dicarboxylate metabolism
AT1G05800	DGL	0.0627482	0.041843	Down	alpha/beta-Hydrolases superfamily protein	phospholipase activity|lipid droplet|phospholipase A1 activity|chloroplast|response to wounding|jasmonic acid biosynthetic process|lipid catabolic process|negative regulation of cell growth|galactolipase activity|defense response to fungus|phosphatidylserine 1-acylhydrolase activity|1-acyl-2-lysophosphatidylserine acylhydrolase activity|1-18:1-2-16:0-monogalactosyldiacylglycerol lipase activity
AT4G32342	AT4G32342	0.0630149	0.0422982	Down	hypothetical protein
AT5G05965	AT5G05965	0.0630294	0.0352388	Down	cell wall RBR3-like protein
AT3G56970	bHLH38	0.0643275	6.05293e-20	Down	basic helix-loop-helix (bHLH) DNA-binding superfamily protein	RNA polymerase II regulatory region sequence-specific DNA binding|DNA-binding transcription factor activity|regulation of transcription, DNA-templated|regulation of transcription by RNA polymerase II|transcription factor binding|cellular response to iron ion starvation|protein dimerization activity|iron ion homeostasis|RNA polymerase II transcription factor complex
AT4G10020	HSD5	0.0643305	0.145041		hydroxysteroid dehydrogenase 5	steroid biosynthetic process|integral component of membrane|oxidoreductase activity
AT1G04470	F19P19.7	0.0644291	0.141696		hypothetical protein (DUF810)	cytoplasm|plasma membrane|plasmodesma|stomatal movement
AT5G14400	CYP724A1	0.0645555	0.142221		cytochrome P450, family 724, subfamily A, polypeptide 1	monooxygenase activity|cell|iron ion transport|cellular iron ion homeostasis|multicellular organism development|ferric iron binding|skotomorphogenesis|brassinosteroid homeostasis|integral component of membrane|sterol metabolic process|brassinosteroid biosynthetic process|oxidoreductase activity, acting on paired donors, with incorporation or reduction of molecular oxygen|heme binding|oxidation-re…
AT5G51780	MIO24.9	0.064622	0.116208		basic helix-loop-helix (bHLH) DNA-binding superfamily protein	RNA polymerase II regulatory region sequence-specific DNA binding|DNA-binding transcription factor activity|regulation of transcription, DNA-templated|regulation of transcription by RNA polymerase II|transcription factor binding|protein dimerization activity|RNA polymerase II transcription factor complex
AT5G46370	KCO2	0.0647017	0.123035		Ca2+ activated outward rectifying K+ channel 2	integral component of plasma membrane|plant-type vacuole membrane|potassium ion leak channel activity|metal ion binding|potassium ion transmembrane transport
AT1G11250	SYP125	0.0647569	0.191457		syntaxin of plants 125	SNARE binding|SNAP receptor activity|plasma membrane|intracellular protein transport|exocytosis|vesicle fusion|endomembrane system|integral component of membrane|SNARE complex|vesicle docking	path:ath04130	SNARE interactions in vesicular transport
AT4G33390	F17M5.150	0.0647569	0.191457		WEAK CHLOROPLAST MOVEMENT UNDER BLUE LIGHT-like protein (DUF827)	cytosol|chloroplast avoidance movement|chloroplast accumulation movement
AT5G38550	MBB18.8	0.0647569	0.191457		Mannose-binding lectin superfamily protein	carbohydrate binding
AT5G39930	CLPS5	0.0647569	0.191457		CLP1-similar protein 5	ATP binding|nucleus|mRNA cleavage factor complex|mRNA polyadenylation|tRNA splicing, via endonucleolytic cleavage and ligation	path:ath03015	mRNA surveillance pathway
AT4G12050	AHL26	0.0647817	0.147182		Putative AT-hook DNA-binding family protein	AT DNA binding|DNA-binding transcription factor activity|nucleus|vegetative to reproductive phase transition of meristem
AT4G29460	PLA2-GAMMA	0.0648802	0.143713		Phospholipase A2 family protein	phospholipase A2 activity|calcium ion binding|extracellular region|endoplasmic reticulum|Golgi apparatus|phospholipid metabolic process|lipid binding|pollen development|pollen germination|pollen tube growth|lipid catabolic process|arachidonic acid secretion|phospholipase A2 activity (consuming 1,2-dipalmitoylphosphatidylcholine)|phospholipase A2 activity consuming 1,2-dioleoylphosphatidylethanola…
AT5G17590	K10A8.70	0.0648969	0.155074		Putative membrane lipoprotein
AT3G17180	scpl33	0.0650112	0.00771929	Down	serine carboxypeptidase-like 33	serine-type carboxypeptidase activity|extracellular region|proteolysis involved in cellular protein catabolic process
AT3G59930	AT3G59930	0.0657186	0.0100455	Down	defensin-like protein	extracellular region|killing of cells of other organism|defense response to fungus
AT3G26130	AT3G26130	0.0673184	0.050139		Cellulase (glycosyl hydrolase family 5) protein	monooxygenase activity|iron ion binding|endoplasmic reticulum|endoplasmic reticulum membrane|suberin biosynthetic process|integral component of membrane|oxidoreductase activity, acting on paired donors, with incorporation or reduction of molecular oxygen|heme binding|very long-chain fatty acid biosynthetic process|cell wall organization
AT1G77530	T5M16.12	0.0714786	0.0729221		O-methyltransferase family protein	cytosol|O-methyltransferase activity|S-adenosylmethionine-dependent methyltransferase activity|aromatic compound biosynthetic process|protein dimerization activity
AT3G02940	MYB107	0.0716593	0.0762952		myb domain protein 107	DNA-binding transcription factor activity|nucleus|cytoplasm|response to auxin|response to abscisic acid|response to salicylic acid|cell differentiation|regulation of growth|sequence-specific DNA binding|transcription regulatory region DNA binding|cellular response to auxin stimulus|negative regulation of lateral root development
AT1G74385	AT1G74385	0.07201	0.0531406		hypothetical protein	Golgi membrane|endosome|Golgi apparatus|trans-Golgi network|xyloglucan biosynthetic process|xyloglucan metabolic process|integral component of membrane|xyloglucan 6-xylosyltransferase activity|root hair elongation
AT3G03230	T17B22.8	0.0721879	0.0771287		alpha/beta-Hydrolases superfamily protein
AT2G22590	T9I22.3	0.0722284	0.07771		UDP-Glycosyltransferase superfamily protein	UDP-glycosyltransferase activity|intracellular membrane-bounded organelle|quercetin 3-O-glucosyltransferase activity|quercetin 7-O-glucosyltransferase activity
AT1G19160	T29M8.3	0.0727999	0.0136435	Down	F-box family protein
AT1G15320	F9L1.26	0.0732514	0.234523		seed dormancy control protein
AT5G43068	AT5G43068	0.0733692	0.194525		transmembrane protein
AT2G38646	AT2G38646	0.0734104	0.19464		hypothetical protein
AT3G25550	AT3G25550	0.0734104	0.19464		F-box family protein
AT2G33420	F4P9.19	0.0738332	0.154508		hypothetical protein (DUF810)	cytoplasm|plasma membrane|plasmodesma|stomatal movement
AT5G25310	F18G18.50	0.0738332	0.154508		Exostosin family protein	Golgi membrane|protein glycosylation|integral component of membrane|transferase activity, transferring glycosyl groups|cell wall organization
AT4G11250	AGL52	0.0740076	0.238518		AGAMOUS-like 52	transcription factor activity, RNA polymerase II proximal promoter sequence-specific DNA binding|proximal promoter sequence-specific DNA binding|DNA-binding transcription factor activity|nucleus|multicellular organism development|transcription factor binding|sequence-specific DNA binding|transcription regulatory region DNA binding|positive regulation of transcription by RNA polymerase II|protein …
AT5G27580	AGL89	0.0740076	0.238518		AGAMOUS-like 89	transcription factor activity, RNA polymerase II proximal promoter sequence-specific DNA binding|proximal promoter sequence-specific DNA binding|DNA-binding transcription factor activity|nucleus|plasma membrane|multicellular organism development|transcription factor binding|sequence-specific DNA binding|transcription regulatory region DNA binding|positive regulation of transcription by RNA polyme…
AT1G52790	F14G24.6	0.074308	0.240063		2-oxoglutarate (2OG) and Fe(II)-dependent oxygenase superfamily protein	metal ion binding|dioxygenase activity
AT4G10160	T9A4.20	0.0747445	9.32528e-07	Down	RING/U-box superfamily protein	ubiquitin-protein transferase activity|ubiquitin-dependent protein catabolic process|integral component of membrane|protein ubiquitination|metal ion binding|ubiquitin protein ligase activity
AT5G26260	T19G15.110	0.075372	7.24009e-14	Down	TRAF-like family protein
AT1G20130	T20H2.9	0.0770797	0.0926875		GDSL-like Lipase/Acylhydrolase superfamily protein	structural constituent of cell wall|extracellular region|lipid metabolic process|lipase activity
AT5G58780	cPT5	0.0771693	0.0742678		Undecaprenyl pyrophosphate synthetase family protein	polyprenyltransferase activity|endoplasmic reticulum|protein glycosylation|response to cold|polyprenol biosynthetic process|rubber cis-polyprenylcistransferase activity	path:ath00900	Terpenoid backbone biosynthesis
AT1G74770	F25A4.26	0.0772914	1.62556e-06	Down	zinc ion binding protein	nucleus|zinc ion binding|integral component of membrane|protein ubiquitination|ligase activity
AT1G68120	BPC3	0.0773358	0.0917245		BASIC PENTACYSTEINE protein	DNA binding|nucleus
AT4G35720	F8D20.230	0.0773748	0.067754		DUF241 domain protein, putative (DUF241)
AT3G05150	T12H1.11	0.0776615	0.074259		Major facilitator superfamily protein	carbohydrate:proton symporter activity|glucose transmembrane transporter activity|nucleus|integral component of plasma membrane|hexose transmembrane transport
AT1G53875	AT1G53875	0.0779547	0.00361639	Down	LURP-one-like protein
AT5G48090	ELP1	0.0788086	0.00573095	Down	EDM2-like protein1	DNA-binding transcription factor activity|nucleus|regulation of transcription, DNA-templated|signal transduction|positive regulation of flower development|vegetative to reproductive phase transition of meristem|positive regulation of chromatin silencing|sequence-specific DNA binding|regulation of DNA methylation|metal ion binding|defense response to fungus|positive regulation of histone H3-K27 me…
AT5G56490	GulLO4	0.0789231	0.0010271	Down	D-arabinono-1,4-lactone oxidase family protein	D-arabinono-1,4-lactone oxidase activity|membrane|L-ascorbic acid biosynthetic process|L-gulonolactone oxidase activity|FAD binding	path:ath00053	Ascorbate and aldarate metabolism
AT1G13430	ST4C	0.0806542	6.13056e-05	Down	sulfotransferase 4C	cytoplasm|sulfotransferase activity|response to cytokinin
AT2G40440	T2P4.21	0.0812501	0.0298114	Down	BTB/POZ domain protein	protein ubiquitination
AT5G50580	SAE1B	0.0819695	0.0493681	Down	SUMO-activating enzyme 1B	nucleus|cytoplasm|protein sumoylation|SUMO activating enzyme activity	path:ath04120	Ubiquitin mediated proteolysis
AT4G11310	AtCP1	0.0828703	0.000584118	Down	Papain family cysteine protease	cysteine-type endopeptidase activity|extracellular space|cell wall|lysosome|proteolysis involved in cellular protein catabolic process
AT2G46750	GulLO2	0.0839393	0.119229		D-arabinono-1,4-lactone oxidase family protein	D-arabinono-1,4-lactone oxidase activity|membrane|L-ascorbic acid biosynthetic process|L-gulonolactone oxidase activity|FAD binding	path:ath00053	Ascorbate and aldarate metabolism
AT5G42930	MBD2.13	0.0891464	0.0166078	Down	alpha/beta-Hydrolases superfamily protein	triglyceride lipase activity|extracellular space|lipid catabolic process|metal ion binding
AT5G24770	VSP2	0.0896398	0	Down	vegetative storage protein 2	defense response to insect|acid phosphatase activity|vacuole|response to oxidative stress|response to wounding|response to insect|response to jasmonic acid|cytosolic ribosome|nutrient reservoir activity|response to copper ion	path:ath04016	MAPK signaling pathway - plant
AT5G41380	MYC6.9	0.0899906	0.029876	Down	CCT motif family protein
AT1G14250	AT1G14250	0.0909059	0	Down	GDA1/CD39 nucleoside phosphatase family protein	ATP binding|vacuole|integral component of membrane|dATP phosphohydrolase activity|dCTP phosphohydrolase activity|dUTP phosphohydrolase activity|dTTP phosphohydrolase activity|GTP phosphohydrolase activity|8-oxo-dGTP phosphohydrolase activity|dGTP phosphohydrolase activity	path:ath00230,path:ath00240	Purine metabolism|Pyrimidine metabolism
AT3G59620	AT3G59620	0.0909281	0.0113623	Down	Mannose-binding lectin superfamily protein	carbohydrate binding
AT3G10605	AT3G10605	0.0912291	0.132987		hypothetical protein	mitochondrial genome maintenance|single-stranded DNA binding|ATP binding|mitochondrion|DNA repair|DNA recombination|DNA-dependent ATPase activity|response to heat
AT1G71866	AT1G71866	0.0918182	0.138199		EPIDERMAL PATTERNING FACTOR-like protein	extracellular region|guard cell differentiation|stomatal complex development
AT1G68040	T23K23.11	0.0919139	0.134118		S-adenosyl-L-methionine-dependent methyltransferases superfamily protein	methyltransferase activity|metal ion binding
AT3G60010	SK13	0.0919245	0.12527		SKP1-like 13	nucleus|ubiquitin-dependent protein catabolic process|protein ubiquitination	path:ath04120,path:ath04141	Ubiquitin mediated proteolysis|Protein processing in endoplasmic reticulum
AT4G14465	AHL20	0.092312	2.21173e-10	Down	AT-hook motif nuclear-localized protein 20	AT DNA binding|DNA-binding transcription factor activity|nucleus|defense response to bacterium|innate immune response|negative regulation of innate immune response|negative regulation of defense response to bacterium
AT5G61160	AACT1	0.0923642	7.95796e-130	Down	anthocyanin 5-aromatic acyltransferase 1	agmatine N4-coumaroyltransferase activity	path:ath00330	Arginine and proline metabolism
AT5G05890	K18J17.4	0.093035	1.62894e-63	Down	UDP-Glycosyltransferase superfamily protein	cytosol|UDP-glycosyltransferase activity|intracellular membrane-bounded organelle|nicotinate-N-glucosyltransferase activity|quercetin 3-O-glucosyltransferase activity|quercetin 7-O-glucosyltransferase activity
AT1G18990	F14D16.14	0.0936794	9.17871e-05	Down	myosin-binding protein, putative (Protein of unknown function, DUF593)	integral component of membrane|myosin binding
AT4G16460	DL4255W	0.0950278	0.049004	Down	zinc finger CCCH domain protein
AT1G47395	AT1G47395	0.0961444	9.40331e-10	Down	hypothetical protein
AT2G14247	AT2G14247	0.0987475	3.88599e-12	Down	Expressed protein
AT5G06090	GPAT7	0.0999202	0.0547308		glycerol-3-phosphate acyltransferase 7	glycerol-3-phosphate O-acyltransferase activity|cutin biosynthetic process|membrane|integral component of membrane|CDP-diacylglycerol biosynthetic process|phosphatase activity|glycerol-3-phosphate 2-O-acyltransferase activity|sn-1-glycerol-3-phosphate C16:0-DCA-CoA acyl transferase activity	path:ath00561,path:ath00564	Glycerolipid metabolism|Glycerophospholipid metabolism
AT2G45480	GRF9	0.0999742	0.059733		growth-regulating factor 9	ATP binding|nucleus|transcription, DNA-templated|regulation of transcription, DNA-templated|leaf development
AT1G29540	F15D2.12	0.100454	0.161545		LOW protein: protein BOBBER-like protein
AT2G46740	GulLO5	0.10054	0.135508		D-arabinono-1,4-lactone oxidase family protein	D-arabinono-1,4-lactone oxidase activity|cell wall|membrane|L-ascorbic acid biosynthetic process|L-gulonolactone oxidase activity|FAD binding	path:ath00053	Ascorbate and aldarate metabolism
AT4G02850	T5J8.17	0.100959	3.66157e-10	Down	phenazine biosynthesis PhzC/PhzF family protein
AT3G14950	TTL2	0.100979	0.137543		tetratricopetide-repeat thioredoxin-like 2	cell|cell redox homeostasis
AT4G03505	AT4G03505	0.101125	0.163576		hypothetical protein	integral component of plasma membrane|cell death|response to light stimulus|response to virus|response to bacterium|response to salicylic acid|defense response to bacterium, incompatible interaction|membrane|protein ubiquitination|integral component of endoplasmic reticulum membrane|response to freezing|cellular response to salicylic acid stimulus|regulation of defense response to fungus|positive…
AT3G20460	AT3G20460	0.101568	6.47229e-05	Down	Major facilitator superfamily protein	carbohydrate:proton symporter activity|glucose transmembrane transporter activity|integral component of plasma membrane|hexose transmembrane transport
AT1G78760	F9K20.20	0.103467	0.0635056		F-box/RNI-like superfamily protein
AT1G23110	T26J12.20	0.103835	0.0662703		fold protein
AT5G52020	MSG15.10	0.105324	0.0658974		Integrase-type DNA-binding superfamily protein	DNA-binding transcription factor activity|nucleus|ethylene-activated signaling pathway|glucosinolate metabolic process|sequence-specific DNA binding|transcription regulatory region DNA binding|defense response to fungus
AT5G37300	WSD1	0.105766	1.42044e-20	Down	O-acyltransferase (WSD1-like) family protein	diacylglycerol O-acyltransferase activity|endoplasmic reticulum|endoplasmic reticulum membrane|plasma membrane|wax biosynthetic process|integral component of membrane|triglyceride biosynthetic process|long-chain-alcohol O-fatty-acyltransferase activity|arachidoyl-CoA:1-dodecanol O-acyltransferase activity|wax ester synthase activity	path:ath00073	Cutin, suberine and wax biosynthesis
AT1G66370	MYB113	0.1058	3.75972e-12	Down	myb domain protein 113	DNA-binding transcription factor activity|nucleus|regulation of transcription, DNA-templated|multicellular organism development|response to jasmonic acid|cell differentiation|regulation of anthocyanin biosynthetic process|sequence-specific DNA binding|transcription regulatory region DNA binding
AT5G20710	BGAL7	0.107408	9.28746e-05	Down	beta-galactosidase 7	beta-galactosidase activity|cell wall|vacuole|carbohydrate metabolic process|carbohydrate binding|apoplast
AT3G59710	AT3G59710	0.107721	2.01692e-13	Down	NAD(P)-binding Rossmann-fold superfamily protein	alkaloid metabolic process|salutaridine reductase (NADPH) activity
AT1G29420	F15D2.32	0.108941	7.51318e-12	Down	SAUR-like auxin-responsive protein family	plasma membrane|multicellular organism development|auxin-activated signaling pathway|auxin polar transport|regulation of growth
AT1G14185	AT1G14185	0.108964	0.000857598	Down	Glucose-methanol-choline (GMC) oxidoreductase family protein	extracellular region|cell-cell signaling|embryo sac development|fatty acid omega-oxidation|oxidoreductase activity, acting on CH-OH group of donors|mandelonitrile lyase activity|flavin adenine dinucleotide binding
AT5G62040	BFT	0.109119	2.32565e-14	Down	PEBP (phosphatidylethanolamine-binding protein) family protein	cytoplasm|flower development|vegetative to reproductive phase transition of meristem
AT3G47790	ABCA8	0.109696	0.0653761		ABC2 homolog 7	transporter activity|ATP binding|lipid transport|integral component of membrane|ATPase activity, coupled to transmembrane movement of substances|intracellular membrane-bounded organelle
AT5G10140	FLC	0.110826	1.00591e-06	Down	K-box region and MADS-box transcription factor family protein	RNA polymerase II regulatory region sequence-specific DNA binding|transcription factor activity, RNA polymerase II proximal promoter sequence-specific DNA binding|DNA-binding transcription factor activity|nucleus|multicellular organism development|transcription factor binding|response to temperature stimulus|flower development|negative regulation of flower development|vernalization response|cell …
AT1G70460	PERK13	0.111251	0.200966		root hair specific 10
AT3G48790	AT3G48790	0.111542	0.0684908		Pyridoxal phosphate (PLP)-dependent transferases superfamily protein	serine C-palmitoyltransferase activity|endoplasmic reticulum membrane|pollen development|photomorphogenesis|integral component of membrane|sphingolipid biosynthetic process|pyridoxal phosphate binding	path:ath00600	Sphingolipid metabolism
AT3G04700	F7O18.17	0.111615	0.196173		carboxylate clamp-TPR protein (DUF1685)
AT3G43110	AT3G43110	0.111833	0.162		transmembrane protein
AT1G50310	STP9	0.111857	0.202774		sugar transporter 9	carbohydrate:proton symporter activity|glucose transmembrane transporter activity|integral component of plasma membrane|hexose transmembrane transport
AT2G03210	FUT2	0.111904	0.173302		fucosyltransferase 2	Golgi apparatus|protein glycosylation|galactoside 2-alpha-L-fucosyltransferase activity|fucosyltransferase activity|xyloglucan biosynthetic process|integral component of membrane|Golgi cisterna membrane|cell wall biogenesis|cell wall organization
AT1G24420	F21J9.8	0.111904	0.173302		HXXXD-type acyl-transferase family protein	transferase activity, transferring acyl groups other than amino-acyl groups
AT2G25130	F13D4.90	0.11195	0.166469		ARM repeat superfamily protein	ubiquitin-protein transferase activity|nucleus|cytoplasm|protein ubiquitination|transmembrane receptor protein serine/threonine kinase binding
AT4G28890	F25O24.10	0.112024	0.181997		RING/U-box superfamily protein	ubiquitin-protein transferase activity|integral component of membrane|protein ubiquitination|metal ion binding
AT1G68240	T22E19.13	0.113156	0.00447821	Down	basic helix-loop-helix (bHLH) DNA-binding superfamily protein	DNA binding|DNA-binding transcription factor activity|nucleus|regulation of transcription, DNA-templated|somatic embryogenesis|protein dimerization activity
AT3G56980	bHLH39	0.113257	3.9825e-06	Down	basic helix-loop-helix (bHLH) DNA-binding superfamily protein	RNA polymerase II regulatory region sequence-specific DNA binding|DNA-binding transcription factor activity|regulation of transcription, DNA-templated|regulation of transcription by RNA polymerase II|transcription factor binding|cellular response to iron ion starvation|protein dimerization activity|iron ion homeostasis|RNA polymerase II transcription factor complex
AT4G03330	SYP123	0.114468	0.0966098		syntaxin of plants 123	SNARE binding|SNAP receptor activity|plasma membrane|intracellular protein transport|exocytosis|vesicle fusion|endomembrane system|integral component of membrane|SNARE complex|vesicle docking	path:ath04130	SNARE interactions in vesicular transport
AT4G11320	AtCP2	0.115489	0	Down	Papain family cysteine protease	peptidase activity|cysteine-type peptidase activity
AT4G32780	F4D11.20	0.117493	2.07491e-16	Down	phosphoinositide binding protein	response to auxin|auxin-activated signaling pathway|phloem or xylem histogenesis|leaf vascular tissue pattern formation
AT5G23000	MYB37	0.118551	0.0894901		myb domain protein 37	DNA-binding transcription factor activity|nucleus|cell differentiation|sequence-specific DNA binding|transcription regulatory region DNA binding|axillary shoot meristem initiation
AT3G52790	AT3G52790	0.118994	0.130826		peptidoglycan-binding LysM domain-containing protein
AT2G46770	NST1	0.120464	0.0362568	Down	NAC (No Apical Meristem) domain transcriptional regulator superfamily protein	DNA binding|DNA-binding transcription factor activity|nucleus|plant-type secondary cell wall biogenesis|fruit dehiscence|positive regulation of transcription, DNA-templated
AT5G04150	BHLH101	0.120517	1.2909e-07	Down	basic helix-loop-helix (bHLH) DNA-binding superfamily protein	RNA polymerase II regulatory region sequence-specific DNA binding|DNA-binding transcription factor activity|regulation of transcription, DNA-templated|regulation of transcription by RNA polymerase II|transcription factor binding|cellular response to iron ion starvation|protein dimerization activity|iron ion homeostasis|RNA polymerase II transcription factor complex
AT5G19040	IPT5	0.121387	0.0110642	Down	isopentenyltransferase 5	ATP binding|mitochondrion|tRNA modification|chloroplast|plastid|cytokinin biosynthetic process|AMP dimethylallyltransferase activity|pollen tube growth|tRNA dimethylallyltransferase activity|ATP dimethylallyltransferase activity|ADP dimethylallyltransferase activity	path:ath00908	Zeatin biosynthesis
AT4G04415	AT4G04415	0.12163	4.89723e-05	Down	hypothetical protein
AT4G29930	F27B13.170	0.122409	0.00323178	Down	basic helix-loop-helix (bHLH) DNA-binding superfamily protein	DNA binding|DNA-binding transcription factor activity|nucleus|regulation of transcription, DNA-templated|protein dimerization activity
AT4G27360	F27G19.12	0.122553	0.0155348	Down	Dynein light chain type 1 family protein	motor activity|microtubule|axoneme|microtubule-based process|dynein complex|motile cilium|motile cilium assembly|ciliary plasm
AT5G03130	F15A17.160	0.122744	4.63137e-06	Down	hypothetical protein	Golgi membrane|endosome|vacuolar membrane|Golgi apparatus|trans-Golgi network|S-adenosylmethionine-dependent methyltransferase activity|integral component of membrane|cell wall pectin metabolic process
AT1G80540	T21F11.13	0.124196	0.103975		envelope glycoprotein B
AT5G37760	K12B20.210	0.124859	0.287759		Chaperone DnaJ-domain superfamily protein	endoplasmic reticulum|endoplasmic reticulum membrane|integral component of membrane|Hsp70 protein binding|protein folding in endoplasmic reticulum
AT1G70880	F15H11.28	0.125711	1.14208e-07	Down	Polyketide cyclase/dehydrase and lipid transport superfamily protein	defense response
AT1G10100	T27I1.17	0.12574	0.240255		hypothetical protein
AT3G44460	DPBF2	0.12574	0.240192		Basic-leucine zipper (bZIP) transcription factor family protein	DNA binding|DNA-binding transcription factor activity|nucleus|abscisic acid-activated signaling pathway|activating transcription factor binding|positive regulation of transcription, DNA-templated	path:ath04075	Plant hormone signal transduction
AT1G13420	ST4B	0.125847	2.28102e-06	Down	sulfotransferase 4B	cytoplasm|sulfotransferase activity|response to cytokinin
AT3G27970	AT3G27970	0.125892	0.210014		Exonuclease family protein	ribosomal large subunit assembly|nucleic acid binding|nucleus|rRNA processing|3'-5' exonuclease activity
AT5G42965	AT5G42965	0.125924	0.205384		Polynucleotidyl transferase, ribonuclease H-like superfamily protein
AT1G64820	F13O11.12	0.126073	0.21335		MATE efflux family protein	drug transmembrane transport|drug transmembrane transporter activity|antiporter activity|integral component of membrane
AT5G15533	AT5G15533	0.126168	0.246149		hypothetical protein
AT3G44510	AT3G44510	0.126313	0.223801		alpha/beta-Hydrolases superfamily protein
AT5G48940	K19E20.5	0.126313	0.223801		Leucine-rich repeat transmembrane protein kinase family protein
AT2G44195	F4I1.13	0.126313	0.223801		pre-mRNA splicing factor domain-containing protein
AT1G26225	AT1G26225	0.126353	0.242059		hypothetical protein	ATP binding|cytosol|protein folding|'de novo' protein folding|chloroplast|chloroplast stroma|chloroplast envelope|protein refolding|unfolded protein binding
AT1G05530	UGT75B2	0.126354	0.243406		UDP-glucosyl transferase 75B2	Golgi apparatus|UDP-glycosyltransferase activity|UDP-glucosyltransferase activity|intracellular membrane-bounded organelle|indole-3-acetate beta-glucosyltransferase activity|quercetin 3-O-glucosyltransferase activity|quercetin 7-O-glucosyltransferase activity
AT1G24580	AT1G24580	0.126504	0.0108126	Down	RING/U-box superfamily protein	response to osmotic stress|response to salt stress|abscisic acid metabolic process|abscisic acid biosynthetic process|response to gibberellin|response to chitin|integral component of membrane|protein ubiquitination|transferase activity|metal ion binding
AT5G49780	K2I5.15	0.126626	0.0972839		Leucine-rich repeat protein kinase family protein
AT3G55090	ABCG16	0.126765	0.10663		ABC-2 type transporter family protein	ATP binding|plasma membrane|pollen wall assembly|integral component of membrane|ATPase activity, coupled to transmembrane movement of substances|transmembrane transport
AT1G75250	RL6	0.127589	1.4384e-42	Down	RAD-like 6	DNA binding|DNA-binding transcription factor activity|nucleus|regulation of transcription, DNA-templated
AT5G38130	MXA21.5	0.127695	3.45694e-07	Down	HXXXD-type acyl-transferase family protein	transferase activity, transferring acyl groups other than amino-acyl groups
AT5G54585	AT5G54585	0.127966	3.36245e-179	Down	hypothetical protein
AT1G64110	DAA1	0.130731	1.52623e-07	Down	P-loop containing nucleoside triphosphate hydrolases superfamily protein	ATP binding|mitochondrion|mitochondrial outer membrane|ATPase activity|protein import into mitochondrial intermembrane space
AT5G41590	MBK23.11	0.131327	3.26325e-14	Down	LURP-one-like protein (DUF567)
AT4G15990	DL4035C	0.132275	5.23054e-05	Down	hypothetical protein
AT5G44430	PDF1.2c	0.132543	1.91169e-39	Down	plant defensin 1.2C	extracellular region|defense response|killing of cells of other organism|defense response to fungus	path:ath04016	MAPK signaling pathway - plant
AT3G20370	AT3G20370	0.132657	3.17786e-06	Down	TRAF-like family protein
AT1G28080	F13K9.18	0.134005	0.0510666		RING finger protein	nucleus|multicellular organism development|positive regulation of transcription, DNA-templated|regulation of secondary shoot formation
AT3G22183	AT3G22183	0.136265	0.147578		hypothetical protein
AT1G33770	F14M2.11	0.137689	3.48951e-64	Down	Protein kinase superfamily protein	cyclin-dependent protein serine/threonine kinase activity|ATP binding|nucleus|protein phosphorylation
AT5G60320	K9B18.1	0.139036	0.0562869		Concanavalin A-like lectin protein kinase family protein
AT4G12890	T20K18.240	0.13971	0.188469		Gamma interferon responsive lysosomal thiol (GILT) reductase family protein	extracellular region|lysosome
AT2G25540	CESA10	0.140522	0.0353404	Down	cellulose synthase A catalytic subunit 3 UDP-forming-like protein	Golgi apparatus|trans-Golgi network|plasma membrane|plant-type primary cell wall biogenesis|integral component of membrane|cellulose synthase activity|cellulose synthase (UDP-forming) activity|cellulose biosynthetic process|metal ion binding|cell wall organization
AT1G79310	MC7	0.141339	1.39358e-09	Down	metacaspase 7	cysteine-type peptidase activity
AT1G58270	ZW9	0.141461	8.50884e-260	Down	TRAF-like family protein	cysteine-type endopeptidase activity|thiol-dependent ubiquitin-specific protease activity|nucleus|cytoplasm|cytosol|ubiquitin-dependent protein catabolic process|jasmonic acid mediated signaling pathway|protein deubiquitination|regulation of protein stability
AT3G44560	FAR8	0.141659	0.0079812	Down	fatty acid reductase 8	lipid metabolic process|suberin biosynthetic process|long-chain fatty-acyl-CoA metabolic process|fatty-acyl-CoA reductase (alcohol-forming) activity|alcohol-forming fatty acyl-CoA reductase activity	path:ath00073,path:ath04146	Cutin, suberine and wax biosynthesis|Peroxisome
AT4G27790	T27E11.30	0.142931	0.302305		Calcium-binding EF hand family protein
AT5G05735	AT5G05735	0.143108	0.131038		hypothetical protein	tryptophan biosynthetic process|anthranilate synthase activity|chloroplast|regulation of auxin biosynthetic process|metal ion binding
AT1G49390	F13F21.18	0.143227	0.269595		2-oxoglutarate (2OG) and Fe(II)-dependent oxygenase superfamily protein	leaf senescence|oxidoreductase activity, acting on diphenols and related substances as donors, oxygen as acceptor|metal ion binding|dioxygenase activity
AT5G61180	MAF19.18	0.143253	0.170589		Putative endonuclease or glycosyl hydrolase
AT1G11490	T23J18.16	0.143615	0.262479		zinc finger (C2H2 type) family protein
AT1G16705	AT1G16705	0.143879	0.0236238	Down	p300/CBP acetyltransferase-related protein-like protein	transcription coregulator activity|histone acetyltransferase activity|nucleus|regulation of transcription, DNA-templated|zinc ion binding
AT4G14550	IAA14	0.144155	1.08198e-90	Down	indole-3-acetic acid inducible 14	DNA-binding transcription factor activity|nucleus|response to auxin|auxin-activated signaling pathway|lateral root morphogenesis|negative regulation of transcription, DNA-templated	path:ath04075	Plant hormone signal transduction
AT5G09970	CYP78A7	0.144209	0.307507		cytochrome P450, family 78, subfamily A, polypeptide 7	iron ion binding|multicellular organism development|membrane|integral component of membrane|oxidoreductase activity, acting on paired donors, with incorporation or reduction of molecular oxygen, NAD(P)H as one donor, and incorporation of one atom of oxygen|heme binding|regulation of growth
AT5G51915	AT5G51915	0.144403	0.308107		hypothetical protein	DNA-binding transcription factor activity|nucleus|regulation of transcription, DNA-templated|regulation of defense response|sequence-specific DNA binding
AT1G76420	CUC3	0.14452	0.298556		NAC (No Apical Meristem) domain transcriptional regulator superfamily protein	DNA binding|DNA-binding transcription factor activity|nucleus|multicellular organism development|meristem initiation|organ boundary specification between lateral organs and the meristem
AT1G57780	F12K22.17	0.144604	0.306922		heavy-metal-associated domain-containing protein	metal ion transport|metal ion binding
AT1G48355	AT1G48355	0.145876	0.152796		hypothetical protein	structural constituent of ribosome|nucleolus|cytoplasm|ribosome|translation|5S rRNA binding|chloroplast|chloroplast stroma|chloroplast envelope
AT2G46840	DUF4	0.145886	0.151289		hypothetical protein (DOMAIN OF UNKNOWN FUNCTION 724 4)	nucleus|regulation of growth
AT4G17470	DL4770C	0.147078	9.36472e-93	Down	alpha/beta-Hydrolases superfamily protein	protein depalmitoylation|vacuole|endoplasmic reticulum|endoplasmic reticulum membrane|protein N-linked glycosylation|vacuolar acidification|palmitoyl-(protein) hydrolase activity|lipid biosynthetic process|sphingolipid biosynthetic process|integral component of endoplasmic reticulum membrane|dolichyldiphosphatase activity	path:ath00062	Fatty acid elongation
AT5G17490	RGL3	0.148947	2.08887e-53	Down	RGA-like protein 3	DNA-binding transcription factor activity|transcription coregulator activity|nucleus|multicellular organism development|response to ethylene|response to abscisic acid|response to gibberellin|gibberellic acid mediated signaling pathway|salicylic acid mediated signaling pathway|jasmonic acid mediated signaling pathway|negative regulation of gibberellic acid mediated signaling pathway|negative regul…	path:ath04075	Plant hormone signal transduction
AT4G39480	CYP96A9	0.150325	0.00673277	Down	cytochrome P450, family 96, subfamily A, polypeptide 9	iron ion binding|endoplasmic reticulum|endoplasmic reticulum membrane|wax biosynthetic process|integral component of membrane|heme binding|midchain alkane hydroxylase activity
AT1G28220	PUP3	0.15085	0.212186		purine permease 3	purine nucleobase transmembrane transporter activity|purine nucleobase transport|membrane|integral component of membrane
AT5G46830	NIG1	0.15158	4.727e-19	Down	calcium-binding transcription factor NIG1	DNA binding|DNA-binding transcription factor activity|calcium ion binding|nucleus|regulation of transcription, DNA-templated|response to salt stress|hyperosmotic salinity response|protein dimerization activity
AT3G16450	JAL33	0.153202	5.61409e-21	Down	Mannose-binding lectin superfamily protein	nucleus|response to cold|plasmodesma|response to zinc ion|carbohydrate binding
AT5G39860	PRE1	0.153347	1.18227e-127	Down	basic helix-loop-helix (bHLH) DNA-binding family protein	DNA-binding transcription factor activity|nucleus|photomorphogenesis|gibberellic acid mediated signaling pathway|response to brassinosteroid|brassinosteroid mediated signaling pathway|unidimensional cell growth|regulation of growth|protein dimerization activity|regulation of timing of transition from vegetative to reproductive phase
AT2G46480	GAUT2	0.153757	0.0906835		galacturonosyltransferase-like protein	pectin biosynthetic process|polygalacturonate 4-alpha-galacturonosyltransferase activity|cell wall organization	path:ath00520	Amino sugar and nucleotide sugar metabolism
AT1G76210	T23E18.14	0.154971	0.169406		DUF241 domain protein, putative (DUF241)
AT3G54510	AT3G54510	0.155619	2.83457e-06	Down	Early-responsive to dehydration stress protein (ERD4)	calcium activated cation channel activity|plasma membrane|integral component of membrane
AT5G51790	MIO24.8	0.155624	1.89028e-09	Down	basic helix-loop-helix (bHLH) DNA-binding superfamily protein	RNA polymerase II regulatory region sequence-specific DNA binding|DNA-binding transcription factor activity|regulation of transcription, DNA-templated|regulation of transcription by RNA polymerase II|transcription factor binding|protein dimerization activity|RNA polymerase II transcription factor complex
AT1G03020	F10O3.16	0.155853	4.19397e-19	Down	Thioredoxin superfamily protein	cytoplasm|electron transfer activity|protein disulfide oxidoreductase activity|cell redox homeostasis|metal ion binding|2 iron, 2 sulfur cluster binding
AT1G29510	SAUR68	0.15652	1.49159e-28	Down	SAUR-like auxin-responsive protein family	plasma membrane|multicellular organism development|auxin-activated signaling pathway|auxin polar transport|regulation of growth
AT2G32990	GH9B8	0.156524	3.67688e-211	Down	glycosyl hydrolase 9B8	extracellular region|cellulase activity|cellulose catabolic process|cell wall organization
AT3G62740	BGLU7	0.156863	6.38223e-08	Down	beta glucosidase 7	carbohydrate metabolic process|beta-glucosidase activity|scopolin beta-glucosidase activity	path:ath00460,path:ath00500,path:ath00940	Cyanoamino acid metabolism|Starch and sucrose metabolism|Phenylpropanoid biosynthesis
AT1G18870	ICS2	0.157345	3.00143e-98	Down	isochorismate synthase 2	defense response|isochorismate synthase activity|chloroplast|plastid|salicylic acid biosynthetic process|phylloquinone biosynthetic process	path:ath00130	Ubiquinone and other terpenoid-quinone biosynthesis
AT3G28310	AT3G28310	0.157824	0.190709		hypothetical protein (DUF677)	integral component of membrane
AT1G72140	T9N14.16	0.158037	0.009638	Down	Major facilitator superfamily protein	vacuolar membrane|response to nematode|plant-type vacuole membrane|peptide:proton symporter activity|nitrate transport|integral component of membrane|oligopeptide transmembrane transporter activity|low-affinity nitrate transmembrane transporter activity|peptide transmembrane transporter activity
AT2G35770	scpl28	0.158136	0.160657		serine carboxypeptidase-like 28	serine-type carboxypeptidase activity|extracellular region|proteolysis involved in cellular protein catabolic process
AT5G55250	IAMT1	0.158518	3.00997e-18	Down	IAA carboxylmethyltransferase 1	magnesium ion binding|polarity specification of adaxial/abaxial axis|auxin homeostasis|identical protein binding|indole acetic acid carboxyl methyltransferase activity|indole-3-acetate carboxyl methyltransferase activity
AT4G38880	ASE3	0.159162	0.0380497	Down	GLN phosphoribosyl pyrophosphate amidotransferase 3	amidophosphoribosyltransferase activity|'de novo' IMP biosynthetic process|glutamine metabolic process|purine nucleobase biosynthetic process|nucleoside metabolic process|chloroplast stroma|metal ion binding|iron-sulfur cluster binding	path:ath00230,path:ath00250	Purine metabolism|Alanine, aspartate and glutamate metabolism
AT5G18010	SAUR19	0.15966	3.45644e-13	Down	SAUR-like auxin-responsive protein family	multicellular organism development|auxin-activated signaling pathway|extrinsic component of plasma membrane|positive regulation of cell growth|regulation of auxin polar transport	path:ath04075	Plant hormone signal transduction
AT5G05880	K18J17.3	0.160627	0.110203		UDP-Glycosyltransferase superfamily protein	cytosol|UDP-glycosyltransferase activity|intracellular membrane-bounded organelle|nicotinate-N-glucosyltransferase activity|quercetin 3-O-glucosyltransferase activity|quercetin 7-O-glucosyltransferase activity
AT5G47440	MNJ7.2	0.16275	4.21627e-20	Down	auxin canalization protein (DUF828)	response to auxin|auxin-activated signaling pathway|phloem or xylem histogenesis|leaf vascular tissue pattern formation
AT5G38120	4CL8	0.163981	7.3433e-28	Down	AMP-dependent synthetase and ligase family protein	ATP binding|peroxisome|ligase activity	path:ath00592	alpha-Linolenic acid metabolism
AT1G66020	F15E12.3	0.164727	0.0836055		Terpenoid cyclases/Protein prenyltransferases superfamily protein	magnesium ion binding|cytoplasm|cyclase activity|terpene synthase activity|terpenoid biosynthetic process|sesquiterpene biosynthetic process
AT1G15050	IAA34	0.165005	8.13336e-05	Down	indole-3-acetic acid inducible 34	DNA-binding transcription factor activity|nucleus|response to auxin|auxin-activated signaling pathway	path:ath04075	Plant hormone signal transduction
AT4G02320	T14P8.1	0.165339	0.103186		Plant invertase/pectin methylesterase inhibitor superfamily	extracellular region|cell wall|pectinesterase activity|cell wall modification|aspartyl esterase activity|pectin catabolic process|pectinesterase inhibitor activity	path:ath00040	Pentose and glucuronate interconversions
AT4G11050	GH9C3	0.165625	0.268607		glycosyl hydrolase 9C3	extracellular region|cellulase activity|cellulose catabolic process|carbohydrate binding|cell wall organization
AT2G33280	F4P9.5	0.167973	2.03696e-05	Down	Major facilitator superfamily protein	integral component of membrane|chloroplast membrane
AT1G72260	THI2.1	0.168628	3.76986e-19	Down	thionin 2.1	extracellular region|defense response|toxin activity
AT3G45430	L-type lectin receptor kinase I.5	0.168935	2.88665e-11	Down	Concanavalin A-like lectin protein kinase family protein
AT1G01590	FRO1	0.168945	1.33365e-06	Down	ferric reduction oxidase 1	ferric-chelate reductase activity|ion transport|integral component of membrane|metal ion binding
AT1G80730	ZFP1	0.169146	0.19332		zinc-finger protein 1	nucleic acid binding|DNA-binding transcription factor activity|nucleus|photomorphogenesis|abscisic acid-activated signaling pathway|negative regulation of abscisic acid-activated signaling pathway|metal ion binding
AT1G73340	T9L24.44	0.169296	0.250695		Cytochrome P450 superfamily protein	monooxygenase activity|iron ion binding|integral component of membrane|oxidoreductase activity, acting on paired donors, with incorporation or reduction of molecular oxygen|heme binding
AT2G28690	T8O18.2	0.16958	0.00536531	Down	TOX high mobility group box protein, putative (DUF1635)
AT3G16390	NSP3	0.169675	0.20148		nitrile specifier protein 3	chloroplast|glucosinolate catabolic process|carbohydrate binding|nitrile biosynthetic process
AT4G17280	DL4675C	0.170898	0.00770476	Down	Auxin-responsive family protein	integral component of membrane|metal ion binding|oxidation-reduction process
AT2G21420	F3K23.18	0.172605	0.197138		IBR domain containing protein	ubiquitin ligase complex|protein polyubiquitination|cytoplasm|ubiquitin-dependent protein catabolic process|ubiquitin conjugating enzyme binding|positive regulation of proteasomal ubiquitin-dependent protein catabolic process|metal ion binding|ubiquitin protein ligase activity
AT3G59790	MPK10	0.172803	0.199727		MAP kinase 10	MAP kinase activity|ATP binding|nucleus|cytoplasm|xylem and phloem pattern formation|regulation of gene expression|intracellular signal transduction|auxin transport	path:ath04933	AGE-RAGE signaling pathway in diabetic complications
AT3G05640	F18C1.9	0.1732	6.2676e-253	Down	Protein phosphatase 2C family protein	protein serine/threonine phosphatase activity|plasma membrane|protein dephosphorylation|response to water deprivation|negative regulation of growth|metal ion binding|regulation of microtubule binding
AT5G66607	AT5G66607	0.174168	9.98601e-05	Down	hypothetical protein
AT1G69160	F4N2.12	0.174731	1.51464e-231	Down	suppressor	plasma membrane|auxin-activated signaling pathway|positive regulation of auxin mediated signaling pathway|auxin transport
AT5G17165	AT5G17165	0.175404	0.016577	Down	hypothetical protein
AT3G10750	AT3G10750	0.175755	0.12226		FBD domain family
AT4G29700	T16L4.210	0.177808	8.09653e-138	Down	Alkaline-phosphatase-like family protein	nucleotide diphosphatase activity|nucleoside triphosphate metabolic process|integral component of membrane|cellular response to phosphate starvation|nucleoside-triphosphatase activity|nucleoside-triphosphate diphosphatase activity
AT5G65320	MNA5.5	0.178113	8.14175e-08	Down	basic helix-loop-helix (bHLH) DNA-binding superfamily protein	DNA binding|DNA-binding transcription factor activity|nucleus|regulation of transcription, DNA-templated|protein dimerization activity
AT5G45960	K15I22.16	0.178226	3.08859e-06	Down	GDSL-like Lipase/Acylhydrolase superfamily protein	extracellular region|lipid catabolic process|hydrolase activity, acting on ester bonds
AT1G63650	EGL3	0.178252	0.000116821	Down	basic helix-loop-helix (bHLH) DNA-binding superfamily protein	DNA binding|DNA-binding transcription factor activity|nucleus|regulation of transcription, DNA-templated|multicellular organism development|jasmonic acid mediated signaling pathway|epidermal cell fate specification|trichome differentiation|protein dimerization activity
AT3G14395	AT3G14395	0.179666	0.0145112	Down	hypothetical protein
AT3G21950	AT3G21950	0.180023	7.56789e-41	Down	S-adenosyl-L-methionine-dependent methyltransferases superfamily protein	defense response|S-adenosylmethionine-dependent methyltransferase activity|response to wounding|metal ion binding|response to other organism|2-phytyl-1,4-naphthoquinone methyltransferase activity|S-adenosyl-L-methionine:benzoic acid carboxyl methyl transferase activity
AT3G55940	AT3G55940	0.181061	5.64557e-33	Down	Phosphoinositide-specific phospholipase C family protein	phosphatidylinositol phospholipase C activity|intracellular|plasma membrane|lipid catabolic process|intracellular signal transduction	path:ath00562,path:ath04070,path:ath04933	Inositol phosphate metabolism|Phosphatidylinositol signaling system|AGE-RAGE signaling pathway in diabetic complications
AT5G41780	K16L22.6	0.181108	0.0426473	Down	myosin heavy chain-like protein
AT1G47603	PUP19	0.181151	0.00342186	Down	purine permease 19	transporter activity|integral component of membrane
AT5G49130	K20J1.11	0.18146	0.026227	Down	MATE efflux family protein	drug transmembrane transport|drug transmembrane transporter activity|antiporter activity|integral component of membrane
AT1G78476	AT1G78476	0.181982	2.18563e-10	Down	hypothetical protein	triterpenoid biosynthetic process|beta-amyrin synthase activity
AT2G26520	T9J22.19	0.182077	0.000202845	Down	transmembrane protein
AT1G78440	ATGA2OX1	0.183101	9.10711e-07	Down	gibberellin 2-beta-dioxygenase	gibberellin biosynthetic process|gibberellin catabolic process|metal ion binding|dioxygenase activity|C-19 gibberellin 2-beta-dioxygenase activity	path:ath00904	Diterpenoid biosynthesis
AT4G08590	ORTHL	0.183258	2.73892e-14	Down	ORTHRUS-like protein	ubiquitin-protein transferase activity|nucleus|nuclear heterochromatin|cytoplasm|chromatin organization|methyl-CpG binding|maintenance of DNA methylation|DNA methylation on cytosine within a CG sequence|methyl-CpNpG binding|methyl-CpNpN binding|integral component of membrane|protein ubiquitination|histone binding|metal ion binding|ubiquitin protein ligase activity
AT3G09240	BSK9	0.183969	0.00412005	Down	kinase with tetratricopeptide repeat domain-containing protein	protein serine/threonine kinase activity|ATP binding|plasma membrane|brassinosteroid mediated signaling pathway
AT5G16023	RTFL18	0.184972	0.0345307	Down	ROTUNDIFOLIA like 18
AT1G52618	AT1G52618	0.185129	0.268095		hypothetical protein
AT2G21820	AT2G21820	0.18586	0.000157417	Down	seed maturation protein
AT3G03500	T21P5.8	0.186511	0.278896		TatD related DNase	nucleus|endodeoxyribonuclease activity, producing 5'-phosphomonoesters|metal ion binding
AT2G21100	F26H11.14	0.187605	0.000127193	Down	Disease resistance-responsive (dirigent-like protein) family protein	apoplast
AT2G20750	EXPB1	0.187625	4.61734e-95	Down	expansin B1
AT1G07120	F10K1.18	0.187829	0.0178016	Down	CHUP1-like protein	chloroplast|chloroplast outer membrane|chloroplast relocation
AT3G54870	MRH2	0.188735	0.09389		Armadillo/beta-catenin repeat family protein / kinesin motor family protein	microtubule motor activity|ATP binding|spindle|kinesin complex|microtubule|microtubule-based movement|microtubule binding|phragmoplast|ATPase activity|regulation of microtubule-based process|root development
AT2G42540	COR15A	0.189009	0	Down	cold-regulated 15a	galactose binding|response to osmotic stress|circadian rhythm|lipid binding|response to cold|response to water deprivation|response to light stimulus|chloroplast|chloroplast stroma|cold acclimation|response to high light intensity|response to salt stress|plastid inner membrane organization|response to abscisic acid|drought recovery|chloroplast envelope|red or far-red light signaling pathway|leaf …
AT1G11112	AT1G11112	0.189173	0.260832		hypothetical protein
AT5G60220	TET4	0.189634	0.271047		tetraspanin4	plasma membrane|plasmodesma|integral component of membrane
AT1G29230	CIPK18	0.189733	0.244714		CBL-interacting protein kinase 18	protein serine/threonine kinase activity|ATP binding|signal transduction
AT3G04320	T6K12.6	0.189735	0.272966		Kunitz family trypsin and protease inhibitor protein
AT1G50780	F8A12.3	0.189814	0.0970148		2Fe-2S ferredoxin-like superfamily protein	aldehyde oxidase activity|iron ion binding|cytosol|electron transfer activity|abscisic acid biosynthetic process|auxin biosynthetic process|indole-3-acetaldehyde oxidase activity|2 iron, 2 sulfur cluster binding|FAD binding
AT5G59895	AT5G59895	0.190331	0.306538		hypothetical protein	actin binding|cytoplasm|defense response signaling pathway, resistance gene-dependent|actin cytoskeleton|actin filament depolymerization|defense response to bacterium
AT1G29450	F15D2.4	0.190565	7.28544e-55	Down	SAUR-like auxin-responsive protein family	plasma membrane|multicellular organism development|auxin-activated signaling pathway|auxin polar transport|regulation of growth
AT1G30250	F12P21.5	0.19081	1.71425e-221	Down	hypothetical protein
AT1G70270	F17O7.20	0.191037	0.0423918	Down	transcription factor
AT5G40630	MNF13.18	0.191848	0.000341216	Down	Ubiquitin-like superfamily protein	chaperone binding
AT2G29125	RTFL2	0.192192	0.000442558	Down	ROTUNDIFOLIA like 2
AT3G49620	DIN11	0.192192	1.6832e-71	Down	2-oxoglutarate (2OG) and Fe(II)-dependent oxygenase superfamily protein	metal ion binding|dioxygenase activity
AT3G16690	SWEET16	0.192481	1.20861e-15	Down	Nodulin MtN3 family protein	fructose transmembrane transporter activity|glucose transmembrane transporter activity|integral component of plasma membrane|response to osmotic stress|cellular response to nitrogen starvation|sucrose transmembrane transporter activity|response to cold|plant-type vacuole membrane|response to sucrose|response to glucose|response to fructose|sugar transmembrane transporter activity|protein homoolig…
AT4G10150	T9A4.19	0.193021	2.88694e-20	Down	RING/U-box superfamily protein	ubiquitin-dependent protein catabolic process|integral component of membrane|metal ion binding|ubiquitin protein ligase activity
AT5G64690	MUB3.22	0.194355	0.022872	Down	neurofilament triplet H protein-like protein
AT5G05810	ATL43	0.194571	0.000519666	Down	RING/U-box superfamily protein	integral component of membrane|protein ubiquitination|transferase activity|metal ion binding
AT4G11400	F25E4.20	0.194706	0.0284162	Down	ARID/BRIGHT DNA-binding, ELM2 domain and myb-like DNA-binding domain-containing protein	DNA binding|nucleus|vacuole
AT4G34650	SQS2	0.194784	2.85844e-29	Down	squalene synthase 2	farnesyl-diphosphate farnesyltransferase activity|endoplasmic reticulum membrane|ergosterol biosynthetic process|integral component of membrane|sterol biosynthetic process|farnesyl diphosphate metabolic process|squalene synthase activity	path:ath00100,path:ath00909	Steroid biosynthesis|Sesquiterpenoid and triterpenoid biosynthesis
AT4G28700	AMT1;4	0.195512	1.90348e-11	Down	ammonium transporter 1;4	plasma membrane|integral component of plasma membrane|ammonium transmembrane transporter activity|plasmodesma|high-affinity secondary active ammonium transmembrane transporter activity|ammonium transmembrane transport
AT3G49110	PRXCA	0.19563	1.07158e-57	Down	peroxidase CA	peroxidase activity|extracellular region|vacuole|defense response|response to oxidative stress|response to light stimulus|plant-type cell wall|unidimensional cell growth|heme binding|defense response to bacterium|hydrogen peroxide catabolic process|metal ion binding|defense response to fungus|pathogen-associated molecular pattern dependent induction by symbiont of host innate immune response|reac…	path:ath00940	Phenylpropanoid biosynthesis
AT3G19270	CYP707A4	0.196246	2.13616e-10	Down	cytochrome P450, family 707, subfamily A, polypeptide 4	monooxygenase activity|iron ion binding|(+)-abscisic acid 8'-hydroxylase activity|integral component of membrane|sterol metabolic process|heme binding|abscisic acid catabolic process|oxidation-reduction process	path:ath00906	Carotenoid biosynthesis
AT1G22480	F12K8.17	0.197502	0.0517577		Cupredoxin superfamily protein	electron transfer activity|metal ion binding
AT2G22920	SCPL12	0.197769	1.66641e-10	Down	serine carboxypeptidase-like 12	serine-type carboxypeptidase activity|extracellular region|plant-type cell wall|secondary metabolic process
AT3G13640	ABCE1	0.197781	0.0138673	Down	RNAse l inhibitor protein 1	ribosomal subunit export from nucleus|transporter activity|iron ion binding|ATP binding|intracellular|translational initiation|translational termination|membrane|ATPase activity|ribosomal small subunit binding|4 iron, 4 sulfur cluster binding
AT1G56600	GolS2	0.198815	0	Down	galactinol synthase 2	cytoplasm|galactose metabolic process|response to oxidative stress|response to cold|response to water deprivation|response to salt stress|response to abscisic acid|metal ion binding|inositol 3-alpha-galactosyltransferase activity	path:ath00052	Galactose metabolism
AT2G33775	RALFL19	0.198866	0.0147506	Down	ralf-like 19	hormone activity|intracellular|cell-cell signaling|plasmodesma|calcium-mediated signaling|apoplast|regulation of pollen tube growth|pollen tube
AT5G44530	MFC16.21	0.199218	0	Down	Subtilase family protein	serine-type endopeptidase activity|extracellular region
AT4G23960	T32A16.130	0.199665	0.347186		F-box family protein
AT4G15248	BBX30	0.200043	1.85275e-13	Down	B-box type zinc finger family protein	nucleus|circadian rhythm|zinc ion binding|regulation of flower development|protein binding, bridging
AT5G37478	AT5G37478	0.200156	0.00452392	Down	TPX2 (targeting protein for Xklp2) protein family
AT1G72125	AtNPF5.13	0.201144	0.047154	Down	Major facilitator superfamily protein	peptide:proton symporter activity|integral component of membrane|oligopeptide transmembrane transporter activity|peptide transmembrane transporter activity
AT1G76250	T23E18.18	0.201194	0.00788101	Down	transmembrane protein
AT1G09180	SARA1A	0.202301	5.95355e-24	Down	secretion-associated RAS super family 1	regulation of COPII vesicle coating|GTPase activity|GTP binding|endoplasmic reticulum|Golgi apparatus|cytosol|plasma membrane|intracellular protein transport|ER to Golgi vesicle-mediated transport|vesicle organization|extrinsic component of membrane|COPII vesicle coat|membrane organization|positive regulation of protein exit from endoplasmic reticulum|endoplasmic reticulum exit site	path:ath04141	Protein processing in endoplasmic reticulum
AT5G35525	AT5G35525	0.20241	0.0741064		PLAC8 family protein	integral component of membrane
AT2G38760	ANNAT3	0.202494	8.53637e-21	Down	annexin 3	calcium ion binding|calcium-dependent phospholipid binding|vacuole|response to heat|response to cold|response to water deprivation|response to salt stress
AT4G33280	F17M5.40	0.20296	0.637531		AP2/B3-like transcriptional factor family protein	DNA binding|nucleus|vacuole
AT2G32510	MAPKKK17	0.203368	6.84571e-13	Down	mitogen-activated protein kinase kinase kinase 17	protein serine/threonine kinase activity|MAP kinase kinase kinase activity|ATP binding|nucleus|cytoplasm|response to osmotic stress|response to abscisic acid|abscisic acid-activated signaling pathway|signal transduction by protein phosphorylation|stress-activated protein kinase signaling cascade|activation of protein kinase activity	path:ath04016	MAPK signaling pathway - plant
AT4G11950	F16J13.20	0.204812	0.0915821		transmembrane protein, putative (DUF1191)
AT1G47813	T2E6.9	0.205093	0.329725		hypothetical protein
AT1G21528	AT1G21528	0.20574	0.289665		hypothetical protein
AT3G55500	EXPA16	0.205755	4.05619e-21	Down	expansin A16
AT5G23820	MD2-related lipid recognition 3	0.20589	1.05108e-214	Down	MD-2-related lipid recognition domain-containing protein	plant-type vacuole|vacuole|endoplasmic reticulum|defense response|ER body
AT4G34510	KCS17	0.206035	0.290095		3-ketoacyl-CoA synthase 17	fatty acid biosynthetic process|integral component of membrane|3-oxo-arachidoyl-CoA synthase activity|3-oxo-cerotoyl-CoA synthase activity|3-oxo-lignoceronyl-CoA synthase activity|very-long-chain 3-ketoacyl-CoA synthase activity	path:ath00062	Fatty acid elongation
AT2G05540	T20G20.11	0.206276	1.10542e-209	Down	Glycine-rich protein family
AT1G73330	DR4	0.206319	6.39457e-72	Down	drought-repressed 4	response to molecule of bacterial origin|response to molecule of fungal origin|endopeptidase inhibitor activity|mitochondrion|response to wounding|response to nematode|response to insect|response to salt stress|response to salicylic acid|programmed cell death|response to hydrogen peroxide|defense response to bacterium
AT5G38750	MKD10.8	0.206439	0.285344		asparaginyl-tRNA synthetase family	DNA binding|asparagine-tRNA ligase activity|ATP binding|mitochondrion|cytosol|asparaginyl-tRNA aminoacylation|chloroplast|embryo development ending in seed dormancy|response to cadmium ion
AT5G28646	WVD2	0.206842	0.0277044	Down	TPX2 (targeting protein for Xklp2) protein family	microtubule cytoskeleton organization|microtubule bundle formation|establishment or maintenance of cell polarity|multidimensional cell growth|trichome branching|cortical microtubule
AT4G38000	DOF4.7	0.207122	0.0445477	Down	DNA binding with one finger 4.7	DNA binding|DNA-binding transcription factor activity|nucleus|regulation of transcription, DNA-templated|floral organ abscission|positive regulation of transcription, DNA-templated|metal ion binding
AT3G20380	AT3G20380	0.207265	0.302979		TRAF-like family protein
AT1G31710	F27M3.9	0.207439	3.00221e-268	Down	Copper amine oxidase family protein	copper ion binding|primary amine oxidase activity|amine metabolic process|quinone binding|tryptamine:oxygen oxidoreductase (deaminating) activity|aminoacetone:oxygen oxidoreductase(deaminating) activity|aliphatic-amine oxidase activity|phenethylamine:oxygen oxidoreductase (deaminating) activity	path:ath00260,path:ath00350,path:ath00360,path:ath00410,path:ath00950,path:ath00960	Glycine, serine and threonine metabolism|Tyrosine metabolism|Phenylalanine metabolism|beta-Alanine metabolism|Isoquinoline alkaloid biosynthesis|Tropane, piperidine and pyridine alkaloid biosynthesis
AT1G29460	F15D2.35	0.207819	1.82275e-66	Down	SAUR-like auxin-responsive protein family	plasma membrane|multicellular organism development|auxin-activated signaling pathway|auxin polar transport|regulation of growth
AT3G22415	AT3G22415	0.207938	1.36012e-10	Down	hypothetical protein
AT4G23496	SP1L5	0.208591	0.113603		SPIRAL1-like5	cortical microtubule, transverse to long axis|cortical microtubule organization
AT5G19110	T24G5.10	0.208859	1.45922e-10	Down	Eukaryotic aspartyl protease family protein	aspartic-type endopeptidase activity|proteolysis|protein catabolic process|nutrient reservoir activity
AT1G12070	F12F1.5	0.209067	0.218532		Immunoglobulin E-set superfamily protein	Rho GDP-dissociation inhibitor activity|GTPase activator activity|cytoplasm|cell tip growth|root epidermal cell differentiation
AT5G04370	NAMT1	0.209139	0.00524858	Down	S-adenosyl-L-methionine-dependent methyltransferases superfamily protein	defense response|S-adenosylmethionine-dependent methyltransferase activity|response to wounding|metal ion binding|response to other organism|2-phytyl-1,4-naphthoquinone methyltransferase activity|S-adenosyl-L-methionine:benzoic acid carboxyl methyl transferase activity
AT5G20820	SAUR76	0.209372	7.0822e-07	Down	SAUR-like auxin-responsive protein family	nucleus|cytoplasm|multicellular organism development|response to auxin|ethylene-activated signaling pathway|extrinsic component of plasma membrane|positive regulation of cell growth
AT1G57943	PUP17	0.209688	0.0179592	Down	purine permease 17	purine nucleobase transmembrane transporter activity|purine nucleobase transport|membrane|integral component of membrane
AT5G66700	HB53	0.210287	0.336157		homeobox 53	DNA binding|DNA-binding transcription factor activity|nucleus|response to auxin|sequence-specific DNA binding|root development
AT3G02310	2023-09-02	0.210844	0.290221		K-box region and MADS-box transcription factor family protein	RNA polymerase II regulatory region sequence-specific DNA binding|transcription factor activity, RNA polymerase II proximal promoter sequence-specific DNA binding|DNA-binding transcription factor activity|nucleus|multicellular organism development|transcription factor binding|cell differentiation|sequence-specific DNA binding|transcription regulatory region DNA binding|positive regulation of tran…
AT1G70830	MLP28	0.210857	0	Down	MLP-like protein 28	defense response
AT5G20810	SAUR70	0.210952	0.00802163	Down	SAUR-like auxin-responsive protein family	shade avoidance|response to auxin|response to brassinosteroid|response to low fluence red light stimulus|regulation of unidimensional cell growth|developmental growth involved in morphogenesis	path:ath04075	Plant hormone signal transduction
AT1G61110	NAC025	0.211109	0.144347		NAC domain containing protein 25	DNA binding|DNA-binding transcription factor activity|nucleus|embryo development ending in seed dormancy|positive regulation of transcription, DNA-templated
AT4G38300	F22I13.70	0.211212	1.53866e-07	Down	glycosyl hydrolase family 10 protein	extracellular region|cell wall|endo-1,4-beta-xylanase activity|xylan catabolic process
AT5G15900	TBL19	0.211351	0.000149343	Down	TRICHOME BIREFRINGENCE-LIKE 19	Golgi apparatus|integral component of membrane|O-acetyltransferase activity
AT1G62990	KNAT7	0.211843	3.75375e-17	Down	homeobox knotted-like protein	DNA binding|DNA-binding transcription factor activity|nucleus|xylem development|mucilage biosynthetic process|negative regulation of transcription, DNA-templated|regulation of secondary cell wall biogenesis
AT1G59359	T4M14.3	0.212194	0.340332		Ribosomal protein S5 family protein	RNA binding|structural constituent of ribosome|plasma membrane|translation|plasmodesma|chloroplast|membrane|cytosolic small ribosomal subunit	path:ath03010	Ribosome
AT3G19184	AT3G19184	0.212258	0.159986		AP2/B3-like transcriptional factor family protein	DNA binding|nucleus
AT4G23900	T32A16.70	0.212373	0.348402		Nucleoside diphosphate kinase family protein	nucleoside diphosphate kinase activity|ATP binding|mitochondrion|mitochondrial intermembrane space|GTP biosynthetic process|UTP biosynthetic process|CTP biosynthetic process|zinc ion binding|chloroplast thylakoid lumen	path:ath00230,path:ath00240,path:ath04016	Purine metabolism|Pyrimidine metabolism|MAPK signaling pathway - plant
AT5G09430	T5E8.230	0.212903	0.198769		alpha/beta-Hydrolases superfamily protein	phospholipase A2 activity|cytoplasm|mitochondrial inner membrane|endoplasmic reticulum|Golgi apparatus|mitochondrial membrane organization|cardiolipin metabolic process|cardiolipin acyl-chain remodeling|carboxylic ester hydrolase activity|lipid homeostasis
AT4G11911	AT4G11911	0.213264	1.8541e-06	Down	STAY-GREEN-like protein	chloroplast|plastid thylakoid membrane|negative regulation of chlorophyll catabolic process	path:ath00860	Porphyrin and chlorophyll metabolism
AT3G03910	GDH3	0.214905	1.27336e-17	Down	glutamate dehydrogenase 3	glutamate dehydrogenase [NAD(P)+] activity|mitochondrion|cellular amino acid metabolic process|regulation of nitrogen compound metabolic process	path:ath00220,path:ath00250,path:ath00910	Arginine biosynthesis|Alanine, aspartate and glutamate metabolism|Nitrogen metabolism
AT1G19565	AT1G19565	0.215088	0.0518716		hypothetical protein
AT5G19100	T16G12.140	0.215996	0.000661359	Down	Eukaryotic aspartyl protease family protein	aspartic-type endopeptidase activity|proteolysis|protein catabolic process|nutrient reservoir activity
AT4G22170	T10I14.7	0.216182	0.0670042		F-box protein (DUF295)
AT4G37230	AP22.76	0.216362	0.189208		Photosystem II manganese-stabilising protein (PsbO) family	chloroplast thylakoid membrane|photosystem II oxygen evolving complex|photosystem II assembly|oxygen evolving activity|photosystem II stabilization
AT3G02410	ICME-LIKE2	0.216568	1.14095e-09	Down	alpha/beta-Hydrolases superfamily protein	Golgi membrane|endoplasmic reticulum membrane|serine-type peptidase activity|response to abscisic acid|prenylcysteine methylesterase activity|integral component of membrane	path:ath00900	Terpenoid backbone biosynthesis
AT1G53180	F12M16.8	0.216647	2.79771e-06	Down	hypothetical protein
AT4G31110	F6E21.30	0.217248	0.00230622	Down	Wall-associated kinase family protein
AT1G03070	AtLFG4	0.217701	0.000317575	Down	Bax inhibitor-1 family protein	integral component of membrane
AT5G10090	TPR13	0.217961	0.173276		Tetratricopeptide repeat (TPR)-like superfamily protein	cell|response to osmotic stress|response to salt stress|response to abscisic acid|abscisic acid-activated signaling pathway|positive regulation of abscisic acid-activated signaling pathway|cell redox homeostasis
AT1G02620	T14P4.21	0.218736	3.11501e-05	Down	Ras-related small GTP-binding family protein	regulation of COPII vesicle coating|GTPase activity|GTP binding|endoplasmic reticulum|Golgi apparatus|plasma membrane|intracellular protein transport|ER to Golgi vesicle-mediated transport|vesicle organization|COPII vesicle coat|membrane organization|positive regulation of protein exit from endoplasmic reticulum|endoplasmic reticulum exit site	path:ath04141	Protein processing in endoplasmic reticulum
AT5G49440	K7J8.12	0.219205	0.0205717	Down	hypothetical protein
AT4G17160	RABB1a	0.219269	0.0497745	Down	RAB GTPase homolog B1A	GTPase activity|GTP binding|Golgi apparatus|plasma membrane|intracellular protein transport|Rab protein signal transduction
AT5G65080	MAF5	0.219384	2.33522e-22	Down	K-box region/MADS-box transcription factor family protein	transcription factor activity, RNA polymerase II proximal promoter sequence-specific DNA binding|DNA-binding transcription factor activity|nucleus|multicellular organism development|transcription factor binding|flower development|negative regulation of flower development|vernalization response|sequence-specific DNA binding|transcription regulatory region DNA binding|protein dimerization activity|…
AT3G53250	SAUR57	0.220337	0.00858917	Down	SAUR-like auxin-responsive protein family	auxin-activated signaling pathway|regulation of growth	path:ath04075	Plant hormone signal transduction
AT3G61090	AT3G61090	0.220499	0.0803286		Putative endonuclease or glycosyl hydrolase
AT3G32980	T15D2.9	0.220956	1.59997e-59	Down	Peroxidase superfamily protein	peroxidase activity|extracellular region|cell wall|vacuole|response to oxidative stress|response to cytokinin|membrane|heme binding|hydrogen peroxide catabolic process|metal ion binding	path:ath00940	Phenylpropanoid biosynthesis
AT4G02780	GA1	0.221506	0.0530051		Terpenoid cyclases/Protein prenyltransferases superfamily protein	magnesium ion binding|chloroplast|gibberellin biosynthetic process|gibberellic acid mediated signaling pathway|ent-copalyl diphosphate synthase activity|terpene synthase activity|diterpenoid biosynthetic process	path:ath00904	Diterpenoid biosynthesis
AT5G16410	MQK4.14	0.222671	1.94365e-45	Down	HXXXD-type acyl-transferase family protein	transferase activity, transferring acyl groups other than amino-acyl groups
AT5G38970	BR6OX1	0.223092	0.00184978	Down	brassinosteroid-6-oxidase 1	monooxygenase activity|iron ion binding|multicellular organism development|brassinosteroid homeostasis|integral component of membrane|sterol metabolic process|brassinosteroid biosynthetic process|oxidoreductase activity, acting on paired donors, with incorporation or reduction of molecular oxygen|heme binding|oxidation-reduction process	path:ath00905	Brassinosteroid biosynthesis
AT3G24230	AT3G24230	0.22392	0.1798		Pectate lyase family protein	pectate lyase activity|pectin catabolic process|metal ion binding	path:ath00040	Pentose and glucuronate interconversions
AT1G10640	F20B24.8	0.224143	2.83813e-08	Down	Pectin lyase-like superfamily protein	polygalacturonase activity|extracellular region|cell wall|carbohydrate metabolic process|plant-type cell wall modification involved in multidimensional cell growth
AT1G62440	LRX2	0.225374	7.2407e-07	Down	leucine-rich repeat/extensin 2	extracellular region|cell wall|multicellular organism development|cell wall organization
AT1G29500	F15D2.8	0.226116	3.22929e-40	Down	SAUR-like auxin-responsive protein family	nucleus|nucleolus|plasma membrane|multicellular organism development|auxin-activated signaling pathway|auxin polar transport|regulation of growth
AT4G11211	AT4G11211	0.227057	1.07611e-64	Down	hypothetical protein
AT2G47050	F14M4.12	0.22741	0.362228		Plant invertase/pectin methylesterase inhibitor superfamily protein	enzyme inhibitor activity|extracellular region|cell wall|pectinesterase activity|cell wall modification|aspartyl esterase activity|pectin catabolic process
AT3G03840	SAUR27	0.227924	9.80373e-16	Down	SAUR-like auxin-responsive protein family	multicellular organism development|response to absence of light|response to auxin|auxin-activated signaling pathway|extrinsic component of plasma membrane|positive regulation of cell growth|regulation of auxin polar transport	path:ath04075	Plant hormone signal transduction
AT3G30305	AT3G30305	0.227951	0.0084811	Down	hypothetical protein
AT1G49205	AT1G49205	0.22875	0.108957		hypothetical protein	integral component of membrane|protein ubiquitination|transferase activity|metal ion binding
AT2G34185	AT2G34185	0.228753	0.133319		hypothetical protein
AT2G33350	F4P9.12	0.229474	1.72041e-08	Down	CCT motif family protein
AT1G65890	AAE12	0.229612	5.8686e-40	Down	acyl activating enzyme 12	peroxisome|fatty acid metabolic process|ligase activity
AT1G09350	GolS3	0.230766	3.07269e-94	Down	galactinol synthase 3	cytoplasm|galactose metabolic process|response to oxidative stress|response to cold|metal ion binding|inositol 3-alpha-galactosyltransferase activity	path:ath00052	Galactose metabolism
AT4G01820	ABCB3	0.232109	0.167363		P-glycoprotein 3	ATP binding|auxin efflux transmembrane transporter activity|basipetal auxin transport|integral component of membrane|ATPase activity, coupled to transmembrane movement of substances	path:ath02010	ABC transporters
AT4G38905	AT4G38905	0.232228	0.371188		transmembrane protein
AT5G65070	MAF4	0.232358	4.26632e-11	Down	K-box region and MADS-box transcription factor family protein	transcription factor activity, RNA polymerase II proximal promoter sequence-specific DNA binding|DNA-binding transcription factor activity|nucleus|multicellular organism development|transcription factor binding|flower development|negative regulation of flower development|vernalization response|sequence-specific DNA binding|transcription regulatory region DNA binding|protein dimerization activity|…
AT5G05250	K18I23.5	0.232379	1.0821e-89	Down	hypothetical protein
AT1G10300	F14N23.18	0.232951	0.387697		Nucleolar GTP-binding protein	GTP binding|nucleolus|membrane|ribosome biogenesis	path:ath03008	Ribosome biogenesis in eukaryotes
AT1G18140	LAC1	0.233159	0.37437		laccase 1	copper ion binding|oxidoreductase activity, oxidizing metal ions|lignin catabolic process|apoplast|hydroquinone:oxygen oxidoreductase activity
AT5G18020	SAUR20	0.233206	2.02506e-50	Down	SAUR-like auxin-responsive protein family	plasma membrane|multicellular organism development|auxin-activated signaling pathway|regulation of growth	path:ath04075	Plant hormone signal transduction
AT2G27385	AT2G27385	0.234416	0	Down	Pollen Ole e 1 allergen and extensin family protein
AT5G47530	MNJ7.12	0.23449	0.104241		Auxin-responsive family protein	integral component of membrane|metal ion binding|oxidation-reduction process
AT5G53250	AGP22	0.234607	0.0179269	Down	arabinogalactan protein 22	plasma membrane|anchored component of membrane
AT3G62100	IAA30	0.234809	0.00200287	Down	indole-3-acetic acid inducible 30	DNA-binding transcription factor activity|nucleus|gravitropism|response to auxin|auxin-activated signaling pathway|somatic embryogenesis|root development	path:ath04075	Plant hormone signal transduction
AT1G52650	F6D8.13	0.235768	0.0181803	Down	F-box/RNI superfamily protein
AT3G43190	SUS4	0.235941	9.98601e-05	Down	sucrose synthase 4	response to hypoxia|vacuole|cytosol|plasma membrane|sucrose metabolic process|membrane|sucrose synthase activity	path:ath00500	Starch and sucrose metabolism
AT3G09260	PYK10	0.236351	1.18059e-57	Down	Glycosyl hydrolase superfamily protein	protease binding|copper ion binding|nucleus|vacuole|peroxisome|endoplasmic reticulum|endoplasmic reticulum lumen|carbohydrate metabolic process|response to osmotic stress|beta-glucosidase activity|plasmodesma|response to symbiotic fungus|response to salt stress|response to cytokinin|ER body|fucosidase activity|membrane|thioglucosidase activity|glucosinolate metabolic process|glucosinolate catabol…	path:ath00460,path:ath00500,path:ath00940	Cyanoamino acid metabolism|Starch and sucrose metabolism|Phenylpropanoid biosynthesis
AT3G03820	SAUR29	0.236882	1.32831e-18	Down	SAUR-like auxin-responsive protein family	multicellular organism development|response to absence of light|response to auxin|auxin-activated signaling pathway|extrinsic component of plasma membrane|positive regulation of cell growth|regulation of auxin polar transport	path:ath04075	Plant hormone signal transduction
AT2G31910	CHX21	0.237482	0.0299418	Down	cation/H+ exchanger 21	monovalent cation:proton antiporter activity|plasma membrane|potassium ion transport|sodium ion transport|regulation of pH|pollen tube guidance|endomembrane system|integral component of membrane
AT5G46440	K11I1.3	0.237803	0.268714		PPR containing-like protein
AT1G11450	UMAMIT27	0.23781	0.088641		nodulin MtN21 /EamA-like transporter family protein	plasma membrane|integral component of membrane|transmembrane transporter activity
AT1G51530	F5D21.14	0.238034	0.270205		RNA-binding (RRM/RBD/RNP motifs) family protein	DNA binding|RNA binding|metal ion binding
AT5G64190	MSJ1.3	0.238087	1.68129e-21	Down	neuronal PAS domain protein
AT1G06090	T21E18.14	0.238404	0.00128781	Down	Fatty acid desaturase family protein	endoplasmic reticulum membrane|unsaturated fatty acid biosynthetic process|16:0 monogalactosyldiacylglycerol desaturase activity|integral component of membrane|oxidoreductase activity, acting on paired donors, with oxidation of a pair of donors resulting in the reduction of molecular oxygen to two molecules of water
AT5G05390	LAC12	0.238495	1.54591e-07	Down	laccase 12	copper ion binding|oxidoreductase activity, oxidizing metal ions|lignin catabolic process|apoplast|hydroquinone:oxygen oxidoreductase activity
AT4G14380	DL3230W	0.238756	0.000177264	Down	cotton fiber protein
AT4G02290	GH9B13	0.239099	1.0219e-09	Down	glycosyl hydrolase 9B13	extracellular region|cellulase activity|cellulose catabolic process|cell wall organization
AT1G54530	F20D21.45	0.239557	0.00731004	Down	Calcium-binding EF hand family protein
AT5G38865	AT5G38865	0.23994	9.31729e-59	Down	hypothetical protein
AT2G28250	NCRK	0.239982	1.36854e-25	Down	Protein kinase superfamily protein
AT3G22961	AT3G22961	0.240084	0.00932239	Down	Paired amphipathic helix (PAH2) superfamily protein
AT1G74460	F1M20.14	0.24034	0.00830007	Down	GDSL-like Lipase/Acylhydrolase superfamily protein	extracellular region|lipid catabolic process|hydrolase activity, acting on ester bonds
AT3G06160	F28L1.10	0.240917	0.00283608	Down	AP2/B3-like transcriptional factor family protein	DNA binding|nucleus
AT3G28290	AT14A	0.241437	1.47741e-18	Down	transmembrane protein, putative (DUF677)	integral component of membrane
AT3G46490	AT3G46490	0.241498	1.69748e-15	Down	2-oxoglutarate (2OG) and Fe(II)-dependent oxygenase superfamily protein	intracellular|TOR signaling|metal ion binding|dioxygenase activity|positive regulation of L-arginine import across plasma membrane|negative regulation of L-proline import across plasma membrane
AT3G26790	FUS3	0.241734	9.46864e-10	Down	AP2/B3-like transcriptional factor family protein	DNA binding|DNA-binding transcription factor activity|nucleus|positive regulation of cell proliferation|response to auxin|positive regulation of abscisic acid-activated signaling pathway|embryo development ending in seed dormancy|positive regulation of abscisic acid biosynthetic process|vegetative to reproductive phase transition of meristem|somatic embryogenesis|negative regulation of gibberelli…
AT4G13575	AT4G13575	0.242202	0	Down	hypothetical protein
AT5G01075	AT5G01075	0.242261	4.01213e-16	Down	Glycosyl hydrolase family 35 protein
AT3G03830	SAUR28	0.243007	0.000171578	Down	SAUR-like auxin-responsive protein family	multicellular organism development|response to absence of light|response to auxin|auxin-activated signaling pathway|extrinsic component of plasma membrane|positive regulation of cell growth|regulation of auxin polar transport	path:ath04075	Plant hormone signal transduction
AT3G45660	T6D9.2	0.243816	0.0635689		Major facilitator superfamily protein	plasma membrane|peptide:proton symporter activity|integral component of membrane|oligopeptide transmembrane transporter activity|nitrate assimilation|peptide transmembrane transporter activity
AT5G09220	AAP2	0.244138	0	Down	amino acid permease 2	amino acid transmembrane transport|plasma membrane|integral component of plasma membrane|amino acid transmembrane transporter activity|symporter activity|acidic amino acid transport|neutral amino acid transport
AT3G60290	AT3G60290	0.245603	4.26604e-88	Down	2-oxoglutarate (2OG) and Fe(II)-dependent oxygenase superfamily protein	flavonoid biosynthetic process|L-ascorbic acid binding|naringenin 3-dioxygenase activity|metal ion binding|dioxygenase activity|cellular response to hypoxia|response to karrikin
AT1G21320	F16F4.3	0.246602	0.15308		nucleic acid/nucleotide binding protein	mRNA splicing, via spliceosome|nuclear speck|snRNA stem-loop binding
AT2G45940	F4I18.8	0.246636	0.130956		hypothetical protein (DUF295)
AT5G51480	SKS2	0.246743	0.22809		SKU5 similar 2	copper ion binding|plasma membrane|plasmodesma|oxidoreductase activity, oxidizing metal ions|anchored component of membrane|anchored component of plasma membrane
AT2G24070	QWRF4	0.246863	0.019582	Down	QWRF motif protein (DUF566)	cytoplasm|centrosome|nuclear microtubule|centrosome cycle|microtubule binding|apoplast|spindle assembly
AT5G25810	tny	0.247108	1.42386e-05	Down	Integrase-type DNA-binding superfamily protein	DNA binding|DNA-binding transcription factor activity|nucleus
AT4G20820	F21C20.170	0.247343	1.49228e-15	Down	FAD-binding Berberine family protein	extracellular region|cell wall|oxidoreductase activity|FAD binding
AT2G38060	PHT4;2	0.247649	0.0493827	Down	phosphate transporter 4;2	inorganic phosphate transmembrane transporter activity|plastid|integral component of membrane|chloroplast membrane
AT1G66100	F15E12.20	0.247666	0	Down	Plant thionin	extracellular region|defense response|toxin activity
AT2G47780	F17A22.17	0.248446	9.71166e-13	Down	Rubber elongation factor protein (REF)	lipid droplet|lipid droplet organization|positive regulation of growth|developmental vegetative growth|positive regulation of response to water deprivation
AT1G60270	BGLU6	0.248715	7.71416e-29	Down	beta glucosidase 6	carbohydrate metabolic process|beta-glucosidase activity|scopolin beta-glucosidase activity	path:ath00460,path:ath00500,path:ath00940	Cyanoamino acid metabolism|Starch and sucrose metabolism|Phenylpropanoid biosynthesis
AT1G63570	F2K11.7	0.248767	0.257714		Receptor-like protein kinase-related family protein	extracellular region
AT3G61920	AT3G61920	0.249468	0.0100676	Down	UvrABC system protein C
AT1G53163	AT1G53163	0.249553	0.0327964	Down	membrane-associated kinase regulator
AT5G15265	AT5G15265	0.249685	0.313252		transmembrane protein
AT3G16430	JAL31	0.250114	0.302063		jacalin-related lectin 31	copper ion binding|carbohydrate binding
AT4G15380	CYP705A4	0.25092	0.200809		cytochrome P450, family 705, subfamily A, polypeptide 4	iron ion binding|endoplasmic reticulum|positive gravitropism|membrane|integral component of membrane|oxidoreductase activity, acting on paired donors, with incorporation or reduction of molecular oxygen, NAD(P)H as one donor, and incorporation of one atom of oxygen|heme binding|root development|flavonol metabolic process|thalianol metabolic process|thalian-diol desaturase activity
AT2G24430	NAC038	0.250935	0.116374		NAC domain containing protein 38	DNA binding|DNA-binding transcription factor activity|nucleus|flower development|meristem initiation|primary shoot apical meristem specification|secondary shoot formation|lateral root development|negative regulation of cell division|formation of plant organ boundary
AT1G23060	MDP40	0.251026	1.85722e-22	Down	hypothetical protein	cytoplasm|microtubule
AT5G66590	K1F13.27	0.251382	1.0076e-112	Down	CAP (Cysteine-rich secretory proteins, Antigen 5, and Pathogenesis-related 1 protein) superfamily protein
AT3G28740	CYP81D11	0.251891	4.91367e-17	Down	Cytochrome P450 superfamily protein	defense response to insect|iron ion binding|membrane|integral component of membrane|oxidoreductase activity, acting on paired donors, with incorporation or reduction of molecular oxygen, NAD(P)H as one donor, and incorporation of one atom of oxygen|heme binding|indole glucosinolate metabolic process
AT4G37410	CYP81F4	0.252075	5.28467e-41	Down	cytochrome P450, family 81, subfamily F, polypeptide 4	monooxygenase activity|iron ion binding|endoplasmic reticulum|membrane|integral component of membrane|oxidoreductase activity, acting on paired donors, with incorporation or reduction of molecular oxygen, NAD(P)H as one donor, and incorporation of one atom of oxygen|heme binding|indole glucosinolate metabolic process
AT5G47160	MQL5.1	0.25211	0.0501943		YDG/SRA domain-containing protein	nucleus
AT4G29690	T16L4.200	0.252206	1.17888e-07	Down	Alkaline-phosphatase-like family protein	nucleotide diphosphatase activity|nucleoside triphosphate metabolic process|integral component of membrane|cellular response to phosphate starvation|nucleoside-triphosphatase activity|nucleoside-triphosphate diphosphatase activity
AT2G38995	AT2G38995	0.253183	6.91142e-13	Down	O-acyltransferase (WSD1-like) family protein	diacylglycerol O-acyltransferase activity|endoplasmic reticulum|endoplasmic reticulum membrane|plasma membrane|wax biosynthetic process|integral component of membrane|triglyceride biosynthetic process|long-chain-alcohol O-fatty-acyltransferase activity|arachidoyl-CoA:1-dodecanol O-acyltransferase activity|wax ester synthase activity
AT1G48100	F21D18.18	0.253197	1.25933e-46	Down	Pectin lyase-like superfamily protein	polygalacturonase activity|extracellular region|cell wall|carbohydrate metabolic process|plant-type cell wall modification involved in multidimensional cell growth
AT3G57010	AT3G57010	0.25337	1.4587e-11	Down	Calcium-dependent phosphotriesterase superfamily protein	vacuolar membrane|endoplasmic reticulum|biosynthetic process|membrane
AT1G24996	F5A9.10	0.253633	0.244892		hypothetical protein
AT3G60920	AT3G60920	0.254219	0.042094	Down	beige/BEACH domain protein	plasmodesma
AT5G45310	K9E15.9	0.254597	5.33299e-32	Down	coiled-coil protein
AT2G47935	AT2G47935	0.254679	0.00983349	Down	transmembrane protein	plasma membrane|anchored component of membrane|response to karrikin
AT5G24420	PGL5	0.255809	5.79535e-169	Down	6-phosphogluconolactonase 5	cytosol|carbohydrate metabolic process|pentose-phosphate shunt, oxidative branch|6-phosphogluconolactonase activity	path:ath00030	Pentose phosphate pathway
AT1G24405	AT1G24405	0.256341	0.132158		hypothetical protein
AT5G58784	AT5G58784	0.257128	0.455672		Undecaprenyl pyrophosphate synthetase family protein	polyprenyltransferase activity|endoplasmic reticulum|endoplasmic reticulum membrane|protein glycosylation|integral component of membrane|polyprenol biosynthetic process	path:ath00900	Terpenoid backbone biosynthesis
AT4G30250	F9N11.100	0.25772	1.8306e-08	Down	P-loop containing nucleoside triphosphate hydrolases superfamily protein	ATP binding|ATPase activity
AT1G54095	AT1G54095	0.257953	0.130713		DUF1677 family protein, putative (DUF1677)
AT1G23965	AT1G23965	0.258005	5.06373e-05	Down	transcription factor
AT5G19810	T29J13.230	0.258013	0.0190944	Down	Proline-rich extensin-like family protein
AT5G06760	LEA4-5	0.258067	2.80962e-06	Down	Late Embryogenesis Abundant 4-5	cytosol|response to osmotic stress|response to cold|response to water deprivation|embryo development ending in seed dormancy|seed development
AT3G28220	AT3G28220	0.258663	0	Down	TRAF-like family protein	cysteine-type endopeptidase activity|thiol-dependent ubiquitin-specific protease activity|nucleus|cytoplasm|cytosol|ubiquitin-dependent protein catabolic process|jasmonic acid mediated signaling pathway|protein deubiquitination|regulation of protein stability
AT1G58807	AT1G58807	0.259877	0.00383658	Down	Disease resistance protein (CC-NBS-LRR class) family
AT3G23090	WDL3	0.2604	1.58982e-51	Down	TPX2 (targeting protein for Xklp2) protein family	microtubule binding|unidimensional cell growth|cortical microtubule organization|negative regulation of unidimensional cell growth|cortical microtubule
AT2G39250	SNZ	0.260932	3.44999e-178	Down	Integrase-type DNA-binding superfamily protein	DNA binding|DNA-binding transcription factor activity|nucleus|nucleolus|ethylene-activated signaling pathway
AT1G59950	F23H11.26	0.260996	0.0859753		NAD(P)-linked oxidoreductase superfamily protein	cytosol|oxidoreductase activity
AT3G52310	ABCG27	0.261243	1.54849e-16	Down	ABC transporter G family member 27	ATP binding|integral component of membrane|ATPase activity
AT1G52040	MBP1	0.261328	0	Down	myrosinase-binding protein 1	nucleus|vacuole|defense response|carbohydrate binding
AT5G51330	SWI1	0.261559	0.258319		SWITCH1	nucleus|male meiosis sister chromatid cohesion|female meiosis sister chromatid cohesion|reciprocal meiotic recombination|multicellular organism development
AT5G01190	LAC10	0.261938	2.66476e-05	Down	laccase 10	copper ion binding|oxidoreductase activity, oxidizing metal ions|lignin catabolic process|apoplast|hydroquinone:oxygen oxidoreductase activity
AT2G28580	T8O18.13	0.263327	2.02515e-08	Down	transmembrane protein, putative (DUF247)	plasma membrane|integral component of membrane
AT3G48350	CEP3	0.263584	2.05852e-13	Down	Cysteine proteinases superfamily protein	cysteine-type endopeptidase activity|extracellular space|lysosome|endoplasmic reticulum|proteolysis involved in cellular protein catabolic process
AT1G61415	AT1G61415	0.264114	0.293221		CAP-gly domain linker
AT5G23750	MRO11.21	0.264314	1.89236e-87	Down	Remorin family protein	response to salt stress|response to mannitol
AT2G45050	GATA2	0.264504	1.23404e-06	Down	GATA transcription factor 2	DNA-binding transcription factor activity|nucleus|zinc ion binding|response to light stimulus|sequence-specific DNA binding|positive regulation of transcription, DNA-templated
AT5G64687	AT5G64687	0.264647	0.0221098	Down	ubiquinol oxidase	mitochondrion|mitochondrial inner membrane|response to cold|alternative oxidase activity|alternative respiration|integral component of membrane|mitochondria-nucleus signaling pathway|cellular respiration|metal ion binding|respiratory chain|ubiquinol:oxygen oxidoreductase activity
AT3G54060	AT3G54060	0.265586	0.437437		myosin-M heavy protein
AT1G55803	AT1G55803	0.266509	0.420149		ferredoxin-fold anticodon-binding domain protein	cytoplasm|metal ion binding|rRNA (uridine-N3-)-methyltransferase activity|rRNA base methylation
AT2G24210	TPS10	0.266661	4.16932e-10	Down	terpene synthase 10	magnesium ion binding|chloroplast stroma|response to wounding|response to jasmonic acid|terpene synthase activity|monoterpenoid biosynthetic process|(E)-beta-ocimene synthase activity|myrcene synthase activity|response to herbivore|tricyclene synthase activity	path:ath00902	Monoterpenoid biosynthesis
AT5G18050	SAUR22	0.266678	5.27318e-32	Down	SAUR-like auxin-responsive protein family	plasma membrane|multicellular organism development|auxin-activated signaling pathway|regulation of growth	path:ath04075	Plant hormone signal transduction
AT5G06940	MOJ9.11	0.26745	0.00490474	Down	Leucine-rich repeat receptor-like protein kinase family protein
AT5G09930	ABCF2	0.268199	0.0903461		ABC transporter family protein	transporter activity|ATP binding|ATPase activity
AT2G20700	LLG2	0.268622	5.60615e-08	Down	LORELEI-LIKE-GPI ANCHORED PROTEIN 2	plasma membrane|anchored component of membrane|pollen tube
AT4G06534	AT4G06534	0.269083	5.98773e-23	Down	transmembrane protein
AT3G16470	JR1	0.269578	0	Down	Mannose-binding lectin superfamily protein	nucleus|vacuole|response to cold|plasmodesma|chloroplast|response to wounding|response to salt stress|response to jasmonic acid|vegetative to reproductive phase transition of meristem|membrane|carbohydrate binding
AT2G34810	F19I3.4	0.269671	0	Down	FAD-binding Berberine family protein	extracellular region|cell wall|response to wounding|response to jasmonic acid|oxidoreductase activity|FAD binding
AT5G04210	F21E1.130	0.270301	0.0438446	Down	CCCH-type zinc fingerfamily protein with RNA-binding domain-containing protein	spliceosomal snRNP assembly|Prp19 complex|DNA binding|U6 snRNA binding|pre-mRNA binding|metal ion binding|U2-type catalytic step 1 spliceosome|U2-type catalytic step 2 spliceosome	path:ath03040	Spliceosome
AT2G40530	T2P4.12	0.270421	5.62118e-18	Down	transmembrane protein	hormone activity|multicellular organism development|response to abscisic acid|response to brassinosteroid|response to salicylic acid|apoplast|nitrate import|regulation of root development
AT4G28250	EXPB3	0.270717	2.14156e-205	Down	expansin B3
AT5G67210	IRX15-L	0.27085	1.80172e-29	Down	IRREGULAR XYLEM protein (DUF579)	Golgi membrane|Golgi apparatus|plant-type secondary cell wall biogenesis|integral component of membrane|xylan metabolic process|xylan biosynthetic process
AT5G01360	TBL3	0.271329	0.000387556	Down	trichome birefringence-like protein (DUF828)	Golgi membrane|Golgi apparatus|plasma membrane|plant-type cell wall modification|integral component of membrane|O-acetyltransferase activity|cellulose biosynthetic process|pectin biosynthetic process|xylan biosynthetic process|xylan O-acetyltransferase activity
AT3G14630	CYP72A9	0.272052	0.158887		cytochrome P450, family 72, subfamily A, polypeptide 9	monooxygenase activity|iron ion binding|integral component of membrane|oxidoreductase activity, acting on paired donors, with incorporation or reduction of molecular oxygen|heme binding
AT5G67010	K8A10.8	0.2721	0.342686		Integrase-type DNA-binding superfamily protein	DNA binding|DNA-binding transcription factor activity|nucleus|ethylene-activated signaling pathway
AT2G33380	RD20	0.272594	0	Down	Caleosin-related family protein	monooxygenase activity|calcium ion binding|vacuole|endoplasmic reticulum|response to desiccation|response to cold|response to fungus|response to salt stress|response to abscisic acid|response to salicylic acid|stomatal movement|monolayer-surrounded lipid storage body|oxylipin metabolic process|chloroplast membrane|intracellular membrane-bounded organelle|defense response to fungus|(R)-2-hydroxy-a…	path:ath00073	Cutin, suberine and wax biosynthesis
AT2G42530	COR15B	0.272773	0	Down	cold regulated 15b	galactose binding|lipid binding|response to cold|chloroplast|chloroplast stroma|cold acclimation|response to abscisic acid|chloroplast envelope|leaf senescence|defense response to fungus
AT1G70850	MLP34	0.272829	0.449326		MLP-like protein 34	defense response
AT4G10250	ATHSP22.0	0.272983	0.441451		HSP20-like chaperones superfamily protein	response to reactive oxygen species|endoplasmic reticulum|protein folding|response to heat|response to salt stress|response to hydrogen peroxide|protein self-association|unfolded protein binding|protein complex oligomerization	path:ath04141	Protein processing in endoplasmic reticulum
AT1G74130	F9E11.2	0.273094	0.458136		Rhomboid-related intramembrane serine protease family protein	serine-type endopeptidase activity|integral component of membrane|chloroplast membrane
AT4G25433	AT4G25433	0.273108	0.00837142	Down	peptidoglycan-binding LysM domain-containing protein
AT2G20510	TIM44-1	0.273408	0.483736		translocase inner membrane subunit 44-1	mitochondrial inner membrane|TIM23 mitochondrial import inner membrane translocase complex|protein targeting to mitochondrion|ATPase-coupled protein transmembrane transporter activity|protein import into mitochondrial matrix|chaperone binding
AT3G48260	WNK3	0.273569	9.66719e-06	Down	with no lysine (K) kinase 3	protein kinase activity|protein serine/threonine kinase activity|ATP binding|cytoplasm|protein phosphorylation|intracellular signal transduction
AT3G62070	AT3G62070	0.273807	7.16954e-20	Down	hypothetical protein
AT1G53830	PME2	0.274274	1.16396e-29	Down	pectin methylesterase 2	extracellular region|plant-type cell wall|pectinesterase activity|cell wall modification|aspartyl esterase activity|pectin catabolic process|pectinesterase inhibitor activity	path:ath00040	Pentose and glucuronate interconversions
AT3G09910	RABC2b	0.274668	5.3694e-14	Down	RAB GTPase homolog C2B	GTPase activity|GTP binding|Golgi apparatus|plasma membrane|intracellular protein transport|Rab protein signal transduction
AT3G63470	scpl40	0.274891	0.00636186	Down	serine carboxypeptidase-like 40	serine-type carboxypeptidase activity|extracellular region|vacuole|proteolysis involved in cellular protein catabolic process
AT3G55720	AT3G55720	0.275756	0.180014		replication factor C subunit, putative (DUF620)
AT1G30820	T17H7.12	0.276042	3.82634e-121	Down	CTP synthase family protein	CTP synthase activity|ATP binding|CTP biosynthetic process|glutamine metabolic process|phospholipid biosynthetic process|pyrimidine nucleobase biosynthetic process|'de novo' CTP biosynthetic process|cytoophidium	path:ath00240	Pyrimidine metabolism
AT2G47180	GolS1	0.276282	4.81698e-283	Down	galactinol synthase 1	cytoplasm|galactose metabolic process|response to oxidative stress|response to heat|response to cold|response to water deprivation|response to high light intensity|response to salt stress|response to abscisic acid|response to hydrogen peroxide|metal ion binding|inositol 3-alpha-galactosyltransferase activity	path:ath00052	Galactose metabolism
AT3G59850	AT3G59850	0.276347	0.158452		Pectin lyase-like superfamily protein	polygalacturonase activity|extracellular region|cell wall|carbohydrate metabolic process|fruit ripening|cell wall organization	path:ath00040	Pentose and glucuronate interconversions
AT2G45610	F17K2.14	0.276487	0.0838608		alpha/beta-Hydrolases superfamily protein	carboxylic ester hydrolase activity
AT1G56720	F25P12.84	0.276643	1.3656e-69	Down	Protein kinase superfamily protein
AT1G24793	LpxC1	0.276754	0.171514		UDP-3-O-acyl N-acetylglycosamine deacetylase family protein	mitochondrion|UDP-3-O-[3-hydroxymyristoyl] N-acetylglucosamine deacetylase activity|lipid A biosynthetic process|metal ion binding|UDP-3-O-acyl-N-acetylglucosamine deacetylase activity|lipid X metabolic process
AT4G26580	T15N24.30	0.276872	0.01411	Down	RING/U-box superfamily protein	vacuolar membrane|integral component of membrane|protein ubiquitination|transferase activity|metal ion binding
AT3G24520	HSFC1	0.277768	9.95331e-49	Down	heat shock transcription factor C1	RNA polymerase II proximal promoter sequence-specific DNA binding|DNA-binding transcription factor activity|nucleus|cellular response to heat|sequence-specific DNA binding|positive regulation of transcription from RNA polymerase II promoter in response to heat stress
AT4G34900	XDH2	0.277889	1.8362e-109	Down	xanthine dehydrogenase 2	xanthine dehydrogenase activity|iron ion binding|electron transfer activity|xanthine metabolic process|2 iron, 2 sulfur cluster binding|FAD binding	path:ath00230,path:ath00232,path:ath04146	Purine metabolism|Caffeine metabolism|Peroxisome
AT2G45400	BEN1	0.278355	2.97536e-08	Down	NAD(P)-binding Rossmann-fold superfamily protein	cytoplasm|multicellular organism development|response to absence of light|regulation of brassinosteroid biosynthetic process|brassinosteroid metabolic process|brassinosteroid biosynthetic process|oxidoreductase activity|oxidoreductase activity, acting on the CH-OH group of donors, NAD or NADP as acceptor|coenzyme binding
AT1G29430	F15D2.2	0.278626	4.22237e-50	Down	SAUR-like auxin-responsive protein family	plasma membrane|auxin-activated signaling pathway|auxin polar transport|regulation of growth|stamen filament development
AT5G40030	MUD12.10	0.27875	0.177889		Protein kinase superfamily protein	protein kinase activity|protein serine/threonine kinase activity|ATP binding|nucleus|cytoplasm|plasma membrane|protein phosphorylation|phototropism|auxin-activated signaling pathway|basipetal auxin transport|kinase activity
AT3G51325	AT3G51325	0.278861	0.0357758	Down	RING/U-box superfamily protein	extrinsic component of vacuolar membrane|ubiquitin-dependent protein catabolic process|protein transport|integral component of membrane|late endosome membrane|protein storage vacuole membrane|metal ion binding|ubiquitin protein ligase activity
AT5G43840	HSFA6A	0.279256	0.0989528		heat shock transcription factor A6A	RNA polymerase II proximal promoter sequence-specific DNA binding|DNA-binding transcription factor activity|nucleus|cellular response to heat|sequence-specific DNA binding|positive regulation of transcription from RNA polymerase II promoter in response to heat stress
AT2G24740	SDG21	0.279807	0.379388		SET domain group 21	chromosome, centromeric region|DNA binding|nucleus|zinc ion binding|regulation of cell size|histone-lysine N-methyltransferase activity|regulation of gene expression, epigenetic|histone methyltransferase activity|leaf development	path:ath00310	Lysine degradation
AT5G52120	PP2-A14	0.280224	2.31022e-16	Down	phloem protein 2-A14	nucleus|protein ubiquitination|carbohydrate binding
AT3G24420	AT3G24420	0.280228	3.89663e-79	Down	alpha/beta-Hydrolases superfamily protein	nucleus|cytosol|photomorphogenesis|de-etiolation|hydrolase activity|response to karrikin
AT4G30460	F17I23.200	0.280311	1.15609e-25	Down	glycine-rich protein
AT5G34830	T3J11.1	0.28033	0.253061		hypothetical protein
AT2G40160	TBL30	0.280667	0.328798		trichome birefringence-like protein (DUF828)	Golgi apparatus|integral component of membrane|O-acetyltransferase activity|response to freezing
AT5G37990	K18L3.150	0.28184	0.284428		S-adenosyl-L-methionine-dependent methyltransferase superfamily protein	methyltransferase activity|metal ion binding
AT2G25940	ALPHA-VPE	0.281931	0.0637319		alpha-vacuolar processing enzyme	protein storage vacuole|cysteine-type endopeptidase activity|vacuolar protein processing|proteolysis involved in cellular protein catabolic process
AT4G40090	AGP3	0.281947	0.146513		arabinogalactan protein 3	plasma membrane|multicellular organism development|anchored component of membrane
AT2G45243	AT2G45243	0.282184	0.0802878		hypothetical protein
AT5G09980	PROPEP4	0.282238	0.0208187	Down	elicitor peptide 4 precursor	response to jasmonic acid|innate immune response
AT2G35345	AT2G35345	0.282557	3.48405e-05	Down	hypothetical protein
AT5G44420	PDF1.2	0.283062	6.41201e-171	Down	plant defensin 1.2	extracellular region|defense response|response to insect|response to ethylene|response to jasmonic acid|jasmonic acid and ethylene-dependent systemic resistance|killing of cells of other organism|defense response to fungus	path:ath04016	MAPK signaling pathway - plant
AT2G42850	CYP718	0.284215	0.0901189		cytochrome P450, family 718	monooxygenase activity|iron ion binding|integral component of membrane|heme binding|paclitaxel biosynthetic process|taxadiene 5-alpha-hydroxylase activity
AT4G23340	F16G20.40	0.284713	0.0167003	Down	2-oxoglutarate (2OG) and Fe(II)-dependent oxygenase superfamily protein	gibberellin biosynthetic process|metal ion binding|root hair elongation|dioxygenase activity
AT5G08000	E13L3	0.284852	2.76157e-14	Down	glucan endo-1,3-beta-glucosidase-like protein 3	(1->3)-beta-D-glucan binding|response to heat|plasmodesma|polysaccharide binding|anchored component of membrane|anchored component of plasma membrane
AT5G50335	AT5G50335	0.284966	4.39443e-22	Down	hypothetical protein
AT5G58630	TRM31	0.284986	0.249483		hypothetical protein
AT5G46395	AT5G46395	0.285019	0.355889		transmembrane protein
AT1G52190	AtNPF1.2	0.285075	0	Down	Major facilitator superfamily protein	plasma membrane|peptide:proton symporter activity|nitrate transport|integral component of membrane|oligopeptide transmembrane transporter activity|low-affinity nitrate transmembrane transporter activity|peptide transmembrane transporter activity
AT2G40790	CXXS2	0.285514	0.354199		C-terminal cysteine residue is changed to a serine 2	protein disulfide isomerase activity|cytosol|glycerol ether metabolic process|protein disulfide oxidoreductase activity|cell redox homeostasis
AT2G34850	MEE25	0.285743	9.36895e-07	Down	NAD(P)-binding Rossmann-fold superfamily protein	UDP-glucose 4-epimerase activity|galactose metabolic process|embryo development ending in seed dormancy|integral component of membrane|Golgi cisterna membrane|UDP-L-arabinose biosynthetic process|capsule polysaccharide biosynthetic process|pollen tube development|UDP-arabinose 4-epimerase activity	path:ath00520	Amino sugar and nucleotide sugar metabolism
AT2G44800	F16B22.29	0.285778	0.12596		2-oxoglutarate (2OG) and Fe(II)-dependent oxygenase superfamily protein	flavonoid biosynthetic process|L-ascorbic acid binding|naringenin 3-dioxygenase activity|metal ion binding|dioxygenase activity|cellular response to hypoxia|response to karrikin
AT2G37720	TBL15	0.285813	0.00988006	Down	TRICHOME BIREFRINGENCE-LIKE 15	Golgi apparatus|carbohydrate metabolic process|chloroplast|integral component of membrane|acetyltransferase activity|xylan biosynthetic process
AT5G16080	CXE17	0.285976	0.000186408	Down	carboxyesterase 17	carboxylic ester hydrolase activity
AT5G42690	MJB21.6	0.286296	6.23669e-05	Down	transcription factor, putative (Protein of unknown function, DUF547)
AT1G61280	T1F9.23	0.28639	0.0163144	Down	Phosphatidylinositol N-acetylglucosaminyltransferase, GPI19/PIG-P subunit	GPI anchor biosynthetic process|integral component of membrane|phosphatidylinositol N-acetylglucosaminyltransferase activity	path:ath00563	Glycosylphosphatidylinositol (GPI)-anchor biosynthesis
AT4G32990	F26P21.110	0.286807	7.06644e-05	Down	Transducin/WD40 repeat-like superfamily protein	nucleus|iron-sulfur cluster assembly|CIA complex
AT4G04630	F4H6.15	0.286839	2.74158e-67	Down	senescence regulator (Protein of unknown function, DUF584)
AT1G79460	GA2	0.286907	1.68533e-122	Down	Terpenoid cyclases/Protein prenyltransferases superfamily protein	magnesium ion binding|chloroplast|chloroplast stroma|gibberellin biosynthetic process|gibberellic acid mediated signaling pathway|ent-kaurene synthase activity|terpene synthase activity|diterpenoid biosynthetic process	path:ath00904	Diterpenoid biosynthesis
AT4G13560	UNE15	0.287754	2.92464e-85	Down	Late embryogenesis abundant protein (LEA) family protein	membrane
AT4G31820	ENP	0.287944	1.33666e-279	Down	Phototropic-responsive NPH3 family protein	late endosome|plasma membrane|flower development|positive regulation of flower development|inflorescence development|basipetal auxin transport|protein ubiquitination|apical protein localization|cotyledon development|phyllome development
AT3G46880	AT3G46880	0.288176	3.17992e-06	Down	hypothetical protein
AT4G35060	HIPP25	0.288305	1.66079e-24	Down	Heavy metal transport/detoxification superfamily protein	plasmodesma|membrane|metal ion transport|metal ion binding
AT3G02380	COL2	0.28841	9.84067e-119	Down	CONSTANS-like 2	DNA binding|DNA-binding transcription factor activity|nucleus|zinc ion binding|chloroplast organization|regulation of flower development
AT4G19850	PP2-A2	0.288785	0.00159226	Down	lectin-like protein	integral component of membrane
AT1G78170	T11I11.11	0.28882	4.03883e-46	Down	E3 ubiquitin-protein ligase
AT2G39310	JAL22	0.289074	3.25024e-16	Down	jacalin-related lectin 22	carbohydrate binding
AT4G10310	HKT1	0.289163	0.00110606	Down	high-affinity K+ transporter 1	plasma membrane|potassium ion transport|sodium ion transport|response to osmotic stress|cation transmembrane transporter activity|response to salt stress|potassium ion transmembrane transporter activity|sodium ion transmembrane transporter activity|integral component of membrane
AT1G55980	F14J16.28	0.289453	0.0799131		FAD/NAD(P)-binding oxidoreductase family protein	protein desumoylation|SUMO-specific endopeptidase activity
AT4G38870	F19H22.2	0.290118	0.00702598	Down	F-box and associated interaction domains-containing protein
AT1G68640	PAN	0.291135	0.135223		bZIP transcription factor family protein	DNA binding|DNA-binding transcription factor activity|nucleus|transcription, DNA-templated|regulation of flower development|sequence-specific DNA binding	path:ath04075	Plant hormone signal transduction
AT4G34790	F11I11.30	0.291185	6.5205e-09	Down	SAUR-like auxin-responsive protein family	auxin-activated signaling pathway	path:ath04075	Plant hormone signal transduction
AT1G77330	ACC oxidase 5	0.291378	9.65194e-06	Down	2-oxoglutarate (2OG) and Fe(II)-dependent oxygenase superfamily protein	defense response|ethylene biosynthetic process|1-aminocyclopropane-1-carboxylate oxidase activity|L-ascorbic acid binding|metal ion binding|dioxygenase activity	path:ath00270	Cysteine and methionine metabolism
AT1G78970	LUP1	0.291571	6.16015e-99	Down	lupeol synthase 1	triterpenoid biosynthetic process|lupeol synthase activity|beta-amyrin synthase activity|lupan-3beta,20-diol synthase activity	path:ath00909	Sesquiterpenoid and triterpenoid biosynthesis
AT5G25640	T14C9.180	0.291667	0.0352667	Down	Rhomboid-related intramembrane serine protease family protein	endopeptidase activity|serine-type endopeptidase activity|chloroplast inner membrane|integral component of membrane|protein domain specific binding
AT5G59340	WOX2	0.291708	0.0283068	Down	WUSCHEL related homeobox 2	DNA binding|DNA-binding transcription factor activity|nucleus|positive regulation of cell proliferation|embryonic pattern specification|longitudinal axis specification|apical cell fate commitment|cotyledon development|response to karrikin|cotyledon boundary formation
AT2G29130	LAC2	0.291848	6.5141e-10	Down	laccase 2	copper ion binding|response to water deprivation|oxidoreductase activity, oxidizing metal ions|lignin catabolic process|apoplast|hydroquinone:oxygen oxidoreductase activity
AT3G14370	WAG2	0.29203	0.00170515	Down	Protein kinase superfamily protein	protein serine/threonine kinase activity|ATP binding|nucleus|cytoplasm|cytosol|plasma membrane|protein phosphorylation|auxin-activated signaling pathway|auxin polar transport|kinase activity|regulation of growth|cotyledon development
AT1G75490	F1B16.21	0.292185	1.42142e-10	Down	Integrase-type DNA-binding superfamily protein	DNA-binding transcription factor activity|nucleus|response to chitin|sequence-specific DNA binding|transcription regulatory region DNA binding|positive regulation of transcription, DNA-templated
AT2G22240	MIPS2	0.292545	4.62939e-163	Down	myo-inositol-1-phosphate synthase 2	inositol-3-phosphate synthase activity|cytoplasm|inositol biosynthetic process|phospholipid biosynthetic process|response to heat|response to high light intensity|response to auxin|embryo development ending in seed dormancy|myo-inositol hexakisphosphate biosynthetic process|cellular response to phosphate starvation|response to hydrogen peroxide|defense response to bacterium|defense response to fu…	path:ath00562	Inositol phosphate metabolism
AT1G04778	AT1G04778	0.292632	0.0719074		hypothetical protein
AT1G78950	BAS	0.292798	0.00869508	Down	Terpenoid cyclases family protein	triterpenoid biosynthetic process|beta-amyrin synthase activity	path:ath00909	Sesquiterpenoid and triterpenoid biosynthesis
AT5G26730	AT5G26730	0.292984	0.277804		Fasciclin-like arabinogalactan family protein
AT5G18030	MCM23.13	0.293156	1.13044e-52	Down	SAUR-like auxin-responsive protein family	plasma membrane|multicellular organism development|auxin-activated signaling pathway|regulation of growth	path:ath04075	Plant hormone signal transduction
AT1G22340	UGT85A7	0.293579	3.76256e-11	Down	UDP-glucosyl transferase 85A7	UDP-glycosyltransferase activity|glucuronosyltransferase activity|intracellular membrane-bounded organelle
AT4G36570	RL3	0.29387	9.5232e-13	Down	RAD-like 3	DNA binding|DNA-binding transcription factor activity|nucleus
AT1G77730	T32E8.6	0.294005	0.313656		Pleckstrin homology (PH) domain superfamily protein	cytosol|lipid binding|sterol transporter activity|membrane|sterol binding|intracellular membrane-bounded organelle
AT4G23020	TRM11	0.294745	2.86211e-30	Down	hypothetical protein
AT2G30766	AT2G30766	0.295296	2.37471e-82	Down	hypothetical protein	iron ion binding|defense response|integral component of membrane|oxidoreductase activity, acting on paired donors, with incorporation or reduction of molecular oxygen|heme binding|indoleacetaldoxime dehydratase activity
AT3G07260	AT3G07260	0.295448	0.240698		SMAD/FHA domain-containing protein	nucleus|multicellular organism development
AT2G41610	T32G6.13	0.295841	0.155326		transmembrane protein
AT2G07675	T17H1.4	0.295967	0.264414		Ribosomal protein S12/S23 family protein	structural constituent of ribosome|mitochondrion|translation|small ribosomal subunit	path:ath03010	Ribosome
AT5G45950	K15I22.15	0.296412	4.23599e-84	Down	GDSL-like Lipase/Acylhydrolase superfamily protein	extracellular region|lipid catabolic process|hydrolase activity, acting on ester bonds
AT4G01335	AT4G01335	0.29718	5.76559e-06	Down	TATA box-binding protein associated factor RNA polymerase I subunit B-like protein	RNA polymerase I CORE element sequence-specific DNA binding|RNA polymerase I preinitiation complex assembly|RNA polymerase transcription factor SL1 complex|embryo development ending in seed dormancy|nucleolar large rRNA transcription by RNA polymerase I|metal ion binding|RNA polymerase I core factor complex
AT3G03850	SAUR26	0.297454	3.1063e-11	Down	SAUR-like auxin-responsive protein family	multicellular organism development|response to absence of light|response to auxin|auxin-activated signaling pathway|extrinsic component of plasma membrane|positive regulation of cell growth|regulation of auxin polar transport	path:ath04075	Plant hormone signal transduction
AT3G45940	AT3G45940	0.297481	8.86786e-07	Down	Glycosyl hydrolases family 31 protein	polysaccharide catabolic process|cell wall|plasmodesma|carbohydrate binding|apoplast|alpha-D-xyloside xylohydrolase|cell wall organization	path:ath00052,path:ath00500	Galactose metabolism|Starch and sucrose metabolism
AT5G15960	KIN1	0.297582	8.79463e-23	Down	stress-responsive protein (KIN1) / stress-induced protein (KIN1)	response to osmotic stress|response to cold|response to water deprivation|cold acclimation|response to abscisic acid|red or far-red light signaling pathway
AT1G12950	RSH2	0.298083	0.242245		root hair specific 2	vacuolar membrane|drug transmembrane transport|drug transmembrane transporter activity|antiporter activity|integral component of membrane|root hair elongation
AT1G69970	CLE26	0.298263	1.3947e-09	Down	CLAVATA3/ESR-RELATED 26	extracellular space|multicellular organism development|receptor serine/threonine kinase binding|cell-cell signaling involved in cell fate commitment|apoplast
AT1G64390	GH9C2	0.298605	0	Down	glycosyl hydrolase 9C2	extracellular region|cellulase activity|cellulose catabolic process|carbohydrate binding|cell wall organization	path:ath00500	Starch and sucrose metabolism
AT1G02800	CEL2	0.298942	0.205075		cellulase 2	extracellular region|pattern specification process|cellulase activity|response to nematode|cellulose catabolic process|cell wall organization
AT1G10480	ZFP5	0.299013	0.399551		zinc finger protein 5	DNA-binding transcription factor activity|nucleus|regulation of transcription, DNA-templated|cytokinin-activated signaling pathway|gibberellic acid mediated signaling pathway|ethylene-activated signaling pathway|trichome differentiation|sequence-specific DNA binding|transcription regulatory region DNA binding|metal ion binding|regulation of timing of transition from vegetative to reproductive pha…
AT3G28420	AT3G28420	0.299131	0.00458284	Down	Putative membrane lipoprotein
AT5G48490	MJE7.13	0.2993	1.47567e-57	Down	Bifunctional inhibitor/lipid-transfer protein/seed storage 2S albumin superfamily protein	fatty acid binding|endoplasmic reticulum|lipid transport|zinc ion binding|plasmodesma|systemic acquired resistance|systemic acquired resistance, salicylic acid mediated signaling pathway|protein self-association|apoplast
AT5G65530	K21L13.3	0.299312	0.000637206	Down	Protein kinase superfamily protein
AT2G46670	T3A4.5	0.299419	0.0467398	Down	CCT motif family protein	phosphorelay signal transduction system|DNA binding|nucleus|regulation of transcription, DNA-templated|circadian rhythm|red or far-red light signaling pathway|negative regulation of transcription, DNA-templated
AT5G66580	K1F13.26	0.299501	6.99943e-21	Down	hypothetical protein
AT4G21970	F1N20.70	0.299524	0.0121083	Down	senescence regulator (Protein of unknown function, DUF584)
AT3G22540	AT3G22540	0.30002	0.0460936	Down	hypothetical protein (DUF1677)
AT1G06080	ADS1	0.300379	3.89686e-14	Down	delta 9 desaturase 1	endoplasmic reticulum membrane|unsaturated fatty acid biosynthetic process|16:0 monogalactosyldiacylglycerol desaturase activity|integral component of membrane|oxidoreductase activity, acting on paired donors, with oxidation of a pair of donors resulting in the reduction of molecular oxygen to two molecules of water|very long-chain fatty acid biosynthetic process
AT3G21620	AT3G21620	0.300972	0.264452		ERD (early-responsive to dehydration stress) family protein	calcium activated cation channel activity|plasma membrane|integral component of membrane
AT1G71380	CEL3	0.301514	0.154941		cellulase 3	extracellular region|cell wall|Golgi apparatus|plasma membrane|cellulase activity|plant-type cell wall|plasmodesma|cellulose catabolic process|cell wall organization	path:ath00500	Starch and sucrose metabolism
AT1G09170	T12M4.14	0.301888	0.219899		P-loop nucleoside triphosphate hydrolases superfamily protein with CH (Calponin Homology) domain-containing protein	microtubule motor activity|ATP binding|kinesin complex|microtubule|microtubule-based movement|microtubule binding|ATPase activity
AT2G21730	CAD2	0.301983	0.0119601	Down	cinnamyl alcohol dehydrogenase homolog 2	zinc ion binding|lignin biosynthetic process|cinnamyl-alcohol dehydrogenase activity|sinapyl alcohol dehydrogenase activity	path:ath00940	Phenylpropanoid biosynthesis
AT5G54510	DFL1	0.302612	1.01336e-63	Down	Auxin-responsive GH3 family protein	cytoplasm|chloroplast|response to auxin|auxin-activated signaling pathway|unidimensional cell growth|auxin homeostasis|indole-3-acetic acid amido synthetase activity	path:ath04075	Plant hormone signal transduction
AT1G48500	JAZ4	0.302628	0.000180584	Down	jasmonate-zim-domain protein 4	nucleus|defense response|response to wounding|regulation of defense response|regulation of jasmonic acid mediated signaling pathway	path:ath04075	Plant hormone signal transduction
AT1G07450	F22G5.20	0.303408	0.000868983	Down	NAD(P)-binding Rossmann-fold superfamily protein	oxidoreductase activity	path:ath00960	Tropane, piperidine and pyridine alkaloid biosynthesis
AT5G50010	K9P8.17	0.303518	1.29378e-06	Down	transcription factor bHLH145	DNA binding|DNA-binding transcription factor activity|nucleus|regulation of transcription, DNA-templated|protein dimerization activity
AT5G57770	MRI1.13	0.305451	0.341066		auxin canalization protein (DUF828)	response to auxin|auxin-activated signaling pathway|phloem or xylem histogenesis|leaf vascular tissue pattern formation
AT1G52410	TSA1	0.30547	0	Down	TSK-associating protein 1	calcium ion binding|nuclear envelope|vacuole|peroxisome|endoplasmic reticulum lumen|chloroplast thylakoid membrane|photomorphogenesis|defense response to fungus
AT1G13650	F21F23.9	0.306532	1.09666e-250	Down	hypothetical protein
AT5G10990	SAUR69	0.307046	0.418157		SAUR-like auxin-responsive protein family	auxin-activated signaling pathway|regulation of growth	path:ath04075	Plant hormone signal transduction
AT1G79760	DTA4	0.307247	2.57987e-05	Down	downstream target of AGL15-4
AT4G20835	AT4G20835	0.307456	0.140583		hypothetical protein	mitochondrion|vacuole|cytosol|plasma membrane|response to oxidative stress|plant-type cell wall|plasmodesma|oxidoreductase activity, acting on the CH-OH group of donors, oxygen as acceptor|apoplast|defense response to fungus|FAD binding
AT4G39800	MIPS1	0.307824	0	Down	myo-inositol-1-phosphate synthase 1	inositol-3-phosphate synthase activity|nucleus|cytoplasm|inositol biosynthetic process|phosphatidylserine biosynthetic process|post-embryonic development|embryo development ending in seed dormancy|myo-inositol hexakisphosphate biosynthetic process	path:ath00562	Inositol phosphate metabolism
AT4G33330	PGSIP3	0.308255	0.0191301	Down	plant glycogenin-like starch initiation protein 3	Golgi membrane|Golgi apparatus|plant-type secondary cell wall biogenesis|glucuronoxylan biosynthetic process|glucuronosyltransferase activity|integral component of membrane|xylan biosynthetic process|metal ion binding|cell wall organization|glucuronoxylan glucuronosyltransferase activity
AT4G32280	IAA29	0.308421	5.70239e-91	Down	indole-3-acetic acid inducible 29	DNA-binding transcription factor activity|nucleus|response to auxin|auxin-activated signaling pathway|response to red light|response to far red light	path:ath04075	Plant hormone signal transduction
AT1G18830	F6A14.8	0.308474	0.040941	Down	Transducin/WD40 repeat-like superfamily protein	Golgi membrane|structural molecule activity|intracellular protein transport|ER to Golgi vesicle-mediated transport|COPII vesicle coat|endoplasmic reticulum exit site|cargo loading into COPII-coated vesicle|COPII-coated vesicle budding	path:ath04141	Protein processing in endoplasmic reticulum
AT5G12050	F14F18.220	0.308609	8.99407e-100	Down	rho GTPase-activating protein	plasma membrane|circadian rhythm|auxin-activated signaling pathway|positive regulation of auxin mediated signaling pathway|auxin transport
AT1G52750	F14G24.2	0.308959	0.000298224	Down	alpha/beta-Hydrolases superfamily protein
AT2G41510	CKX1	0.309014	1.00502e-07	Down	cytokinin oxidase/dehydrogenase 1	vacuole|cytokinin catabolic process|cytokinin dehydrogenase activity|meristem development|FAD binding	path:ath00908	Zeatin biosynthesis
AT1G53690	F22G10.4	0.309491	4.1435e-06	Down	DNA directed RNA polymerase, 7 kDa subunit	DNA binding|DNA-directed 5'-3' RNA polymerase activity|RNA polymerase II, core complex|RNA polymerase III complex|RNA polymerase I complex|transcription by RNA polymerase I|transcription by RNA polymerase II|transcription by RNA polymerase III|pollen tube growth|metal ion binding	path:ath00230,path:ath00240,path:ath03020	Purine metabolism|Pyrimidine metabolism|RNA polymerase
AT4G39510	CYP96A12	0.30975	1.39095e-80	Down	cytochrome P450, family 96, subfamily A, polypeptide 12	iron ion binding|endoplasmic reticulum|endoplasmic reticulum membrane|wax biosynthetic process|integral component of membrane|heme binding|midchain alkane hydroxylase activity
AT5G10605	AT5G10605	0.30985	5.45875e-20	Down	methyltransferase	monooxygenase activity|iron ion binding|endoplasmic reticulum membrane|integral component of membrane|oxidoreductase activity, acting on paired donors, with incorporation or reduction of molecular oxygen|heme binding
AT5G54148	AT5G54148	0.309862	0.00638355	Down	sarcosine dehydrogenase-2C protein
AT2G15020	T15J14.6	0.310087	2.0234e-178	Down	hypothetical protein
AT5G16770	MYB9	0.310138	0.304422		myb domain protein 9	DNA-binding transcription factor activity|nucleus|cytoplasm|response to auxin|response to abscisic acid|response to salicylic acid|cell differentiation|regulation of growth|sequence-specific DNA binding|transcription regulatory region DNA binding|cellular response to auxin stimulus|negative regulation of lateral root development
AT4G24790	F6I7.13	0.31038	2.48931e-29	Down	AAA-type ATPase family protein	DNA binding|DNA-directed DNA polymerase activity|ATP binding|nucleus|DNA replication factor C complex|DNA-dependent DNA replication|DNA polymerase III complex
AT3G28300	AT14A	0.310596	0.0762952		transmembrane protein, putative (DUF677)	integral component of membrane
AT2G46760	GulLO6	0.3114	0.00303152	Down	D-arabinono-1,4-lactone oxidase family protein	D-arabinono-1,4-lactone oxidase activity|membrane|L-ascorbic acid biosynthetic process|L-gulonolactone oxidase activity|FAD binding	path:ath00053	Ascorbate and aldarate metabolism
AT2G07722	T18C6.30	0.311429	0.409418		transmembrane protein	integral component of membrane|mitochondrial membrane
AT3G55290	SDRd	0.311544	5.35946e-20	Down	NAD(P)-binding Rossmann-fold superfamily protein	3-oxoacyl-[acyl-carrier-protein] reductase (NADPH) activity|fatty acid biosynthetic process|chloroplast|NAD binding|3-oxo-glutaryl-[acp] methyl ester reductase activity|3-oxo-pimeloyl-[acp] methyl ester reductase activity
AT3G28007	SWEET4	0.312053	3.95579e-08	Down	Nodulin MtN3 family protein	plasma membrane|integral component of plasma membrane|sugar transmembrane transporter activity|protein homooligomerization
AT4G18780	IRX1	0.312057	4.93067e-15	Down	cellulose synthase family protein	cell wall|Golgi apparatus|trans-Golgi network|plasma membrane|response to osmotic stress|response to water deprivation|plant-type primary cell wall biogenesis|plant-type secondary cell wall biogenesis|integral component of membrane|cellulose synthase activity|cellulose synthase (UDP-forming) activity|cellulose biosynthetic process|defense response to bacterium|metal ion binding|defense response t…
AT5G15780	F14F8.160	0.312621	1.77318e-102	Down	Pollen Ole e 1 allergen and extensin family protein
AT5G63350	K9H21.8	0.312956	0.002091	Down	von willebrand factor A domain protein
AT1G53633	AT1G53633	0.313063	0.0102832	Down	hypothetical protein
AT1G07330	F22G5.33	0.313129	0.210471		dentin sialophosphoprotein
AT5G57760	MRI1.12	0.313818	1.68224e-14	Down	hypothetical protein
AT1G69540	AGL94	0.314065	0.000340035	Down	AGAMOUS-like 94	transcription factor activity, RNA polymerase II proximal promoter sequence-specific DNA binding|proximal promoter sequence-specific DNA binding|DNA-binding transcription factor activity|nucleus|multicellular organism development|transcription factor binding|pollen development|pollen maturation|sequence-specific DNA binding|transcription regulatory region DNA binding|positive regulation of transc…
AT3G14170	AT3G14170	0.314171	1.90692e-15	Down	hypothetical protein (DUF936)
AT3G47030	AT3G47030	0.315004	0.264851		F-box and associated interaction domains-containing protein
AT2G22980	SCPL13	0.315375	8.00941e-237	Down	serine carboxypeptidase-like 13	serine-type carboxypeptidase activity|extracellular region|secondary metabolic process|sinapoylglucose-sinapoylglucose O-sinapoyltransferase activity
AT2G42150	T24P15.6	0.315579	0.00517771	Down	DNA-binding bromodomain-containing protein
AT2G23010	SCPL9	0.315683	4.95428e-21	Down	serine carboxypeptidase-like 9	serine-type carboxypeptidase activity|extracellular region|secondary metabolic process|sinapoylglucose-sinapoylglucose O-sinapoyltransferase activity
AT5G20635	AGG3	0.315748	0.000586326	Down	guanine nucleotide-binding protein subunit gamma	plasma membrane|G protein-coupled receptor signaling pathway|response to abscisic acid
AT3G26932	DRB3	0.316325	1.26912e-31	Down	dsRNA-binding protein 3	RNA binding
AT1G54020	F15I1.10	0.316574	9.1852e-48	Down	GDSL-like Lipase/Acylhydrolase superfamily protein	extracellular region|vacuole|lipid catabolic process|hydrolase activity, acting on ester bonds
AT2G05370	F16J10.8	0.316682	0.311845		RNA-dependent RNA polymerase-like protein	RNA binding|DNA-directed DNA polymerase activity|RNA-directed 5'-3' RNA polymerase activity|nucleus|virus induced gene silencing|production of ta-siRNAs involved in RNA interference|maintenance of shoot apical meristem identity|RNA interference|production of siRNA involved in RNA interference|gene silencing by RNA|nuclear RNA-directed RNA polymerase complex|leaf development|carpel development|gyn…
AT3G18880	AT3G18880	0.316746	0.000238552	Down	Nucleic acid-binding, OB-fold-like protein	structural constituent of ribosome|ribosome|translation|chloroplast|rRNA binding	path:ath03010	Ribosome
AT1G54200	F20D21.2	0.316895	6.00531e-27	Down	DNA mismatch repair Msh6-like protein	plasma membrane|auxin-activated signaling pathway|positive regulation of auxin mediated signaling pathway|auxin transport
AT3G10470	AT3G10470	0.317277	0.425371		C2H2-type zinc finger family protein	DNA-binding transcription factor activity|nucleus|regulation of transcription, DNA-templated|sequence-specific DNA binding|metal ion binding
AT3G48290	CYP71A24	0.317317	4.35277e-16	Down	cytochrome P450, family 71, subfamily A, polypeptide 24	iron ion binding|membrane|integral component of membrane|oxidoreductase activity, acting on paired donors, with incorporation or reduction of molecular oxygen, NAD(P)H as one donor, and incorporation of one atom of oxygen|heme binding
AT2G42870	PAR1	0.317541	7.57341e-13	Down	phy rapidly regulated 1	transcription coregulator activity|nucleus|shade avoidance|brassinosteroid mediated signaling pathway|developmental process|regulation of growth|protein homodimerization activity|negative regulation of transcription, DNA-templated
AT2G25820	ESE2	0.317684	2.06005e-06	Down	Integrase-type DNA-binding superfamily protein	DNA binding|DNA-binding transcription factor activity|nucleus|ethylene-activated signaling pathway
AT3G01700	AGP11	0.318099	0.389728		arabinogalactan protein 11	plasma membrane|pollen tube growth|anchored component of membrane
AT5G23990	FRO5	0.318256	0.298616		ferric reduction oxidase 5	ferric-chelate reductase activity|plasma membrane|ion transport|integral component of membrane|metal ion binding
AT2G01200	IAA32	0.31826	0.180429		indole-3-acetic acid inducible 32	DNA-binding transcription factor activity|nucleus|pollen development|response to auxin|auxin-activated signaling pathway|embryo development ending in seed dormancy	path:ath04075	Plant hormone signal transduction
AT1G59740	AtNPF4.3	0.318263	7.28921e-12	Down	Major facilitator superfamily protein	plasma membrane|response to nematode|peptide:proton symporter activity|integral component of membrane|oligopeptide transmembrane transporter activity|peptide transmembrane transporter activity
AT5G27230	T21B4.140	0.318277	0.0293608	Down	Frigida-like protein	flower development|cell differentiation
AT1G32560	AtLEA4-1	0.318423	0.0591525		Late embryogenesis abundant protein, group 1 protein	cytosol|response to osmotic stress|response to water deprivation|plasmodesma|embryo development ending in seed dormancy|seed development
AT2G33385	arpc2b	0.318967	0.000125293	Down	actin-related protein C2B	structural constituent of cytoskeleton|cytoplasm|Arp2/3 protein complex|actin filament organization|actin filament polymerization|Arp2/3 complex-mediated actin nucleation|cell projection|actin filament binding	path:ath04144	Endocytosis
AT3G47750	ABCA4	0.319221	2.73846e-21	Down	ATP binding cassette subfamily A4	ATP binding|integral component of membrane|ATPase activity, coupled to transmembrane movement of substances
AT2G23096	P4H13	0.319379	0.477255		2-oxoglutarate (2OG) and Fe(II)-dependent oxygenase superfamily protein	procollagen-proline 4-dioxygenase activity|iron ion binding|endoplasmic reticulum|endoplasmic reticulum membrane|integral component of membrane|peptidyl-proline hydroxylation to 4-hydroxy-L-proline|L-ascorbic acid binding|root hair cell development	path:ath00330	Arginine and proline metabolism
AT5G37790	K22F20.5	0.319571	8.38241e-42	Down	Protein kinase superfamily protein
AT5G25980	TGG2	0.319903	2.71255e-175	Down	glucoside glucohydrolase 2	defense response to insect|vacuole|peroxisome|carbohydrate metabolic process|beta-glucosidase activity|plasmodesma|chloroplast|response to salt stress|response to abscisic acid|abscisic acid-activated signaling pathway|regulation of stomatal movement|thioglucosidase activity|glucosinolate catabolic process|cytosolic ribosome|apoplast|glucosinolate glucohydrolase activity	path:ath00380	Tryptophan metabolism
AT5G42610	MFO20.2	0.320456	0.0841043		calcium uniporter (DUF607)	calcium channel activity|mitochondrial inner membrane|uniporter activity|integral component of membrane|mitochondrial calcium ion homeostasis
AT2G38750	ANNAT4	0.320664	1.01942e-52	Down	annexin 4	mRNA binding|calcium ion binding|calcium-dependent phospholipid binding|response to osmotic stress|response to heat|response to cold|response to water deprivation|plasmodesma|response to salt stress|response to abscisic acid
AT1G02205	CER1	0.321011	1.28493e-142	Down	Fatty acid hydroxylase superfamily	sphingosine hydroxylase activity|iron ion binding|endoplasmic reticulum membrane|response to water deprivation|wax biosynthetic process|integral component of membrane|sphingolipid biosynthetic process|defense response to bacterium|alkane biosynthetic process|defense response to fungus	path:ath00073	Cutin, suberine and wax biosynthesis
AT3G57830	AT3G57830	0.321179	3.50008e-09	Down	Leucine-rich repeat protein kinase family protein	protein serine/threonine kinase activity|ATP binding|plasma membrane|plant-type cell wall|chloroplast|chloroplast stroma|zygote asymmetric cytokinesis in embryo sac|zygote asymmetric cell division|integral component of membrane|kinase activity|protein autophosphorylation|pollen tube
AT1G20900	ESC	0.321629	0.0747644		Putative AT-hook DNA-binding family protein	AT DNA binding|double-stranded DNA binding|DNA-binding transcription factor activity|nucleus|chromatin organization|photomorphogenesis|flower development|leaf senescence|vegetative to reproductive phase transition of meristem|histone binding|protein self-association|innate immune response|negative regulation of innate immune response
AT1G62660	F23N19.3	0.321735	8.17152e-39	Down	Glycosyl hydrolases family 32 protein	plant-type vacuole|sucrose alpha-glucosidase activity|vacuole|vacuolar lumen|sucrose metabolic process|response to bacterium|abscisic acid-activated signaling pathway|integral component of membrane|cellular response to gibberellin stimulus	path:ath00052,path:ath00500	Galactose metabolism|Starch and sucrose metabolism
AT4G20140	GSO1	0.321837	3.17445e-08	Down	Leucine-rich repeat transmembrane protein kinase
AT5G50940	K3K7.9	0.321889	4.14412e-08	Down	RNA-binding KH domain-containing protein
AT2G34930	F19I3.16	0.321948	8.2341e-81	Down	disease resistance family protein / LRR family protein	plasma membrane|integral component of membrane|defense response to fungus
AT2G23987	AT2G23987	0.322175	0.370555		transmembrane protein
AT5G06930	MOJ9.10	0.32232	1.91009e-10	Down	nucleolar-like protein
AT3G14360	AT3G14360	0.322803	1.22306e-10	Down	alpha/beta-Hydrolases superfamily protein	triglyceride lipase activity|lipid catabolic process
AT4G39795	AT4G39795	0.322958	0.00197491	Down	hypothetical protein (DUF581)	nucleus|cytoplasm|response to sucrose|response to glucose|kinase binding|metal ion binding|response to mannose
AT3G48900	AtSEND1	0.323448	0.0155821	Down	single-stranded DNA endonuclease family protein	DNA binding|double-stranded DNA binding|single-stranded DNA binding|nucleus|DNA repair|crossover junction endodeoxyribonuclease activity|5'-flap endonuclease activity|single-stranded DNA 5'-3' exodeoxyribonuclease activity|metal ion binding|flap endonuclease activity|double-stranded DNA 5'-3' exodeoxyribonuclease activity
AT5G63650	SNRK2.5	0.323455	4.70139e-14	Down	SNF1-related protein kinase 2.5	mRNA binding|protein serine/threonine kinase activity|ATP binding|nucleus|cytoplasm|protein phosphorylation|response to osmotic stress|response to salt stress|kinase activity|intracellular signal transduction	path:ath04016,path:ath04075	MAPK signaling pathway - plant|Plant hormone signal transduction
AT3G27660	OLEO4	0.323467	5.1898e-05	Down	oleosin 4	seed germination|seed oilbody biogenesis|monolayer-surrounded lipid storage body|integral component of membrane|lipid storage|response to freezing
AT1G29440	SAUR63	0.323606	7.6868e-23	Down	SAUR-like auxin-responsive protein family	plasma membrane|auxin-activated signaling pathway|auxin polar transport|regulation of growth|stamen filament development
AT3G01960	F28J7.29	0.323637	8.78418e-13	Down	hypothetical protein
AT5G37690	AT5G37700	0.323671	0.0563339		SGNH hydrolase-type esterase superfamily protein	extracellular region|lipid catabolic process|hydrolase activity, acting on ester bonds
AT2G46830	CCA1	0.323704	1.75743e-200	Down	circadian clock associated 1	DNA binding|DNA-binding transcription factor activity|nucleus|circadian rhythm|response to cold|response to salt stress|response to ethylene|response to auxin|response to abscisic acid|response to gibberellin|response to salicylic acid|response to jasmonic acid|response to organonitrogen compound|regulation of gene expression|negative regulation of circadian rhythm|regulation of protein homodimer…	path:ath04712	Circadian rhythm - plant
AT1G24260	2023-09-03	0.323909	0.0306666	Down	K-box region and MADS-box transcription factor family protein	RNA polymerase II regulatory region sequence-specific DNA binding|transcription factor activity, RNA polymerase II proximal promoter sequence-specific DNA binding|cell fate specification|DNA binding|DNA-binding transcription factor activity|nucleus|multicellular organism development|transcription factor binding|flower development|specification of floral organ identity|sequence-specific DNA bindin…
AT4G06536	AT4G06536	0.324074	2.3802e-07	Down	SPla/RYanodine receptor (SPRY) domain-containing protein
AT2G44130	F6E13.26	0.324131	5.04476e-116	Down	Galactose oxidase/kelch repeat superfamily protein	cytosol|regulation of phenylpropanoid metabolic process
AT1G01060	LHY	0.324222	3.04822e-86	Down	Homeodomain-like superfamily protein	DNA-binding transcription factor activity|nucleus|regulation of transcription, DNA-templated|circadian rhythm|response to cold|response to salt stress|response to ethylene|response to auxin|response to abscisic acid|response to gibberellin|response to salicylic acid|response to jasmonic acid|regulation of circadian rhythm|negative regulation of circadian rhythm|negative regulation of DNA-binding …	path:ath04712	Circadian rhythm - plant
AT2G30400	OFP2	0.324306	0.0562151		ovate family protein 2	DNA binding|nucleus|negative regulation of transcription, DNA-templated
AT1G68937	AT1G68937	0.324401	7.99132e-05	Down	hypothetical protein
AT5G67020	K8A10.9	0.324776	0.0023976	Down	hypothetical protein
AT3G04960	T9J14.9	0.325212	2.01711e-05	Down	trichohyalin, putative (DUF3444)
AT5G62430	CDF1	0.325289	1.15473e-148	Down	cycling DOF factor 1	RNA polymerase II proximal promoter sequence-specific DNA binding|transcriptional repressor activity, metal ion regulated sequence-specific DNA binding|DNA binding|DNA-binding transcription factor activity|nucleus|regulation of transcription, DNA-templated|chloroplast organization|flower development|vegetative to reproductive phase transition of meristem|sequence-specific DNA binding|negative reg…	path:ath04712	Circadian rhythm - plant
AT4G30410	F17I23.250	0.32579	5.63161e-17	Down	sequence-specific DNA binding transcription factor	DNA binding|DNA-binding transcription factor activity|nucleus|gibberellic acid mediated signaling pathway|brassinosteroid mediated signaling pathway|regulation of growth|protein dimerization activity
AT5G62250	MAP65-9	0.325936	0.211854		microtubule-associated protein 65-9	microtubule cytoskeleton organization|spindle pole|nucleus|cytoplasm|microtubule binding
AT2G22200	T26C19.14	0.326158	2.69636e-12	Down	Integrase-type DNA-binding superfamily protein	DNA-binding transcription factor activity|nucleus|ethylene-activated signaling pathway|sequence-specific DNA binding
AT5G62670	HA11	0.326525	7.03738e-306	Down	H[+]-ATPase 11	ATP binding|plasma membrane|proton-exporting ATPase activity, phosphorylative mechanism|membrane|integral component of membrane|metal ion binding|regulation of intracellular pH|proton export across plasma membrane|proton transmembrane transport	path:ath00190	Oxidative phosphorylation
AT4G20230	F1C12.150	0.326889	0.000286388	Down	terpenoid synthase superfamily protein	magnesium ion binding|cytoplasm|terpene synthase activity|terpenoid biosynthetic process
AT3G44805	AT3G44805	0.326896	0.110537		TRAF-like superfamily protein
AT5G50950	FUM2	0.327252	0	Down	FUMARASE 2	fumarate hydratase activity|mitochondrion|cytosol|tricarboxylic acid cycle|fumarate metabolic process|malate metabolic process|chloroplast|cold acclimation|response to salt stress|regulation of photosynthesis|nitrate assimilation|tricarboxylic acid cycle enzyme complex	path:ath00020,path:ath00620	Citrate cycle (TCA cycle)|Pyruvate metabolism
AT5G48360	K23F3.8	0.327304	1.79629e-29	Down	Actin-binding FH2 (formin homology 2) family protein	actin binding|integral component of membrane
AT4G29240	F17A13.60	0.327892	8.65531e-05	Down	Leucine-rich repeat (LRR) family protein	structural constituent of cell wall|extracellular region|cell wall|plant-type cell wall|plasmodesma|cell wall organization
AT2G29300	F16P2.32	0.327941	1.1004e-24	Down	NAD(P)-binding Rossmann-fold superfamily protein	oxidoreductase activity	path:ath00960	Tropane, piperidine and pyridine alkaloid biosynthesis
AT3G13000	MGH6.15	0.328009	4.94411e-37	Down	ubiquinone biosynthesis protein (Protein of unknown function, DUF547)	3'-5'-exoribonuclease activity|nuclear exosome (RNase complex)|cytoplasmic exosome (RNase complex)|exonucleolytic trimming to generate mature 3'-end of 5.8S rRNA from tricistronic rRNA transcript (SSU-rRNA, 5.8S rRNA, LSU-rRNA)|nucleus|cytoplasm|rRNA catabolic process|AU-rich element binding|nuclear-transcribed mRNA catabolic process, exonucleolytic, 3'-5'|U1 snRNA 3'-end processing|U4 snRNA 3'-e…
AT1G23200	F26F24.2	0.328131	4.744e-17	Down	Plant invertase/pectin methylesterase inhibitor superfamily	extracellular region|cell wall|pectinesterase activity|cell wall modification|aspartyl esterase activity|pectin catabolic process|pectinesterase inhibitor activity
AT4G38590	BGAL14	0.328199	0.420425		beta-galactosidase 14	beta-galactosidase activity|cell wall|vacuole|carbohydrate metabolic process|carbohydrate binding|apoplast
AT3G25670	AT3G25670	0.328774	1.5693e-12	Down	Leucine-rich repeat (LRR) family protein	plasma membrane|chloroplast|response to symbiotic fungus|symbiont process
AT5G26660	MYB86	0.328967	0.310184		myb domain protein 86	nucleus|regulation of stomatal movement|cell differentiation|sequence-specific DNA binding|transcription regulatory region DNA binding
AT5G02170	T7H20.220	0.329183	1.99772e-07	Down	Transmembrane amino acid transporter family protein	amino acid transmembrane transport|vacuolar membrane|amino acid transmembrane transporter activity|integral component of membrane
AT1G68725	AGP19	0.329256	6.78882e-06	Down	arabinogalactan protein 19	plasma membrane|anchored component of membrane
AT4G15660	DL3870W	0.329459	1.24415e-14	Down	Thioredoxin superfamily protein	nucleus|cytoplasm|electron transfer activity|protein disulfide oxidoreductase activity|cell redox homeostasis|metal ion binding|2 iron, 2 sulfur cluster binding
AT4G24010	CSLG1	0.329491	2.27448e-21	Down	cellulose synthase like G1	Golgi membrane|Golgi apparatus|trans-Golgi network|plasma membrane|plant-type primary cell wall biogenesis|integral component of membrane|cellulose synthase activity|cellulose synthase (UDP-forming) activity|cellulose biosynthetic process|cell wall organization
AT5G66080	APD9	0.329925	4.02159e-08	Down	Protein phosphatase 2C family protein	protein serine/threonine phosphatase activity|metal ion binding
AT1G14280	PKS2	0.330452	1.92096e-194	Down	phytochrome kinase substrate 2	plasma membrane|red, far-red light phototransduction|phototropism|leaf development
AT4G10910	F25I24.120	0.330717	0.0105117	Down	hypothetical protein
AT1G33480	F10C21.23	0.33134	8.93013e-18	Down	RING/U-box superfamily protein	ubiquitin-dependent protein catabolic process|integral component of membrane|metal ion binding|ubiquitin protein ligase activity
AT1G76610	F14G6.21	0.331433	0.00081495	Down	MIZU-KUSSEI-like protein (Protein of unknown function, DUF617)	cytoplasm|endoplasmic reticulum|endoplasmic reticulum membrane|chloroplast organization|hydrotropism|membrane|cortical endoplasmic reticulum
AT3G44753	AT3G44753	0.331621	0.122052		transmembrane protein
AT5G03270	LOG6	0.331752	0.00739689	Down	lysine decarboxylase family protein	nucleus|cytosol|cytokinin biosynthetic process|hydrolase activity, hydrolyzing N-glycosyl compounds
AT4G01140	F2N1.38	0.331969	0.163596		transmembrane protein, putative (DUF1191)
AT1G27030	T7N9.9	0.332132	3.17445e-70	Down	hypothetical protein
AT1G13635	AT1G13635	0.33225	0.0620329		DNA glycosylase superfamily protein		path:ath03410	Base excision repair
AT5G10625	AT5G10625	0.332363	0.064921		flowering-promoting factor-like protein	regulation of flower development|vegetative to reproductive phase transition of meristem
AT1G70020	F20P5.24	0.3326	0.00828053	Down	transmembrane protein, putative (DUF1163)
AT5G15630	IRX6	0.332726	0.000554334	Down	COBRA-like extracellular glycosyl-phosphatidyl inositol-anchored protein family	vacuolar membrane|plasma membrane|plant-type cell wall organization|plant-type cell wall biogenesis|plant-type secondary cell wall biogenesis|cellulose microfibril organization|anchored component of membrane|anchored component of plasma membrane|plant-type cell wall cellulose biosynthetic process
AT5G58860	CYP86A1	0.333736	0.000436461	Down	cytochrome P450, family 86, subfamily A, polypeptide 1	iron ion binding|vacuole|fatty acid metabolic process|suberin biosynthetic process|integral component of membrane|alkane 1-monooxygenase activity|heme binding	path:ath00071,path:ath00073	Fatty acid degradation|Cutin, suberine and wax biosynthesis
AT5G24780	VSP1	0.334068	0	Down	vegetative storage protein 1	acid phosphatase activity|vacuole|defense response|transcription factor binding|response to jasmonic acid|nutrient reservoir activity
AT4G35900	FD	0.334887	3.69967e-14	Down	Basic-leucine zipper (bZIP) transcription factor family protein	DNA binding|DNA-binding transcription factor activity|nucleus|regulation of transcription, DNA-templated|photoperiodism|regulation of flower development|positive regulation of flower development|protein self-association|positive regulation of transcription, DNA-templated|regulation of photoperiodism, flowering
AT4G13710	F18A5.100	0.335006	1.55479e-10	Down	Pectin lyase-like superfamily protein	pectate lyase activity|pectin catabolic process|metal ion binding	path:ath00040	Pentose and glucuronate interconversions
AT2G47880	T9J23.13	0.335128	3.31559e-29	Down	Glutaredoxin family protein	nucleus|cytoplasm|cellular response to nitrogen starvation|electron transfer activity|protein disulfide oxidoreductase activity|cell redox homeostasis
AT2G39850	T5I7.15	0.335252	3.56165e-92	Down	Subtilisin-like serine endopeptidase family protein	serine-type endopeptidase activity|extracellular region|plant-type cell wall
AT1G27380	RIC2	0.335519	0.0183339	Down	ROP-interactive CRIB motif-containing protein 2	plasma membrane|pollen tube growth|regulation of growth
AT4G37160	sks15	0.33556	0.304268		SKU5 similar 15	copper ion binding|extracellular region|oxidoreductase activity
AT1G10460	GLP7	0.335647	0.0569884		germin-like protein 7	cell wall|manganese ion binding|nutrient reservoir activity|apoplast
AT1G52400	BGLU18	0.335655	0	Down	beta glucosidase 18	nucleus|vacuole|peroxisome|endoplasmic reticulum|endoplasmic reticulum lumen|carbohydrate metabolic process|beta-glucosidase activity|response to water deprivation|plasmodesma|chloroplast|response to insect|response to salt stress|abscisic acid metabolic process|response to abscisic acid|abscisic acid-activated signaling pathway|positive regulation of abscisic acid-activated signaling pathway|reg…	path:ath00906	Carotenoid biosynthesis
AT4G21440	MYB102	0.336378	2.37149e-08	Down	MYB-like 102	DNA-binding transcription factor activity|nucleus|regulation of transcription, DNA-templated|defense response|response to osmotic stress|response to wounding|response to salt stress|response to abscisic acid|cell differentiation|sequence-specific DNA binding|transcription regulatory region DNA binding
AT3G53980	AT3G53980	0.336752	6.8056e-21	Down	Bifunctional inhibitor/lipid-transfer protein/seed storage 2S albumin superfamily protein
AT3G16410	NSP4	0.336802	0.00153837	Down	nitrile specifier protein 4	plasmodesma|glucosinolate catabolic process|carbohydrate binding|nitrile biosynthetic process
AT4G19050	T18B16.1	0.336991	4.53857e-12	Down	NB-ARC domain-containing disease resistance protein
AT4G24050	T19F6.40	0.337032	2.76411e-15	Down	NAD(P)-binding Rossmann-fold superfamily protein	plasma membrane|chloroplast|chloroplast inner membrane|chloroplast envelope|protein transport|oxidoreductase activity
AT1G54040	ESP	0.337067	3.13953e-231	Down	epithiospecifier protein	nucleus|cytosol|response to jasmonic acid|leaf senescence|glucosinolate catabolic process|enzyme regulator activity|defense response to bacterium|nitrile biosynthetic process
AT1G26610	T1K7.2	0.337252	0.435904		C2H2-like zinc finger protein	DNA-binding transcription factor activity|nucleus|regulation of transcription, DNA-templated|transcription regulatory region DNA binding|metal ion binding
AT4G25160	F24A6.13	0.337884	0.258093		U-box domain-containing protein kinase family protein
AT5G41315	GL3	0.337886	0.231758		basic helix-loop-helix (bHLH) DNA-binding superfamily protein	cell fate specification|DNA binding|DNA-binding transcription factor activity|nucleus|multicellular organism development|jasmonic acid mediated signaling pathway|epidermal cell fate specification|trichome differentiation|trichome branching|positive regulation of anthocyanin biosynthetic process|protein dimerization activity
AT4G02180	T10M13.24	0.338291	0.437533		DC1 domain-containing protein	xanthine dehydrogenase activity|iron ion binding|electron transfer activity|xanthine metabolic process|2 iron, 2 sulfur cluster binding|FAD binding
AT3G02590	F16B3.22	0.339066	0.395621		Fatty acid hydroxylase superfamily protein	C-5 sterol desaturase activity|iron ion binding|endoplasmic reticulum membrane|integral component of membrane|sterol biosynthetic process	path:ath00100	Steroid biosynthesis
AT2G40370	LAC5	0.339117	0.000891806	Down	laccase 5	copper ion binding|oxidoreductase activity, oxidizing metal ions|lignin catabolic process|response to copper ion|apoplast|hydroquinone:oxygen oxidoreductase activity
AT1G34060	F12G12.12	0.339251	3.6261e-23	Down	Pyridoxal phosphate (PLP)-dependent transferases superfamily protein	transaminase activity|integral component of membrane|carbon-sulfur lyase activity
AT1G60590	F8A5.12	0.339311	8.83258e-14	Down	Pectin lyase-like superfamily protein	polygalacturonase activity|extracellular region|cell wall|carbohydrate metabolic process|plant-type cell wall modification involved in multidimensional cell growth
AT3G05890	RCI2B	0.339556	1.88312e-05	Down	Low temperature and salt responsive protein family	response to cold|integral component of membrane
AT2G47770	TSPO	0.340767	0.335265		TSPO(outer membrane tryptophan-rich sensory protein)-like protein	Golgi membrane|endoplasmic reticulum|endoplasmic reticulum membrane|Golgi apparatus|Golgi stack|porphyrin-containing compound metabolic process|response to osmotic stress|response to salt stress|response to abscisic acid|membrane|integral component of membrane|heme binding|chloroplast membrane
AT2G44230	F4I1.4	0.34093	9.3573e-118	Down	hypothetical protein (DUF946)
AT3G13210	AT3G13210	0.341161	0.0140159	Down	crooked neck protein, putative / cell cycle protein	spliceosomal complex|mRNA processing|RNA splicing
AT5G52930	MXC20.16	0.341195	2.7046e-06	Down	hypothetical protein (DUF295)
AT4G27290	M4I22.100	0.3417	0.188405		S-locus lectin protein kinase family protein
AT2G18969	AT2G18969	0.341747	0.00138473	Down	transcription factor/transcription regulator	DNA binding|DNA-binding transcription factor activity|nucleus|regulation of transcription, DNA-templated
AT1G01380	ETC1	0.341833	0.0115707	Down	Homeodomain-like superfamily protein	DNA-binding transcription factor activity|nucleus|cell differentiation|sequence-specific DNA binding|transcription regulatory region DNA binding|root hair cell development|negative regulation of trichome patterning
AT1G02340	HFR1	0.342557	3.51933e-36	Down	basic helix-loop-helix (bHLH) DNA-binding superfamily protein	DNA binding|DNA-binding transcription factor activity|transcription coregulator activity|nucleus|cytosol|red, far-red light phototransduction|response to light intensity|abscisic acid-activated signaling pathway|blue light signaling pathway|response to far red light|protein dimerization activity
AT4G38825	SAUR13	0.34272	1.01527e-05	Down	SAUR-like auxin-responsive protein family	plasma membrane|multicellular organism development|auxin-activated signaling pathway|regulation of growth	path:ath04075	Plant hormone signal transduction
AT4G04260	T27D20.8	0.342913	0.391086		Bromo-adjacent homology (BAH) domain-containing protein	transcription regulatory region sequence-specific DNA binding|chromatin binding|nucleus|chromatin organization|regulation of transcription, DNA-templated|methylated histone binding|negative regulation of histone acetylation|metal ion binding
AT1G65450	GLC	0.34332	1.59132e-12	Down	HXXXD-type acyl-transferase family protein	suberin biosynthetic process|hydroxycinnamoyltransferase activity|cell wall pectin biosynthetic process|omega-hydroxypalmitate O-sinapoyl transferase activity
AT5G07030	MOJ9.20	0.343458	2.3085e-111	Down	Eukaryotic aspartyl protease family protein	aspartic-type endopeptidase activity|proteolysis|plant-type cell wall|systemic acquired resistance|protein catabolic process|regulation of programmed cell death|apoplast
AT4G12980	F25G13.70	0.343583	3.54534e-269	Down	Auxin-responsive family protein	integral component of membrane|metal ion binding|oxidation-reduction process
AT2G39330	JAL23	0.343726	0	Down	jacalin-related lectin 23	vacuole|plasmodesma|carbohydrate binding
AT4G18960	AG	0.343761	0.00162207	Down	K-box region and MADS-box transcription factor family protein	RNA polymerase II regulatory region sequence-specific DNA binding|transcription factor activity, RNA polymerase II proximal promoter sequence-specific DNA binding|nucleus|multicellular organism development|transcription factor binding|cell differentiation|sequence-specific DNA binding|transcription regulatory region DNA binding|positive regulation of transcription by RNA polymerase II|protein dim…
AT2G29310	F16P2.31	0.345115	1.58007e-64	Down	NAD(P)-binding Rossmann-fold superfamily protein	oxidoreductase activity	path:ath00960	Tropane, piperidine and pyridine alkaloid biosynthesis
AT4G03500	F9H3.13	0.34533	1.26702e-12	Down	Ankyrin repeat family protein	integral component of plasma membrane|cell death|response to light stimulus|response to virus|response to bacterium|response to salicylic acid|defense response to bacterium, incompatible interaction|membrane|protein ubiquitination|integral component of endoplasmic reticulum membrane|response to freezing|cellular response to salicylic acid stimulus|regulation of defense response to fungus|positive…
AT5G48900	K19E20.1	0.345636	9.27686e-123	Down	Pectin lyase-like superfamily protein	pectate lyase activity|pectin catabolic process|metal ion binding	path:ath00040	Pentose and glucuronate interconversions
AT3G09780	CCR1	0.345877	0.00553659	Down	CRINKLY4 related 1
AT2G30560	T6B20.9	0.345937	0.497762		glycine-rich protein
AT5G13900	MAC12.14	0.345992	0.132025		Bifunctional inhibitor/lipid-transfer protein/seed storage 2S albumin superfamily protein	lipid binding|anchored component of membrane
AT4G27590	T29A15.80	0.346058	0.0993691		Heavy metal transport/detoxification superfamily protein	metal ion transport|metal ion binding
AT3G17130	AT3G17130	0.346102	1.5111e-10	Down	Plant invertase/pectin methylesterase inhibitor superfamily protein	enzyme inhibitor activity|cell wall|vacuole|negative regulation of catalytic activity
AT3G17510	CIPK1	0.346165	5.24598e-277	Down	CBL-interacting protein kinase 1	protein serine/threonine kinase activity|ATP binding|nucleus|cytoplasm|plasma membrane|protein phosphorylation|response to osmotic stress|response to salt stress|response to abscisic acid|intracellular signal transduction
AT5G18060	SAUR23	0.346539	4.94784e-20	Down	SAUR-like auxin-responsive protein family	plasma membrane|multicellular organism development|auxin-activated signaling pathway|regulation of growth	path:ath04075	Plant hormone signal transduction
AT2G04032	ZIP7	0.346722	5.96469e-08	Down	zinc transporter 7 precursor	zinc ion transmembrane transporter activity|plasma membrane|integral component of membrane|zinc ion transmembrane transport
AT1G03010	F10O3.17	0.347033	0.000249149	Down	Phototropic-responsive NPH3 family protein	pollen tube growth|protein ubiquitination
AT4G14650	DL3365C	0.347543	0.0596653		hypothetical protein
AT3G15950	NAI2	0.347631	4.90035e-15	Down	DNA topoisomerase-like protein	peroxisome|endoplasmic reticulum lumen|plasmodesma|response to salt stress|ER body|membrane|ER body organization
AT3G20140	CYP705A23	0.348033	0.434251		cytochrome P450, family 705, subfamily A, polypeptide 23	iron ion binding|membrane|integral component of membrane|oxidoreductase activity, acting on paired donors, with incorporation or reduction of molecular oxygen, NAD(P)H as one donor, and incorporation of one atom of oxygen|heme binding
AT5G65225	AT5G65225	0.349064	0.262988		hypothetical protein
AT2G18470	PERK4	0.349334	0.00996387	Down	roline-rich extensin-like receptor kinase 4
AT3G05035	AT3G05035	0.349593	0.0253947	Down	exportin-4 protein
AT2G43550	T1O24.29	0.350286	1.77535e-123	Down	scorpion toxin-like knottin superfamily protein	extracellular region|ion channel inhibitor activity|killing of cells of other organism|defense response to fungus
AT1G45201	TLL1	0.350394	0	Down	triacylglycerol lipase-like 1	triglyceride lipase activity|lipid catabolic process
AT5G50820	NAC097	0.350524	0.0285419	Down	NAC domain containing protein 97	DNA binding|DNA-binding transcription factor activity|nucleus|response to salt stress|response to abscisic acid|xylem development|leaf senescence|viral process|negative regulation of transcription, DNA-templated
AT1G49475	AT1G49475	0.351009	0.0117758	Down	AP2/B3-like transcriptional factor family protein	DNA binding|nucleus
AT1G22130	AGL104	0.351436	0.322866		AGAMOUS-like 104	RNA polymerase II regulatory region sequence-specific DNA binding|transcription factor activity, RNA polymerase II proximal promoter sequence-specific DNA binding|DNA-binding transcription factor activity|nucleus|multicellular organism development|transcription factor binding|pollen development|regulation of flower development|vernalization response|pollen maturation|sequence-specific DNA binding…
AT1G78450	F3F9.4	0.351514	1.29942e-39	Down	SOUL heme-binding family protein
AT3G24065	AT3G24065	0.351614	0.242583		Plant self-incompatibility protein S1 family
AT4G00210	LBD31	0.351764	0.469131		LOB domain-containing protein 31	nucleus|positive regulation of transcription, DNA-templated
AT2G17660	AT2G17660	0.351771	0.0320853	Down	RPM1-interacting protein 4 (RIN4) family protein	response to nematode
AT2G28315	AT2G28315	0.352038	1.44417e-05	Down	Nucleotide/sugar transporter family protein	Golgi membrane|UDP-xylose transmembrane transporter activity|endoplasmic reticulum|endoplasmic reticulum membrane|Golgi apparatus|carbohydrate transport|antiporter activity|UDP-xylose transmembrane transport|integral component of membrane
AT1G49830	F10F5.7	0.352212	0.498079		basic helix-loop-helix (bHLH) DNA-binding superfamily protein	DNA-binding transcription activator activity, RNA polymerase II-specific|DNA binding|DNA-binding transcription factor activity|nucleus|regulation of transcription, DNA-templated|protein dimerization activity
AT3G29370	P1R3	0.352266	0.0138009	Down	hypothetical protein
AT1G65310	XTH17	0.35229	0.22878		xyloglucan endotransglucosylase/hydrolase 17	hydrolase activity, hydrolyzing O-glycosyl compounds|plasma membrane|plant-type cell wall|xyloglucan metabolic process|xyloglucan:xyloglucosyl transferase activity|cell wall biogenesis|apoplast|cell wall organization
AT3G47100	AT3G47100	0.352574	0.343616		hypothetical protein	protein serine/threonine kinase activity|ATP binding|plasma membrane|integral component of membrane
AT3G55580	F1I16.1	0.352578	3.63344e-14	Down	Regulator of chromosome condensation (RCC1) family protein	chromatin|chromatin binding|guanyl-nucleotide exchange factor activity|nucleus|cytosol|response to UV|entrainment of circadian clock|photoreceptor activity|response to UV-B|protein-chromophore linkage|identical protein binding|protein homodimerization activity
AT5G03760	ATCSLA09	0.352734	1.6144e-192	Down	Nucleotide-diphospho-sugar transferases superfamily protein	Golgi membrane|DNA mediated transformation|response to bacterium|integral component of membrane|glucomannan 4-beta-mannosyltransferase activity|mannan synthase activity|cell wall organization
AT3G22790	NET1A	0.353048	5.15139e-31	Down	Kinase interacting (KIP1-like) family protein	cytoplasm|cytoskeleton|plasma membrane|plasmodesma|actin filament binding
AT1G78940	YUP8H12R.45	0.35335	4.99535e-05	Down	kinase with adenine nucleotide alpha hydrolases-like domain-containing protein
AT3G61898	AT3G61898	0.353762	0.0717035		transmembrane protein
AT1G44350	ILL6	0.35382	4.30623e-61	Down	IAA-amino acid hydrolase ILR1-like 6	jasmonic acid metabolic process|response to jasmonic acid|regulation of systemic acquired resistance|metal ion binding|jasmonyl-Ile conjugate hydrolase activity
AT1G51055	AT1G51055	0.353833	0.552728		FBD-like domain family protein	membrane
AT3G16400	NSP1	0.353841	6.44591e-219	Down	nitrile specifier protein 1	mRNA binding|glucosinolate catabolic process|carbohydrate binding|response to herbivore|nitrile biosynthetic process
AT1G04240	SHY2	0.354712	1.296e-96	Down	AUX/IAA transcriptional regulator family protein	DNA-binding transcription factor activity|nucleus|response to auxin|auxin-activated signaling pathway|transcription regulatory region DNA binding	path:ath04075	Plant hormone signal transduction
AT2G48130	F11L15.3	0.355124	0.0208216	Down	Bifunctional inhibitor/lipid-transfer protein/seed storage 2S albumin superfamily protein	xanthine dehydrogenase activity|iron ion binding|electron transfer activity|xanthine metabolic process|2 iron, 2 sulfur cluster binding|FAD binding
AT2G21890	CAD3	0.355309	0.0425733	Down	cinnamyl alcohol dehydrogenase homolog 3	zinc ion binding|lignin biosynthetic process|cinnamyl-alcohol dehydrogenase activity|sinapyl alcohol dehydrogenase activity	path:ath00940	Phenylpropanoid biosynthesis
AT5G20740	T1M15.140	0.355426	3.99409e-12	Down	Plant invertase/pectin methylesterase inhibitor superfamily protein	enzyme inhibitor activity|negative regulation of catalytic activity|apoplast|regulation of shoot apical meristem development
AT5G10430	AGP4	0.355576	6.17205e-31	Down	arabinogalactan protein 4
AT1G76952	IDL5	0.355957	0.00517759	Down	inflorescence deficient in abscission (IDA)-like 5	extracellular space|floral organ abscission
AT1G14630	T5E21.19	0.356001	0.000382042	Down	XRI1-like protein	nucleus|DNA repair|male meiotic nuclear division|female meiotic nuclear division|pollen development|response to X-ray
AT1G23070	T26J12.15	0.356014	0.521717		organic solute transporter ostalpha protein (DUF300)	integral component of membrane
AT4G18440	F28J12.100	0.356094	0	Down	L-Aspartase-like family protein	N6-(1,2-dicarboxyethyl)AMP AMP-lyase (fumarate-forming) activity|purine nucleotide biosynthetic process|'de novo' IMP biosynthetic process|'de novo' AMP biosynthetic process|(S)-2-(5-amino-1-(5-phospho-D-ribosyl)imidazole-4-carboxamido)succinate AMP-lyase (fumarate-forming) activity	path:ath00230,path:ath00250	Purine metabolism|Alanine, aspartate and glutamate metabolism
AT4G18215	AT4G18215	0.356316	0.150209		hypothetical protein	purine nucleobase transmembrane transporter activity|purine nucleobase transport|response to nematode|membrane|integral component of membrane
AT3G50130	AT3G50130	0.356326	0.210131		transmembrane protein, putative (DUF247)	plasma membrane|integral component of membrane
AT5G59510	RTFL5	0.356722	0.0305754	Down	ROTUNDIFOLIA like 5
AT2G16586	AT2G16586	0.356984	0.481054		transmembrane protein
AT3G15270	SPL5	0.357141	3.09841e-21	Down	squamosa promoter binding protein-like 5	DNA binding|DNA-binding transcription factor activity|nucleus|cytoplasm|regulation of transcription, DNA-templated|regulation of vegetative phase change|metal ion binding
AT3G05140	RBK2	0.357186	0.028902	Down	ROP binding protein kinases 2
AT1G65620	AS2	0.357629	4.42164e-06	Down	Lateral organ boundaries (LOB) domain family protein	nucleus|nucleoplasm|specification of symmetry|adaxial/abaxial axis specification|polarity specification of adaxial/abaxial axis|proximal/distal pattern formation|petal development
AT2G18196	AT2G18196	0.357707	0.000230506	Down	Heavy metal transport/detoxification superfamily protein	metal ion transport|metal ion binding
AT3G14440	NCED3	0.357723	2.62077e-55	Down	nine-cis-epoxycarotenoid dioxygenase 3	response to osmotic stress|response to water deprivation|chloroplast|chloroplast thylakoid membrane|chloroplast stroma|abscisic acid biosynthetic process|carotenoid dioxygenase activity|carotene catabolic process|hyperosmotic salinity response|9-cis-epoxycarotenoid dioxygenase activity|metal ion binding	path:ath00906	Carotenoid biosynthesis
AT4G39110	T22F8.10	0.357746	0.00083672	Down	Malectin/receptor-like protein kinase family protein
AT2G24540	AFR	0.35778	4.54091e-24	Down	Galactose oxidase/kelch repeat superfamily protein	red, far-red light phototransduction|red or far-red light signaling pathway|protein ubiquitination
AT3G54720	AMP1	0.357876	2.24416e-71	Down	Peptidase M28 family protein	carboxypeptidase activity|metallocarboxypeptidase activity|endoplasmic reticulum membrane|proteolysis|photomorphogenesis|embryo development ending in seed dormancy|flower development|regulation of floral meristem growth|regulation of inflorescence meristem growth|regulation of root meristem growth|leaf vascular tissue pattern formation|integral component of membrane|metal ion binding|root develop…
AT1G52030	MBP2	0.357951	2.64059e-73	Down	myrosinase-binding protein 2	defense response|cell adhesion|response to wounding|flower development|thioglucosidase complex|thioglucosidase binding|carbohydrate binding
AT1G19550	F18O14.31	0.357988	0.352392		Glutathione S-transferase family protein	glutathione transferase activity|voltage-gated ion channel activity|copper ion binding|mitochondrion|vacuole|peroxisome|cytosol|plasma membrane|defense response|chloroplast|chloroplast stroma|response to symbiotic fungus|response to jasmonic acid|response to zinc ion|response to ozone|protein glutathionylation|regulation of ion transmembrane transport|regulation of symbiosis, encompassing mutuali…	path:ath00053,path:ath00480	Ascorbate and aldarate metabolism|Glutathione metabolism
AT2G45190	AFO	0.358078	1.64595e-63	Down	Plant-specific transcription factor YABBY family protein	DNA binding|DNA-binding transcription factor activity|nucleus|regulation of flower development|meristem structural organization|polarity specification of adaxial/abaxial axis|specification of floral organ identity|fruit development|abaxial cell fate specification|inflorescence meristem growth|cell fate commitment|metal ion binding|specification of plant organ position|regulation of shoot apical m…
AT1G14290	SBH2	0.358674	3.5862e-73	Down	sphingoid base hydroxylase 2	sphingosine hydroxylase activity|iron ion binding|endoplasmic reticulum|endoplasmic reticulum membrane|Golgi apparatus|photomorphogenesis|integral component of membrane|sphingolipid biosynthetic process|sphingoid biosynthetic process	path:ath00600	Sphingolipid metabolism
AT4G13580	T6G15.130	0.358986	0.526131		Disease resistance-responsive (dirigent-like protein) family protein	apoplast
AT1G30515	AT1G30515	0.359459	0.0530733		GATA zinc finger protein
AT2G17650	T17A5.12	0.359968	7.32964e-28	Down	AMP-dependent synthetase and ligase family protein	fatty acid metabolic process|ligase activity
AT5G25830	GATA12	0.35998	2.68241e-10	Down	GATA transcription factor 12	DNA-binding transcription factor activity|nucleus|multicellular organism development|circadian rhythm|zinc ion binding|response to light stimulus|sequence-specific DNA binding|positive regulation of transcription, DNA-templated|cell wall organization|tracheary element differentiation
AT3G41762	AT3G41762	0.360084	0.554699		hypothetical protein
AT1G14190	F7A19.28	0.360423	9.89911e-05	Down	Glucose-methanol-choline (GMC) oxidoreductase family protein	extracellular region|cell-cell signaling|embryo sac development|fatty acid omega-oxidation|oxidoreductase activity, acting on CH-OH group of donors|mandelonitrile lyase activity|flavin adenine dinucleotide binding
AT3G26960	AT3G26960	0.360705	4.93613e-44	Down	Pollen Ole e 1 allergen and extensin family protein
AT5G45469	AT5G45469	0.361304	0.00072416	Down	transmembrane protein
AT5G46871	AT5G46871	0.361357	0.0243002	Down	Putative membrane lipoprotein	extracellular region|killing of cells of other organism|defense response to fungus
AT1G66760	F4N21.11	0.361702	3.06782e-19	Down	MATE efflux family protein	drug transmembrane transport|response to wounding|drug transmembrane transporter activity|antiporter activity|integral component of membrane
AT1G67460	T1F15.7	0.361898	0.00154311	Down	Minichromosome maintenance (MCM2/3/5) family protein	GTPase activity|GTP binding|mitochondrion
AT2G36540	F1O11.17	0.36219	0.0608647		Haloacid dehalogenase-like hydrolase (HAD) superfamily protein
AT5G63580	FLS2	0.362369	7.98071e-19	Down	flavonol synthase 2	response to light stimulus|response to auxin|flavonoid biosynthetic process|flavonol synthase activity|metal ion binding|dioxygenase activity|response to karrikin
AT3G26460	AT3G26460	0.36271	0.00138953	Down	Polyketide cyclase/dehydrase and lipid transport superfamily protein	copper ion binding|cytosol|defense response|response to zinc ion|vegetative to reproductive phase transition of meristem|response to phenylpropanoid
AT1G29200	F28N24.11	0.362731	0.118963		O-fucosyltransferase family protein
AT2G17300	F5J6.6	0.363073	1.46899e-13	Down	hypothetical protein
AT4G17483	FCAALL.16	0.363085	0.122693		alpha/beta-Hydrolases superfamily protein	protein depalmitoylation|vacuole|endoplasmic reticulum|endoplasmic reticulum membrane|protein N-linked glycosylation|vacuolar acidification|palmitoyl-(protein) hydrolase activity|lipid biosynthetic process|sphingolipid biosynthetic process|integral component of endoplasmic reticulum membrane|dolichyldiphosphatase activity	path:ath00062	Fatty acid elongation
AT5G66800	MUD21.4	0.363978	0.0147809	Down	membrane-associated kinase regulator-like protein
AT4G15765	AT4G15765	0.364294	1.53593e-28	Down	FAD/NAD(P)-binding oxidoreductase family protein	monooxygenase activity|endoplasmic reticulum|response to fungus|FAD binding
AT1G02405	AT1G02405	0.364433	0.000762894	Down	proline-rich family protein
AT1G10000	T27I1.2	0.36449	0.157219		Ribonuclease H-like superfamily protein
AT5G22740	CSLA02	0.364629	5.91471e-110	Down	cellulose synthase-like A02	Golgi membrane|Golgi apparatus|mucilage biosynthetic process|integral component of membrane|glucomannan 4-beta-mannosyltransferase activity|mucilage metabolic process involved in seed coat development|mannan synthase activity|cell wall organization
AT1G64200	VHA-E3	0.364642	8.84296e-38	Down	vacuolar H+-ATPase subunit E isoform 3	vacuole|vacuolar membrane|ATP hydrolysis coupled proton transport|proton-transporting two-sector ATPase complex, catalytic domain|proton-transporting ATPase activity, rotational mechanism	path:ath00190,path:ath04145	Oxidative phosphorylation|Phagosome
AT1G11120	T19D16.22	0.364696	0.00367734	Down	CTTNBP 2 amino-terminal-like protein
AT5G05860	UGT76C2	0.364857	4.17281e-29	Down	UDP-glucosyl transferase 76C2	UDP-glycosyltransferase activity|cytokinin metabolic process|cellular response to water deprivation|intracellular membrane-bounded organelle|cytokinin 7-beta-glucosyltransferase activity|seed development|quercetin 3-O-glucosyltransferase activity|quercetin 7-O-glucosyltransferase activity|cytokinin 9-beta-glucosyltransferase activity|regulation of anthocyanin catabolic process|abscisic acid-activ…	path:ath00908	Zeatin biosynthesis
AT3G17120	AT3G17120	0.365369	5.95049e-62	Down	transmembrane protein
AT2G20210	F11A3.24	0.365566	3.96948e-24	Down	RNI-like superfamily protein
AT5G57670	AT5G57670	0.365597	0.0280222	Down	Protein kinase superfamily protein
AT4G38840	F19H22.7	0.36562	4.82637e-36	Down	SAUR-like auxin-responsive protein family	plasma membrane|multicellular organism development|auxin-activated signaling pathway|regulation of growth	path:ath04075	Plant hormone signal transduction
AT2G29710	T27A16.19	0.366065	0.00779389	Down	UDP-Glycosyltransferase superfamily protein	UDP-glycosyltransferase activity|transferase activity, transferring hexosyl groups|intracellular membrane-bounded organelle
AT2G47485	AT2G47485	0.366067	9.29575e-07	Down	hypothetical protein
AT3G50400	AT3G50400	0.366068	0.0850104		GDSL-like Lipase/Acylhydrolase superfamily protein	extracellular region|lipid catabolic process|hydrolase activity, acting on ester bonds
AT5G12330	LRP1	0.366226	0.451842		Lateral root primordium (LRP) protein-like protein	DNA binding|nucleus|pollen development|response to auxin|auxin-activated signaling pathway|auxin biosynthetic process|protein homodimerization activity|metal ion binding|root development|anther development
AT4G13210	F17N18.100	0.366283	0.43577		Pectin lyase-like superfamily protein	pectate lyase activity|pectin catabolic process|metal ion binding	path:ath00040	Pentose and glucuronate interconversions
AT3G16800	AT3G16800	0.366504	1.66029e-104	Down	Protein phosphatase 2C family protein	microtubule cytoskeleton organization|protein serine/threonine phosphatase activity|nucleus|cytoplasm|protein dephosphorylation|drought recovery|negative regulation of growth|metal ion binding
AT5G14690	T9L3.3	0.366923	0.0291369	Down	transmembrane protein
AT5G20860	F22D1.30	0.367105	0.0400689	Down	Plant invertase/pectin methylesterase inhibitor superfamily	extracellular region|cell wall|pectinesterase activity|cell wall modification|aspartyl esterase activity|pectin catabolic process|pectinesterase inhibitor activity
AT2G18890	F19F24.9	0.367139	8.17752e-33	Down	Protein kinase superfamily protein
AT1G47655	AT1G47655	0.367252	9.24713e-07	Down	Dof-type zinc finger DNA-binding family protein	DNA binding|DNA-binding transcription factor activity|nucleus|regulation of transcription, DNA-templated|metal ion binding
AT3G03776	AT3G03776	0.367376	0.0248422	Down	hydroxyproline-rich glycoprotein family protein
AT2G15440	F26H6.4	0.367495	1.87973e-05	Down	polysaccharide biosynthesis protein (DUF579)	Golgi membrane|Golgi apparatus|plant-type secondary cell wall biogenesis|integral component of membrane|xylan metabolic process|xylan biosynthetic process
AT2G43800	F18O19.9	0.367886	6.20423e-54	Down	Actin-binding FH2 (formin homology 2) family protein	actin binding|plasma membrane|integral component of membrane
AT4G40010	SNRK2.7	0.368517	0.0216023	Down	SNF1-related protein kinase 2.7	protein serine/threonine kinase activity|ATP binding|nucleus|cytoplasm|cytosol|protein phosphorylation|response to osmotic stress|response to salt stress|kinase activity|intracellular signal transduction	path:ath04016,path:ath04075	MAPK signaling pathway - plant|Plant hormone signal transduction
AT2G32790	F24L7.7	0.36854	0.312826		Ubiquitin-conjugating enzyme family protein	ATP binding|ubiquitin conjugating enzyme activity
AT1G53060	F8L10.8	0.368549	0.011713	Down	Legume lectin family protein	carbohydrate binding
AT4G14358	AT4G14358	0.369155	0.182926		high affinity nitrate transporter	plasma membrane|plant-type vacuole membrane|nitrate transmembrane transporter activity|nitrate transport|integral component of membrane|nitrate assimilation|cellular response to nitrate
AT2G40610	EXPA8	0.369221	9.20438e-165	Down	expansin A8
AT3G61830	ARF18	0.369543	2.02664e-38	Down	auxin response factor 18	DNA binding|DNA-binding transcription factor activity|nucleus|auxin-activated signaling pathway
AT1G34580	F12K21.8	0.369592	0.00444464	Down	Major facilitator superfamily protein	carbohydrate:proton symporter activity|glucose transmembrane transporter activity|integral component of plasma membrane|hexose transmembrane transport
AT1G11730	F25C20.12	0.369693	0.000118993	Down	Galactosyltransferase family protein	Golgi membrane|endoplasmic reticulum|Golgi apparatus|protein glycosylation|galactosyltransferase activity|integral component of membrane
AT4G12430	TPPF	0.370003	3.56344e-10	Down	Haloacid dehalogenase-like hydrolase (HAD) superfamily protein	trehalose-phosphatase activity|trehalose biosynthetic process	path:ath00500	Starch and sucrose metabolism
AT3G12410	AT3G12410	0.370059	0.475872		Polynucleotidyl transferase, ribonuclease H-like superfamily protein
AT2G34490	CYP710A2	0.370318	1.29349e-67	Down	cytochrome P450, family 710, subfamily A, polypeptide 2	C-22 sterol desaturase activity|monooxygenase activity|iron ion binding|integral component of membrane|sterol metabolic process|sterol biosynthetic process|heme binding|oxidation-reduction process	path:ath00100	Steroid biosynthesis
AT2G42170	T24P15.8	0.370521	2.52706e-05	Down	Actin family protein	ATP binding|cytoplasm|cytoskeleton
AT4G38690	T9A14.2	0.370554	2.86455e-122	Down	PLC-like phosphodiesterases superfamily protein
AT5G05330	K18I23.13	0.370599	8.67803e-05	Down	HMG-box (high mobility group) DNA-binding family protein
AT5G66400	RAB18	0.371074	1.54033e-137	Down	Dehydrin family protein	copper ion binding|cytosol|response to water deprivation|cold acclimation|response to abscisic acid|response to 1-aminocyclopropane-1-carboxylic acid|nickel cation binding
AT1G67750	F12A21.12	0.371271	2.52226e-43	Down	Pectate lyase family protein	pectate lyase activity|pectin catabolic process|metal ion binding	path:ath00040	Pentose and glucuronate interconversions
AT1G57980	F13D13.2	0.371583	3.63844e-20	Down	Nucleotide-sugar transporter family protein	transporter activity|integral component of membrane
AT1G74420	FUT3	0.371766	0.0555511		fucosyltransferase 3	Golgi apparatus|protein glycosylation|galactoside 2-alpha-L-fucosyltransferase activity|fucosyltransferase activity|xyloglucan biosynthetic process|integral component of membrane|Golgi cisterna membrane|cell wall biogenesis|cell wall organization
AT1G77960	F28K19.17	0.371909	9.29645e-58	Down	repressor ROX1-like protein
AT3G53420	PIP2A	0.372021	0	Down	plasma membrane intrinsic protein 2A	mRNA binding|vacuole|plasma membrane|water transport|response to water deprivation|plasmodesma|chloroplast|response to abscisic acid|water channel activity|membrane|integral component of membrane|ubiquitin protein ligase binding|hydrogen peroxide transmembrane transport
AT4G38080	F20D10.200	0.37215	0.000172067	Down	hydroxyproline-rich glycoprotein family protein
AT5G54690	GAUT12	0.37243	8.0185e-05	Down	galacturonosyltransferase 12	Golgi membrane|Golgi apparatus|glucuronoxylan metabolic process|glucuronoxylan biosynthetic process|integral component of membrane|pectin biosynthetic process|xylan biosynthetic process|polygalacturonate 4-alpha-galacturonosyltransferase activity|cell wall organization
AT5G48740	K24G6.7	0.372668	0.000148051	Down	Leucine-rich repeat protein kinase family protein
AT3G17640	AT3G17640	0.372671	4.00874e-28	Down	Leucine-rich repeat (LRR) family protein
AT1G49450	F13F21.11	0.372705	5.90425e-10	Down	Transducin/WD40 repeat-like superfamily protein	nucleus|cytoplasm|pollen germination
AT3G16380	PAB6	0.372759	5.38153e-05	Down	poly(A) binding protein 6	RNA binding|mRNA 3'-UTR binding|nucleus|cytoplasm|cytosol|translational initiation|regulation of translation|poly(A) binding|poly(U) RNA binding|mRNA metabolic process|ribonucleoprotein complex	path:ath03013,path:ath03015,path:ath03018	RNA transport|mRNA surveillance pathway|RNA degradation
AT1G16515	AT1G16515	0.373243	0.00286436	Down	transmembrane protein
AT4G22230	T10I14.60	0.373654	0.191845		defensin-like protein	extracellular region|killing of cells of other organism|defense response to fungus
AT5G63850	AAP4	0.37389	8.76737e-118	Down	amino acid permease 4	amino acid transmembrane transport|plasma membrane|amino acid transport|amino acid transmembrane transporter activity|acidic amino acid transmembrane transporter activity|neutral amino acid transmembrane transporter activity|symporter activity|primary active transmembrane transporter activity|integral component of membrane
AT5G66595	AT5G66595	0.374626	0.129166		hypothetical protein
AT2G31900	XIF	0.374654	1.15506e-29	Down	myosin-like protein XIF	motor activity|actin binding|calmodulin binding|ATP binding|actin filament organization|unconventional myosin complex|actin filament-based movement
AT3G51290	Altered Phosphate Starvation Response 1	0.374715	0.000433632	Down	pyridoxal-phosphate-dependent serine hydroxymethyltransferase, putative (DUF632)	cell morphogenesis|GTPase activity|GTP binding|nucleus|nucleolus|cytoplasm|spindle|plasma membrane|actin filament organization|Rho protein signal transduction|phragmoplast|pollen tube growth|cell migration|regulation of exocytosis|protein kinase binding|actin cytoskeleton organization|regulation of actin filament polymerization|regulation of actin filament depolymerization|positive regulation of …
AT5G55970	MDA7.1	0.374799	2.01388e-30	Down	RING/U-box superfamily protein	vacuolar membrane|integral component of membrane|protein ubiquitination|transferase activity|metal ion binding
AT2G32100	OFP16	0.375021	2.15699e-87	Down	ovate family protein 16	nucleus|negative regulation of transcription, DNA-templated
AT2G28210	ACA2	0.375141	5.03294e-05	Down	alpha carbonic anhydrase 2	carbonate dehydratase activity|zinc ion binding|chloroplast stroma|response to carbon dioxide|membrane	path:ath00910	Nitrogen metabolism
AT5G56540	AGP14	0.375686	0.00898864	Down	arabinogalactan protein 14	plasma membrane|anchored component of membrane|root hair elongation
AT2G21050	LAX2	0.375845	8.95844e-26	Down	like AUXIN RESISTANT 2	amino acid transmembrane transport|plasma membrane|response to nematode|auxin-activated signaling pathway|cotyledon vascular tissue pattern formation|amino acid transmembrane transporter activity|symporter activity|integral component of membrane|root cap development	path:ath04075	Plant hormone signal transduction
AT1G02810	F22D16.20	0.375857	0.228076		Plant invertase/pectin methylesterase inhibitor superfamily	extracellular region|cell wall|pectinesterase activity|cell wall modification|aspartyl esterase activity|pectin catabolic process|pectinesterase inhibitor activity	path:ath00040	Pentose and glucuronate interconversions
AT3G05470	F22F7.8	0.375857	0.00991532	Down	Actin-binding FH2 (formin homology 2) family protein	actin binding|integral component of membrane
AT3G07960	PIP5K6	0.376155	0.00124925	Down	Phosphatidylinositol-4-phosphate 5-kinase family protein	ATP binding|1-phosphatidylinositol-4-phosphate 5-kinase activity|apical plasma membrane|clathrin-dependent endocytosis|pollen tube	path:ath00562,path:ath04070,path:ath04144	Inositol phosphate metabolism|Phosphatidylinositol signaling system|Endocytosis
AT1G75720	F10A5.8	0.376314	0.0425826	Down	WEB family protein (DUF827)	cytosol|chloroplast avoidance movement|chloroplast accumulation movement
AT4G33666	AT4G33666	0.377248	4.39207e-149	Down	hypothetical protein
AT3G21260	GLTP3	0.377255	2.80184e-29	Down	Glycolipid transfer protein (GLTP) family protein	cytosol|lipid binding|membrane|ceramide transport|intermembrane lipid transfer|intermembrane lipid transfer activity|ceramide 1-phosphate binding|ceramide 1-phosphate transporter activity
AT5G54530	MRB17.3	0.377308	2.09924e-10	Down	serine protease, putative (Protein of unknown function, DUF538)
AT2G22770	NAI1	0.377327	0.00384406	Down	basic helix-loop-helix (bHLH) DNA-binding superfamily protein	DNA binding|DNA-binding transcription factor activity|nucleus|regulation of transcription, DNA-templated|endoplasmic reticulum organization|protein dimerization activity
AT5G10250	DOT3	0.377509	6.82799e-11	Down	Phototropic-responsive NPH3 family protein	phloem or xylem histogenesis|leaf vascular tissue pattern formation|cotyledon vascular tissue pattern formation|protein ubiquitination|shoot system development|primary root development
AT1G34670	MYB93	0.37759	0.33951		myb domain protein 93	DNA-binding transcription factor activity|nucleus|cytoplasm|response to auxin|response to abscisic acid|response to salicylic acid|cell differentiation|regulation of growth|sequence-specific DNA binding|transcription regulatory region DNA binding|cellular response to auxin stimulus|negative regulation of lateral root development
AT3G59200	AT3G59200	0.37782	0.337932		F-box/RNI-like superfamily protein
AT2G34170	T14G11.29	0.37794	1.96112e-59	Down	hypothetical protein (DUF688)	protein serine/threonine kinase activity|ATP binding|signal transduction
AT3G21670	AtNPF6.4	0.378033	3.94226e-191	Down	Major facilitator superfamily protein	peptide:proton symporter activity|integral component of membrane|oligopeptide transmembrane transporter activity|nitrate assimilation|peptide transmembrane transporter activity
AT3G62700	ABCC14	0.378882	5.65755e-285	Down	multidrug resistance-associated protein 10	plant-type vacuole|ATP binding|vacuole|vacuolar membrane|Golgi apparatus|xenobiotic transmembrane transporting ATPase activity|membrane|integral component of membrane|ATPase activity, coupled to transmembrane movement of substances|transmembrane transport
AT2G39430	F12L6.9	0.379015	0.197812		Disease resistance-responsive (dirigent-like protein) family protein	apoplast
AT5G17300	RVE1	0.379096	2.7435e-21	Down	Homeodomain-like superfamily protein	DNA binding|DNA-binding transcription factor activity|nucleus|regulation of transcription, DNA-templated|circadian rhythm|auxin-activated signaling pathway|regulation of auxin biosynthetic process
AT5G60490	FLA12	0.379116	1.07354e-10	Down	FASCICLIN-like arabinogalactan-protein 12	plasma membrane|plant-type secondary cell wall biogenesis|anchored component of membrane
AT4G29270	F17A13.90	0.379132	0.35737		HAD superfamily, subfamily IIIB acid phosphatase	acid phosphatase activity
AT1G52910	F14G24.18	0.379272	3.72926e-06	Down	fiber (DUF1218)
AT2G35860	FLA16	0.379309	5.09256e-220	Down	FASCICLIN-like arabinogalactan protein 16 precursor	extracellular region
AT4G33790	CER4	0.37988	7.51197e-09	Down	Jojoba acyl CoA reductase-related male sterility protein	endoplasmic reticulum|lipid metabolic process|wax biosynthetic process|suberin biosynthetic process|long-chain fatty-acyl-CoA metabolic process|fatty-acyl-CoA reductase (alcohol-forming) activity|alcohol-forming fatty acyl-CoA reductase activity	path:ath00073,path:ath04146	Cutin, suberine and wax biosynthesis|Peroxisome
AT5G55490	GEX1	0.380077	0.102412		gamete expressed protein 1	plasma membrane|integral component of plasma membrane|embryo sac development|pollen development|embryo development ending in seed dormancy|identical protein binding
AT1G62975	AT1G62975	0.380115	0.00107736	Down	basic helix-loop-helix (bHLH) DNA-binding superfamily protein	RNA polymerase II regulatory region sequence-specific DNA binding|DNA-binding transcription factor activity|regulation of transcription by RNA polymerase II|transcription factor binding|protein dimerization activity|RNA polymerase II transcription factor complex
AT1G70680	F5A18.14	0.380367	0.468035		Caleosin-related family protein	monooxygenase activity|calcium ion binding|endoplasmic reticulum|lipid droplet|organelle membrane|plant seed peroxidase activity	path:ath00073	Cutin, suberine and wax biosynthesis
AT1G19670	CLH1	0.380429	0	Down	chlorophyllase 1	vacuole|chlorophyll catabolic process|defense response to bacterium|chlorophyllase activity|defense response to fungus|pheophytinase b activity	path:ath00860	Porphyrin and chlorophyll metabolism
AT1G27120	T7N9.18	0.380527	9.41659e-33	Down	Galactosyltransferase family protein	Golgi membrane|endoplasmic reticulum|Golgi apparatus|protein glycosylation|arabinogalactan protein metabolic process|integral component of membrane|protein O-linked glycosylation via hydroxyproline|carbohydrate binding|hydroxyproline O-galactosyltransferase activity
AT1G01250	F6F3.6	0.382409	9.52555e-15	Down	Integrase-type DNA-binding superfamily protein	DNA binding|DNA-binding transcription factor activity|nucleus|ethylene-activated signaling pathway
AT4G16515	RGF6	0.382517	1.93705e-10	Down	root meristem growth factor	extracellular space|growth factor activity|positive regulation of cell proliferation|positive gravitropism|root system development|cell differentiation|regulation of protein localization|lateral root development|regulation of auxin polar transport
AT5G60720	MUP24.14	0.382534	0.00206311	Down	electron transporter, putative (Protein of unknown function, DUF547)
AT1G02900	RALF1	0.382627	0.00375036	Down	rapid alkalinization factor 1	hormone activity|intracellular|cell-cell signaling|plasmodesma|calcium-mediated signaling|negative regulation of cell growth|apoplast|root development
AT5G52290	SHOC1	0.382895	0.199719		shortage in chiasmata 1	resolution of meiotic recombination intermediates|nucleus|plasmodesma
AT4G23690	DIR6	0.382923	3.443e-09	Down	Disease resistance-responsive (dirigent-like protein) family protein	guiding stereospecific synthesis activity|identical protein binding|protein homodimerization activity|apoplast|regulation of catalytic activity|(-)-pinoresinol biosynthetic process
AT1G11080	scpl31	0.383309	0.0282586	Down	serine carboxypeptidase-like 31	serine-type carboxypeptidase activity|extracellular region|vacuole|proteolysis involved in cellular protein catabolic process
AT5G22150	AT5G22150	0.383567	0.336023		transmembrane protein
AT1G18710	MYB47	0.3836	4.4218e-53	Down	myb domain protein 47	cell morphogenesis|DNA binding|nucleus|trichome branching|cuticle pattern formation|regulation of cutin biosynthetic process
AT2G21540	SFH3	0.383734	1.46662e-27	Down	SEC14-like 3	Golgi membrane|plasma membrane|flower development|protein transport
AT1G07490	RTFL3	0.383735	0.000499181	Down	ROTUNDIFOLIA like 3
AT2G30395	OFP17	0.383868	0.0475411	Down	ovate family protein 17	nucleus|negative regulation of transcription, DNA-templated
AT5G09805	IDL3	0.384375	0.000151911	Down	inflorescence deficient in abscission (IDA)-like 3	extracellular space|floral organ abscission|apoplast
AT1G65590	HEXO3	0.385465	9.75902e-121	Down	beta-hexosaminidase 3	beta-N-acetylhexosaminidase activity|cell wall|plasma membrane|carbohydrate metabolic process|plant-type cell wall|hexosaminidase activity|N-acetyl-beta-D-galactosaminidase activity	path:ath00511,path:ath00520,path:ath00531,path:ath00603,path:ath00604	Other glycan degradation|Amino sugar and nucleotide sugar metabolism|Glycosaminoglycan degradation|Glycosphingolipid biosynthesis - globo and isoglobo series|Glycosphingolipid biosynthesis - ganglio series
AT2G15830	F19G14.17	0.385517	5.95173e-24	Down	hypothetical protein
AT3G63450	AT3G63450	0.385557	1.40618e-08	Down	RNA-binding (RRM/RBD/RNP motifs) family protein	DNA binding|mRNA binding|nuclease activity|metal ion binding
AT1G48260	CIPK17	0.385644	4.18097e-34	Down	CBL-interacting protein kinase 17	protein serine/threonine kinase activity|ATP binding|nucleus|cytoplasm|protein phosphorylation|intracellular signal transduction
AT3G25717	RTFL16	0.385848	5.20678e-77	Down	ROTUNDIFOLIA like 16
AT5G26230	MAKR1	0.38594	1.02846e-36	Down	membrane-associated kinase regulator	cytosol|plasma membrane|lipid metabolic process|plastid|response to brassinosteroid|brassinosteroid mediated signaling pathway|kinase inhibitor activity
AT4G01420	CBL5	0.386293	0.0210877	Down	calcineurin B-like protein 5	calcium ion binding|nucleus|cytoplasm|response to osmotic stress|response to water deprivation|response to salt stress|calcium-mediated signaling
AT1G69523	AT1G69523	0.386534	2.69151e-21	Down	S-adenosyl-L-methionine-dependent methyltransferases superfamily protein	endoplasmic reticulum|Golgi apparatus|pattern specification process|S-adenosylmethionine-dependent methyltransferase activity|multidimensional cell growth|xylem and phloem pattern formation|sterol biosynthetic process|24-methylenesterol C-methyltransferase activity|negative regulation of DNA endoreduplication
AT1G20070	T20H2.15	0.386903	1.94815e-37	Down	hypothetical protein
AT1G62540	FMO GS-OX2	0.387081	8.13645e-33	Down	flavin-monooxygenase glucosinolate S-oxygenase 2	monooxygenase activity|N,N-dimethylaniline monooxygenase activity|glucosinolate biosynthetic process|flavin adenine dinucleotide binding|NADP binding|3-methylthiopropyl glucosinolate S-oxygenase activity|4-methylthiopropyl glucosinolate S-oxygenase activity|5-methylthiopropyl glucosinolate S-oxygenase activity|7-methylthiopropyl glucosinolate S-oxygenase activity|8-methylthiopropyl glucosinolate …
AT5G26670	AT5G26670	0.387122	5.19849e-13	Down	Pectinacetylesterase family protein	extracellular region|plant-type cell wall|pectin acetylesterase activity|cell wall organization
AT3G16160	AT3G16160	0.387183	0.242788		Tesmin/TSO1-like CXC domain-containing protein	DNA-binding transcription factor activity|nucleus|multicellular organism development|metal ion binding
AT1G78490	CYP708A3	0.387226	8.82115e-105	Down	cytochrome P450, family 708, subfamily A, polypeptide 3	monooxygenase activity|iron ion binding|multicellular organism development|brassinosteroid homeostasis|integral component of membrane|sterol metabolic process|brassinosteroid biosynthetic process|oxidoreductase activity, acting on paired donors, with incorporation or reduction of molecular oxygen|heme binding|oxidation-reduction process
AT1G06360	T2D23.6	0.387241	1.89542e-05	Down	Fatty acid desaturase family protein	endoplasmic reticulum membrane|unsaturated fatty acid biosynthetic process|16:0 monogalactosyldiacylglycerol desaturase activity|integral component of membrane|oxidoreductase activity, acting on paired donors, with oxidation of a pair of donors resulting in the reduction of molecular oxygen to two molecules of water
AT5G57790	MTI20.2	0.387348	5.50033e-09	Down	hypothetical protein
AT5G15190	F8M21.80	0.387495	0.000289628	Down	hypothetical protein
AT1G64690	BLT	0.387635	0.000213262	Down	branchless trichome	trichome morphogenesis|trichome branching
AT2G17260	GLR2	0.387649	5.38365e-12	Down	glutamate receptor 2	ionotropic glutamate receptor activity|calcium channel activity|intracellular|plasma membrane|calcium ion transport|glutamate receptor activity|integral component of membrane|calcium-mediated signaling|cellular response to amino acid stimulus
AT5G06710	HAT14	0.38785	6.70347e-34	Down	homeobox leucine zipper protein	DNA-binding transcription factor activity|nucleus|sequence-specific DNA binding
AT2G40320	TBL33	0.388496	2.13386e-05	Down	TRICHOME BIREFRINGENCE-LIKE 33	Golgi apparatus|plant-type secondary cell wall biogenesis|integral component of membrane|O-acetyltransferase activity|xylan O-acetyltransferase activity|xylan acetylation
AT5G23980	FRO4	0.388791	5.71244e-30	Down	ferric reduction oxidase 4	ferric-chelate reductase activity|ion transport|integral component of membrane|metal ion binding
AT5G01320	T10O8.30	0.389021	4.98209e-06	Down	Thiamine pyrophosphate dependent pyruvate decarboxylase family protein	magnesium ion binding|pyruvate decarboxylase activity|intracellular|cytosol|carboxy-lyase activity|thiamine pyrophosphate binding	path:ath00010	Glycolysis / Gluconeogenesis
AT1G75450	CKX5	0.389343	5.77167e-11	Down	cytokinin oxidase 5	extracellular region|extracellular space|cytokinin catabolic process|cytokinin dehydrogenase activity|FAD binding	path:ath00908	Zeatin biosynthesis
AT2G28410	T1B3.7	0.389788	4.667e-13	Down	transmembrane protein
AT5G55730	FLA1	0.390023	1.69402e-56	Down	FASCICLIN-like arabinogalactan 1	cell wall|plasma membrane|anchored component of membrane|anchored component of plasma membrane|apoplast|root development|shoot system development
AT1G74670	GASA6	0.390039	4.25974e-245	Down	Gibberellin-regulated family protein	extracellular region|gibberellic acid mediated signaling pathway|response to sucrose|response to glucose|response to fructose|response to karrikin
AT2G30790	PSBP-2	0.390104	3.55462e-41	Down	photosystem II subunit P-2	calcium ion binding|poly(U) RNA binding|chloroplast|chloroplast thylakoid|chloroplast thylakoid membrane|chloroplast thylakoid lumen|chloroplast stroma|thylakoid|photosystem II oxygen evolving complex|chloroplast envelope|photosynthesis, light reaction|extrinsic component of membrane|protein domain specific binding|thylakoid lumen|defense response to bacterium|apoplast	path:ath00195	Photosynthesis
AT3G17070	AT3G17070	0.39092	7.94506e-38	Down	Peroxidase family protein	peroxidase activity|extracellular region|response to oxidative stress|plant-type cell wall|plasmodesma|heme binding|hydrogen peroxide catabolic process|metal ion binding	path:ath00940	Phenylpropanoid biosynthesis
AT2G24535	AT2G24535	0.390937	0.0727749		hypothetical protein
AT1G14390	F14L17.16	0.391157	0.00451325	Down	Leucine-rich repeat protein kinase family protein	protein serine/threonine kinase activity|ATP binding|integral component of membrane
AT1G14120	F7A19.20	0.391176	0.029097	Down	2-oxoglutarate (2OG) and Fe(II)-dependent oxygenase superfamily protein	auxin catabolic process|auxin homeostasis|metal ion binding|indole-3-acetaldehyde oxidase activity|dioxygenase activity
AT1G01520	ASG4	0.391545	0.000930991	Down	Homeodomain-like superfamily protein	DNA binding|DNA-binding transcription factor activity|nucleus|response to salt stress
AT4G15690	DL3885W	0.39159	1.89138e-07	Down	Thioredoxin superfamily protein	negative regulation of transcription by RNA polymerase II|nucleus|cytoplasm|electron transfer activity|protein disulfide oxidoreductase activity|cell redox homeostasis|metal ion binding|2 iron, 2 sulfur cluster binding
AT4G21760	BGLU47	0.391767	1.37201e-09	Down	beta-glucosidase 47	carbohydrate metabolic process|beta-glucosidase activity|scopolin beta-glucosidase activity	path:ath00460,path:ath00500,path:ath00940	Cyanoamino acid metabolism|Starch and sucrose metabolism|Phenylpropanoid biosynthesis
AT5G03960	IQD12	0.391919	0.0828804		IQ-domain 12
AT5G25990	T1N24.6	0.391934	0.000547985	Down	core-2/I-branching beta-1,6-N-acetylglucosaminyltransferase family protein
AT5G25756	AT5G25756	0.392024	0.0453353	Down	hypothetical protein
AT3G13404	AT3G13404	0.392191	0.00125969	Down	hypothetical protein
AT3G45710	AT3G45710	0.392522	0.0089786	Down	Major facilitator superfamily protein	plasma membrane|chloride transport|chloride transmembrane transporter activity|peptide:proton symporter activity|integral component of membrane|oligopeptide transmembrane transporter activity|nitrate assimilation|cellular response to salt|peptide transmembrane transporter activity
AT1G14240	F7A19.34	0.392534	0.322872		GDA1/CD39 nucleoside phosphatase family protein	ATP binding|integral component of membrane|dATP phosphohydrolase activity|dCTP phosphohydrolase activity|dUTP phosphohydrolase activity|dTTP phosphohydrolase activity|GTP phosphohydrolase activity|8-oxo-dGTP phosphohydrolase activity|dGTP phosphohydrolase activity	path:ath00230,path:ath00240	Purine metabolism|Pyrimidine metabolism
AT3G58380	AT3G58380	0.392998	0.130703		TRAF-like family protein
AT5G15240	F8M21.130	0.393285	1.29e-05	Down	Transmembrane amino acid transporter family protein	amino acid transmembrane transport|plasma membrane|amino acid transmembrane transporter activity|integral component of membrane
AT3G29670	PMAT2	0.393298	4.8245e-34	Down	HXXXD-type acyl-transferase family protein	response to toxic substance|O-malonyltransferase activity
AT4G18050	ABCB9	0.393526	4.94682e-19	Down	P-glycoprotein 9	ATP binding|integral component of membrane|ATPase activity, coupled to transmembrane movement of substances	path:ath02010	ABC transporters
AT5G16600	MYB43	0.393706	0.000153009	Down	myb domain protein 43	enhancer sequence-specific DNA binding|DNA-binding transcription factor activity|nucleus|cell differentiation|sequence-specific DNA binding|transcription regulatory region DNA binding|negative regulation of transcription, DNA-templated|positive regulation of response to salt stress|regulation of secondary cell wall biogenesis
AT5G49390	K7J8.6	0.393813	5.43721e-07	Down	serine/threonine-protein phosphatase 4 regulatory subunit-like protein	nuclear chromatin|nucleus|regulation of DNA repair|protein phosphatase 4 complex|negative regulation of sister chromatid cohesion|protein phosphatase activator activity
AT1G77110	PIN6	0.394001	2.93315e-07	Down	Auxin efflux carrier family protein	endoplasmic reticulum|endoplasmic reticulum membrane|plasma membrane|auxin-activated signaling pathway|auxin polar transport|negative regulation of ethylene-activated signaling pathway|auxin homeostasis|auxin efflux|auxin efflux transmembrane transporter activity|basipetal auxin transport|integral component of membrane|root hair elongation|negative regulation of lateral root development
AT5G07800	MXM12.4	0.394109	4.08046e-06	Down	Flavin-binding monooxygenase family protein	monooxygenase activity|N,N-dimethylaniline monooxygenase activity|flavin adenine dinucleotide binding|NADP binding
AT3G62930	AT3G62930	0.394121	3.13931e-07	Down	Thioredoxin superfamily protein	negative regulation of transcription by RNA polymerase II|cytoplasm|electron transfer activity|protein disulfide oxidoreductase activity|cell redox homeostasis|metal ion binding|2 iron, 2 sulfur cluster binding
AT2G03090	EXPA15	0.394291	3.23561e-10	Down	expansin A15
AT5G40790	MHK7.2	0.394427	0.237895		hypothetical protein
AT4G37760	SQE3	0.39443	7.03961e-122	Down	squalene epoxidase 3	squalene monooxygenase activity|endoplasmic reticulum|response to wounding|response to jasmonic acid|integral component of membrane|sterol biosynthetic process|flavin adenine dinucleotide binding	path:ath00100,path:ath00909	Steroid biosynthesis|Sesquiterpenoid and triterpenoid biosynthesis
AT5G52570	BETA-OHASE 2	0.394477	3.13638e-18	Down	beta-carotene hydroxylase 2	iron ion binding|integral component of membrane|xanthophyll biosynthetic process|oxidoreductase activity|hydrolase activity|chloroplast membrane	path:ath00906	Carotenoid biosynthesis
AT1G79620	F20B17.5	0.394489	5.90729e-13	Down	Leucine-rich repeat protein kinase family protein
AT1G54050	F15I1.13	0.394967	1.33099e-14	Down	HSP20-like chaperones superfamily protein	response to reactive oxygen species|cytoplasm|protein folding|response to heat|response to high light intensity|response to salt stress|response to hydrogen peroxide|protein self-association|unfolded protein binding|protein complex oligomerization	path:ath04141	Protein processing in endoplasmic reticulum
AT3G02110	scpl25	0.395003	6.27346e-44	Down	serine carboxypeptidase-like 25	serine-type carboxypeptidase activity|extracellular space|brassinosteroid mediated signaling pathway|proteolysis involved in cellular protein catabolic process
AT1G58520	RXW8	0.395111	2.39953e-74	Down	GDSL-like lipase/acylhydrolase superfamily protein	calcium activated cation channel activity|plasma membrane|integral component of membrane
AT5G18860	NSH3	0.395285	2.95828e-68	Down	inosine-uridine preferring nucleoside hydrolase family protein	nucleus|cytosol|purine nucleoside catabolic process|purine nucleosidase activity|pyrimidine-containing compound salvage|nicotinate nucleotide salvage|NAD biosynthesis via nicotinamide riboside salvage pathway|uridine nucleosidase activity|pyrimidine nucleoside catabolic process|nicotinamide riboside hydrolase activity|nicotinic acid riboside hydrolase activity
AT1G77870	MUB5	0.395332	3.60987e-05	Down	membrane-anchored ubiquitin-fold protein 5 precursor	plasma membrane
AT5G41820	RGTA2	0.395517	0.143354		RAB geranylgeranyl transferase alpha subunit 2	Rab geranylgeranyltransferase activity|cytoplasm|Rab-protein geranylgeranyltransferase complex|protein geranylgeranylation
AT1G14700	PAP3	0.395949	7.38327e-16	Down	purple acid phosphatase 3	acid phosphatase activity|extracellular region|vacuole|metal ion binding	path:ath00740	Riboflavin metabolism
AT5G44030	CESA4	0.395983	9.70807e-18	Down	cellulose synthase A4	Golgi apparatus|trans-Golgi network|plasma membrane|plant-type primary cell wall biogenesis|plant-type secondary cell wall biogenesis|integral component of membrane|cellulose synthase activity|cellulose synthase (UDP-forming) activity|cellulose biosynthetic process|defense response to bacterium|metal ion binding|defense response to fungus|cell wall organization
AT2G22800	HAT9	0.396186	1.53563e-16	Down	Homeobox-leucine zipper protein family	DNA-binding transcription factor activity|nucleus|sequence-specific DNA binding
AT1G67865	AT1G67865	0.396623	0	Down	hypothetical protein
AT4G18260	T9A21.110	0.396638	2.5305e-05	Down	Cytochrome b561/ferric reductase transmembrane protein family	integral component of membrane|metal ion binding|oxidation-reduction process
AT5G02200	FHL	0.396921	6.15855e-07	Down	far-red-elongated hypocotyl1-like protein	nucleus|cytoplasm|response to blue light|response to far red light|nuclear speck|chromatin silencing by small RNA|protein homodimerization activity|positive regulation of transcription, DNA-templated|maintenance of protein location in nucleus
AT2G03600	UPS3	0.397179	0.43694		ureide permease 3	allantoin:proton symporter activity|ATP binding|uracil:cation symporter activity|membrane|integral component of membrane
AT1G17700	PRA1.F1	0.397301	7.64798e-12	Down	prenylated RAB acceptor 1.F1	endoplasmic reticulum|endosome membrane|integral component of membrane|vesicle-mediated transport
AT3G13650	AT3G13650	0.397321	1.56397e-07	Down	Disease resistance-responsive (dirigent-like protein) family protein	apoplast
AT2G28420	GLYI8	0.397522	0.129241		Lactoylglutathione lyase / glyoxalase I family protein
AT1G62981	AT1G62981	0.39861	0.147607		transmembrane protein, putative (DUF1191)
AT2G18620	F24H14.3	0.398641	0.0449722	Down	Terpenoid synthases superfamily protein	dimethylallyltranstransferase activity|farnesyltranstransferase activity|geranyltranstransferase activity|chloroplast|carotenoid biosynthetic process|geranyl diphosphate biosynthetic process|geranylgeranyl diphosphate biosynthetic process|farnesyl diphosphate biosynthetic process|metal ion binding	path:ath00900	Terpenoid backbone biosynthesis
AT3G16070	AT3G16070	0.39886	0.00809244	Down	LOW protein: ATP-dependent RNA helicase-like protein
AT5G16530	PIN5	0.399201	3.41932e-08	Down	Auxin efflux carrier family protein	endoplasmic reticulum|endoplasmic reticulum membrane|plasma membrane|pollen development|auxin-activated signaling pathway|auxin polar transport|auxin homeostasis|auxin efflux|auxin efflux transmembrane transporter activity|integral component of membrane|auxin transmembrane transporter activity|intracellular auxin transport
AT5G15310	MYB16	0.399256	1.13135e-31	Down	myb domain protein 16	cell morphogenesis|DNA-binding transcription factor activity|nucleus|response to salt stress|response to ethylene|response to auxin|response to gibberellin|response to salicylic acid|response to jasmonic acid|cell differentiation|cuticle pattern formation|sequence-specific DNA binding|transcription regulatory region DNA binding|response to cadmium ion|regulation of cutin biosynthetic process
AT5G65730	XTH6	0.399349	1.16846e-256	Down	xyloglucan endotransglucosylase/hydrolase 6	hydrolase activity, hydrolyzing O-glycosyl compounds|cell wall|response to water deprivation|xyloglucan metabolic process|xyloglucan:xyloglucosyl transferase activity|cell wall biogenesis|apoplast|cell wall organization
AT4G12440	APT4	0.399352	0.215439		adenine phosphoribosyl transferase 4	adenine phosphoribosyltransferase activity|cytosol|purine ribonucleoside salvage|adenine salvage|AMP salvage	path:ath00230	Purine metabolism
AT1G62290	F19K23.21	0.399877	1.85213e-09	Down	Saposin-like aspartyl protease family protein	aspartic-type endopeptidase activity|vacuole|proteolysis|lipid metabolic process|protein catabolic process
AT5G65170	MQN23.11	0.400103	1.44874e-06	Down	VQ motif-containing protein	nucleus
AT1G56670	F25P12.90	0.400195	3.06505e-12	Down	GDSL-like Lipase/Acylhydrolase superfamily protein	extracellular region|chloroplast stroma|lipid catabolic process|hydrolase activity, acting on ester bonds
AT5G45970	RAC2	0.400304	0.0656364		RAC-like 2	cell morphogenesis|GTPase activity|GTP binding|nucleus|cytoplasm|plasma membrane|actin filament organization|Rho protein signal transduction|cell migration|protein kinase binding|actin cytoskeleton organization|positive regulation of actin filament polymerization|actin cytoskeleton reorganization	path:ath04145,path:ath04933	Phagosome|AGE-RAGE signaling pathway in diabetic complications
AT3G50220	IRX15	0.400316	0.00903685	Down	IRREGULAR XYLEM protein (DUF579)	Golgi membrane|Golgi apparatus|plant-type secondary cell wall biogenesis|integral component of membrane|xylan metabolic process|xylan biosynthetic process
AT4G37980	ELI3-1	0.400433	0	Down	cinnamyl alcohol dehydrogenase 7	zinc ion binding|response to bacterium|lignin biosynthetic process|cinnamyl-alcohol dehydrogenase activity|sinapyl alcohol dehydrogenase activity	path:ath00940	Phenylpropanoid biosynthesis
AT3G16920	CTL2	0.400894	1.08183e-08	Down	chitinase-like protein	extracellular region|carbohydrate metabolic process|chitin catabolic process|cell wall macromolecule catabolic process
AT2G11891	AT2G11891	0.400895	0.270305		hypothetical protein
AT3G49330	AT3G49330	0.401465	0.038079	Down	Plant invertase/pectin methylesterase inhibitor superfamily protein
AT1G06045	AT1G06045	0.401681	0.22147		hypothetical protein	DNA binding|DNA-binding transcription factor activity|transcription coregulator activity|nucleus|regulation of transcription, DNA-templated|zinc ion binding|response to light stimulus|photomorphogenesis|vegetative to reproductive phase transition of meristem|photoperiodism, flowering|response to karrikin|positive regulation of shade avoidance
AT5G25460	DGR2	0.401706	0	Down	transmembrane protein, putative (Protein of unknown function, DUF642)
AT5G10280	MYB92	0.401723	0.401009		myb domain protein 92	DNA-binding transcription factor activity|nucleus|response to salicylic acid|response to jasmonic acid|cell differentiation|sequence-specific DNA binding|transcription regulatory region DNA binding
AT5G02370	T1E22.130	0.401815	0.000141702	Down	ATP binding microtubule motor family protein	microtubule motor activity|ATP binding|kinesin complex|microtubule|microtubule-based movement|microtubule binding|chloroplast|ATPase activity
AT1G70890	MLP43	0.401942	1.79052e-254	Down	MLP-like protein 43	defense response|chloroplast
AT5G39230	K3K3.13	0.401975	0.581263		TFIIB zinc-binding protein	syncytium formation by mitosis without cytokinesis|nucleus|regulation of transcription, DNA-templated|endosperm development|TBP-class protein binding|response to cadmium ion|metal ion binding|transcription preinitiation complex assembly
AT5G06870	PGIP2	0.402119	2.53938e-221	Down	polygalacturonase inhibiting protein 2	extracellular region|cell wall|plant-type cell wall|plasmodesma|membrane|polygalacturonase inhibitor activity
AT5G13700	PAO1	0.402323	0.00344582	Down	polyamine oxidase 1	polyamine catabolic process|oxidoreductase activity|spermine catabolic process|polyamine oxidase activity|flavin adenine dinucleotide binding|norspermine:oxygen oxidoreductase activity|N1-acetylspermine:oxygen oxidoreductase (N1-acetylspermidine-forming) activity|spermine:oxygen oxidoreductase (spermidine-forming) activity	path:ath00330,path:ath00410	Arginine and proline metabolism|beta-Alanine metabolism
AT5G03170	FLA11	0.402332	6.08639e-13	Down	FASCICLIN-like arabinogalactan-protein 11	plasma membrane|plant-type secondary cell wall biogenesis|anchored component of membrane
AT3G13980	AT3G13980	0.402427	5.83519e-45	Down	SKI/DACH domain protein	plasma membrane|auxin-activated signaling pathway|positive regulation of auxin mediated signaling pathway|auxin transport
AT2G37610	F13M22.11	0.403103	0.398395		hypothetical protein	protein kinase inhibitor activity|nucleus|cell cycle|negative regulation of cell cycle|negative regulation of mitotic nuclear division
AT2G23690	F27L4.13	0.403106	0.0211756	Down	HTH-type transcriptional regulator
AT2G03710	2023-09-04	0.403266	4.38476e-22	Down	K-box region and MADS-box transcription factor family protein	RNA polymerase II regulatory region sequence-specific DNA binding|transcription factor activity, RNA polymerase II proximal promoter sequence-specific DNA binding|DNA-binding transcription factor activity|nucleus|multicellular organism development|transcription factor binding|maintenance of floral meristem identity|cell differentiation|sequence-specific DNA binding|transcription regulatory region…
AT3G63280	NEK4	0.403428	9.44905e-06	Down	NIMA-related kinase 4	protein serine/threonine kinase activity|ATP binding
AT5G26010	T1N24.8	0.403779	0.0218422	Down	Protein phosphatase 2C family protein	protein serine/threonine phosphatase activity|metal ion binding
AT5G07000	ST2B	0.403911	2.45522e-20	Down	sulfotransferase 2B	cytoplasm|sulfotransferase activity
AT5G45040	CYTC6A	0.404135	4.30914e-10	Down	Cytochrome c	electron transfer activity|chloroplast thylakoid lumen|photosynthetic electron transport in photosystem I|heme binding|metal ion binding	path:ath00195	Photosynthesis
AT3G55110	ABCG18	0.404285	3.26032e-07	Down	ABC-2 type transporter family protein	ATP binding|plasma membrane|integral component of membrane|ATPase activity, coupled to transmembrane movement of substances|transmembrane transport
AT2G25150	F13D4.110	0.404604	0.0532759		HXXXD-type acyl-transferase family protein	polyamine biosynthetic process|spermidine metabolic process|spermidine:coumaroyl CoA N-acyltransferase activity
AT5G15970	KIN2	0.40477	0	Down	stress-responsive protein (KIN2) / stress-induced protein (KIN2) / cold-responsive protein (COR6.6) / cold-regulated protein (COR6.6)	nucleus|cytoplasm|plasma membrane|response to osmotic stress|response to water deprivation|chloroplast|response to abscisic acid
AT1G64500	F1N19.7	0.405546	1.10365e-134	Down	Glutaredoxin family protein	plasma membrane|electron transfer activity|protein disulfide oxidoreductase activity|cell redox homeostasis
AT1G68810	ABNORMAL SHOOT 5	0.405901	1.25086e-14	Down	basic helix-loop-helix (bHLH) DNA-binding superfamily protein	DNA binding|DNA-binding transcription factor activity|nucleus|regulation of transcription, DNA-templated|protein dimerization activity
AT1G61500	T25B24.15	0.405904	3.16531e-20	Down	S-locus lectin protein kinase family protein
AT4G08868	AT4G08868	0.406033	0.354496		hypothetical protein
AT5G24120	SIGE	0.406042	1.69336e-86	Down	sigma factor E	DNA binding|DNA-binding transcription factor activity|mitochondrion|DNA-templated transcription, initiation|chloroplast|embryo sac development|chloroplast organization|response to red light|photosystem II assembly|response to far red light|sigma factor activity|positive regulation of transcription, DNA-templated|cellular response to salt stress|cellular response to blue light|regulation of RNA bi…
AT3G16020	AT3G16020	0.406278	0.398762		F-box associated ubiquitination effector protein
AT5G16350	MQK4.7	0.406293	0.00013302	Down	O-acyltransferase (WSD1-like) family protein	diacylglycerol O-acyltransferase activity|endoplasmic reticulum|endoplasmic reticulum membrane|plasma membrane|wax biosynthetic process|integral component of membrane|triglyceride biosynthetic process|long-chain-alcohol O-fatty-acyltransferase activity|arachidoyl-CoA:1-dodecanol O-acyltransferase activity|wax ester synthase activity
AT1G53270	ABCG10	0.406584	0.132199		ABC-2 type transporter family protein	ATP binding|plasma membrane|integral component of membrane|ATPase activity, coupled to transmembrane movement of substances|transmembrane transport
AT4G25410	T30C3.80	0.406865	0.0981592		basic helix-loop-helix (bHLH) DNA-binding superfamily protein	DNA binding|nucleus|regulation of transcription by RNA polymerase II|protein dimerization activity
AT4G04840	MSRB6	0.407238	1.85078e-38	Down	methionine sulfoxide reductase B6	cytosol|response to oxidative stress|protein repair|peptide-methionine (R)-S-oxide reductase activity|metal ion binding
AT5G07510	GRP14	0.407711	0.364431		glycine-rich protein 14	monolayer-surrounded lipid storage body|integral component of membrane
AT2G26690	AtNPF6.2	0.407951	2.89209e-185	Down	Major facilitator superfamily protein	response to wounding|response to jasmonic acid|peptide:proton symporter activity|integral component of membrane|oligopeptide transmembrane transporter activity|nitrate assimilation|peptide transmembrane transporter activity
AT2G37640	EXP3	0.40844	8.54176e-39	Down	Barwin-like endoglucanases superfamily protein
AT4G16000	DL4040C	0.408661	4.29449e-12	Down	hypothetical protein
AT2G03200	T18E12.13	0.408908	0.00688925	Down	Eukaryotic aspartyl protease family protein	aspartic-type endopeptidase activity|extracellular region
AT1G01620	PIP1C	0.409228	0	Down	plasma membrane intrinsic protein 1C	vacuole|plasma membrane|water transport|response to water deprivation|plasmodesma|chloroplast|water channel activity|membrane|integral component of membrane
AT5G46690	bHLH071	0.409231	1.25495e-27	Down	beta HLH protein 71	DNA binding|DNA-binding transcription factor activity|nucleus|regulation of transcription, DNA-templated|multicellular organism development|protein dimerization activity
AT5G61290	MFB13.9	0.409487	1.80197e-08	Down	Flavin-binding monooxygenase family protein	monooxygenase activity|N,N-dimethylaniline monooxygenase activity|flavin adenine dinucleotide binding|NADP binding
AT3G20820	AT3G20820	0.409602	2.0964e-270	Down	Leucine-rich repeat (LRR) family protein	nucleotide binding|DNA repair|chloroplast
AT5G04770	CAT6	0.409723	0.00167113	Down	cationic amino acid transporter 6	plasma membrane|response to nematode|amino acid transmembrane transporter activity|integral component of membrane|chloroplast membrane
AT4G31615	REM35	0.409928	0.536894		Transcriptional factor B3 family protein	DNA binding|nucleus
AT3G15280	AT3G15280	0.409964	0.196209		hypothetical protein
AT3G28650	AT3G28650	0.41115	0.000286388	Down	Cysteine/Histidine-rich C1 domain family protein
AT1G08170	T6D22.26	0.411205	0.47831		Histone superfamily protein	nucleosome|DNA binding|nucleus|protein heterodimerization activity
AT2G40820	T20B5.2	0.411364	2.43903e-18	Down	stomatal closure actin-binding-like protein	actin binding|cytoplasm|cytoskeleton|plasma membrane
AT4G02280	SUS3	0.411711	9.67014e-13	Down	sucrose synthase 3	starch metabolic process|sucrose metabolic process|response to water deprivation|seed maturation|response to mannitol|sucrose synthase activity	path:ath00500	Starch and sucrose metabolism
AT4G18670	F28A21.80	0.411812	1.39167e-138	Down	Leucine-rich repeat (LRR) family protein	structural constituent of cell wall|extracellular region|cell wall|plasmodesma|cell wall organization
AT5G45730	MRA19.15	0.411881	0.0344862	Down	Cysteine/Histidine-rich C1 domain family protein
AT3G51480	GLR3.6	0.411969	5.88456e-17	Down	glutamate receptor 3.6	ionotropic glutamate receptor activity|calcium channel activity|intracellular|plasma membrane|calcium ion transport|cell-cell signaling|glutamate receptor activity|response to wounding|induced systemic resistance, jasmonic acid mediated signaling pathway|integral component of membrane|calcium-mediated signaling|cellular response to amino acid stimulus
AT1G04160	XIB	0.412083	2.13291e-12	Down	myosin XI B	motor activity|calmodulin binding|ATP binding|cytoplasm|actin filament organization|myosin complex|actin filament-based movement|actin filament binding
AT1G66460	F28G11.10	0.412129	0.0648917		Protein kinase superfamily protein	transmembrane receptor protein serine/threonine kinase activity|ATP binding|plasma membrane|protein phosphorylation|brassinosteroid mediated signaling pathway|positive regulation of brassinosteroid mediated signaling pathway
AT3G27250	AT3G27250	0.41213	5.52485e-23	Down	hypothetical protein
AT1G15830	F7H2.23	0.412265	1.13219e-55	Down	hypothetical protein
AT4G12880	ENODL19	0.412778	1.79384e-150	Down	early nodulin-like protein 19	vacuole|plasma membrane|electron transfer activity|anchored component of membrane|anchored component of plasma membrane
AT3G62820	AT3G62820	0.412911	7.62949e-28	Down	Plant invertase/pectin methylesterase inhibitor superfamily protein	enzyme inhibitor activity|seed coat development|negative regulation of catalytic activity|pectinesterase inhibitor activity|apoplast
AT3G23175	AT3G23175	0.412922	0.395761		HR-like lesion-inducing protein-like protein
AT2G43890	F6E13.2	0.41307	0.506755		Pectin lyase-like superfamily protein	polygalacturonase activity|extracellular region|cell wall|carbohydrate metabolic process|fruit ripening|cell wall organization	path:ath00040	Pentose and glucuronate interconversions
AT2G39800	P5CS1	0.413197	0	Down	delta1-pyrroline-5-carboxylate synthase 1	glutamate 5-kinase activity|glutamate-5-semialdehyde dehydrogenase activity|ATP binding|cytoplasm|proline biosynthetic process|response to oxidative stress|response to water deprivation|chloroplast|pollen development|response to salt stress|membrane|delta1-pyrroline-5-carboxylate synthetase activity|hyperosmotic salinity response|root development|L-proline biosynthetic process	path:ath00330	Arginine and proline metabolism
AT3G58000	AT3G58000	0.413211	0.0391031	Down	VQ motif-containing protein	nucleus|defense response
AT5G17830	MVA3.19	0.413304	0.0987502		Plasma-membrane choline transporter family protein	plasma membrane|integral component of membrane
AT5G25590	T14C9.130	0.413863	2.94176e-13	Down	DNA ligase (DUF630 and DUF632)	nucleus|response to nitrate|nitrate transport|cellular response to nitrate|nitrogen compound transport|response to nitrogen compound
AT1G52000	F5F19.6	0.413985	0	Down	Mannose-binding lectin superfamily protein	carbohydrate binding
AT1G79103	AT1G79103	0.414146	0.51969		hypothetical protein
AT1G47370	T3F24.3	0.414559	0.00230282	Down	Toll-Interleukin-Resistance (TIR) domain family protein	ATP binding|signal transduction|response to virus|plant-type hypersensitive response|ADP binding|defense response to virus
AT5G60650	MUP24.7	0.415106	0.0431102	Down	proline-rich receptor-like kinase
AT3G16240	DELTA-TIP	0.415893	0	Down	delta tonoplast integral protein	protein storage vacuole|cell wall|vacuole|vacuolar membrane|Golgi apparatus|plasma membrane|water transport|plant-type cell wall|plasmodesma|chloroplast|plant-type vacuole membrane|chloroplast envelope|methylammonium transmembrane transporter activity|water channel activity|integral component of membrane|identical protein binding|central vacuole
AT1G78430	RIP4	0.416634	0.00541097	Down	ROP interactive partner 2
AT5G45830	DOG1	0.416895	3.53013e-05	Down	delay of germination 1	nucleus|transcription, DNA-templated|abscisic acid-activated signaling pathway|seed dormancy process|sugar mediated signaling pathway|sequence-specific DNA binding|regulation of seed dormancy process
AT1G23340	F26F24.22	0.417177	6.63039e-05	Down	carboxyl-terminal proteinase, putative (DUF239)
AT3G10340	PAL4	0.417278	2.09723e-06	Down	phenylalanine ammonia-lyase 4	cytoplasm|L-phenylalanine catabolic process|cinnamic acid biosynthetic process|phenylalanine ammonia-lyase activity	path:ath00360,path:ath00940	Phenylalanine metabolism|Phenylpropanoid biosynthesis
AT3G13020	MGH6.14	0.417334	0.0954043		hAT transposon superfamily protein
AT1G45191	BGLU1	0.41741	2.60829e-26	Down	Glycosyl hydrolase superfamily protein	carbohydrate metabolic process|beta-glucosidase activity|scopolin beta-glucosidase activity	path:ath00460,path:ath00500,path:ath00940	Cyanoamino acid metabolism|Starch and sucrose metabolism|Phenylpropanoid biosynthesis
AT2G02455	AT2G02455	0.417459	0.498034		transmembrane protein	DNA binding|DNA-binding transcription factor activity|nucleus|flower development
AT1G68935	AT1G68935	0.417699	1.11163e-05	Down	hypothetical protein	ubiquitin-protein transferase activity
AT1G19640	JMT	0.418341	1.02144e-15	Down	jasmonic acid carboxyl methyltransferase	nucleus|cytoplasm|response to wounding|jasmonic acid metabolic process|jasmonate O-methyltransferase activity|oxylipin biosynthetic process|methyl jasmonate methylesterase activity	path:ath00592	alpha-Linolenic acid metabolism
AT1G53890	T18A20.12	0.418442	0.32568		LURP-one-like protein (DUF567)
AT4G25760	GDU2	0.418609	0.126033		glutamine dumper 2	amino acid transport|integral component of membrane|regulation of amino acid export
AT2G41290	SSL2	0.418717	5.07506e-13	Down	strictosidine synthase-like 2	vacuole|endoplasmic reticulum|plasma membrane|biosynthetic process|membrane
AT2G45800	PLIM2a	0.418801	0.00392348	Down	GATA type zinc finger transcription factor family protein	cytoplasm|cytoskeleton|metal ion binding|actin filament binding|actin filament bundle assembly
AT3G05900	F2O10.14	0.418904	7.46796e-152	Down	neurofilament protein-like protein
AT3G13403	AT3G13403	0.418938	0.00473889	Down	Defensin-like (DEFL) family protein	killing of cells of other organism|defense response to fungus
AT2G30540	T6B20.11	0.419153	6.81405e-05	Down	Thioredoxin superfamily protein	nucleus|cytoplasm|cellular response to nitrogen starvation|electron transfer activity|protein disulfide oxidoreductase activity|cell redox homeostasis|metal ion binding|2 iron, 2 sulfur cluster binding
AT4G29990	F6G3.20	0.419272	2.81174e-07	Down	Leucine-rich repeat transmembrane protein kinase protein
AT2G39240	T16B24.12	0.419313	6.47133e-05	Down	RNA polymerase I specific transcription initiation factor RRN3 protein	RNA polymerase I transcription factor complex|RNA polymerase I core binding|RNA polymerase I general transcription initiation factor activity|nucleus|cytosol|transcription by RNA polymerase I|transcription initiation from RNA polymerase I promoter
AT5G58360	OFP3	0.419495	0.0358698	Down	ovate family protein 3	DNA binding|nucleus|negative regulation of transcription, DNA-templated
AT5G03640	F17C15.60	0.419835	6.47645e-09	Down	Protein kinase superfamily protein	protein serine/threonine kinase activity|ATP binding|nucleus|cytoplasm|plasma membrane|protein phosphorylation|kinase activity|protein kinase binding
AT4G13410	ATCSLA15	0.420049	3.86202e-31	Down	Nucleotide-diphospho-sugar transferases superfamily protein	Golgi membrane|integral component of membrane|glucomannan 4-beta-mannosyltransferase activity|cell wall organization
AT1G31720	F27M3.8	0.420287	0.0455903	Down	chitin synthase, putative (DUF1218)
AT1G62770	F23N19.14	0.420343	2.21297e-05	Down	Plant invertase/pectin methylesterase inhibitor superfamily protein	enzyme inhibitor activity|negative regulation of catalytic activity|pectinesterase inhibitor activity|apoplast
AT1G22000	F2E2.4	0.420569	0.550123		LOW protein: F-box/FBD/LRR-like protein
AT3G14810	MSL5	0.420641	2.42862e-76	Down	mechanosensitive channel of small conductance-like 5	plasma membrane|anion transport|mechanosensitive ion channel activity|integral component of membrane
AT3G18850	LPAT5	0.421547	7.07427e-18	Down	lysophosphatidyl acyltransferase 5	1-acylglycerol-3-phosphate O-acyltransferase activity|endoplasmic reticulum|integral component of membrane|CDP-diacylglycerol biosynthetic process|transferase activity, transferring acyl groups|phosphatidylinositol acyl-chain remodeling	path:ath00561,path:ath00564	Glycerolipid metabolism|Glycerophospholipid metabolism
AT4G19590	F24J7.150	0.421825	0.147912		Chaperone DnaJ-domain superfamily protein	endoplasmic reticulum lumen
AT1G58170	T15M6.17	0.4219	0.00643512	Down	Disease resistance-responsive (dirigent-like protein) family protein	apoplast
AT3G08490	AT3G08490	0.42202	0.0692582		delta-latroinsectotoxin-Lt1a protein
AT3G10910	DAF-Like gene 1	0.422072	0.00567284	Down	RING/U-box superfamily protein	integral component of membrane|protein ubiquitination|transferase activity|metal ion binding
AT4G31590	CSLC5	0.422509	5.65196e-61	Down	Cellulose-synthase-like C5	Golgi membrane|nucleus|integral component of membrane|transferase activity, transferring glycosyl groups|cell wall organization
AT5G16240	T21H19.160	0.423189	1.413e-29	Down	Plant stearoyl-acyl-carrier-protein desaturase family protein	fatty acid metabolic process|fatty acid biosynthetic process|chloroplast stroma|acyl-[acyl-carrier-protein] desaturase activity|metal ion binding|stearoyl-[acp] desaturase activity	path:ath00061,path:ath01040	Fatty acid biosynthesis|Biosynthesis of unsaturated fatty acids
AT1G26945	KDR	0.423315	1.26077e-33	Down	basic helix-loop-helix (bHLH) DNA-binding superfamily protein	nucleus|cytoplasm|response to light stimulus|regulation of growth|protein dimerization activity
AT3G17860	JAZ3	0.423731	1.55121e-70	Down	jasmonate-zim-domain protein 3	nucleus|defense response|response to wounding|jasmonic acid mediated signaling pathway|regulation of defense response|identical protein binding|regulation of jasmonic acid mediated signaling pathway	path:ath04075	Plant hormone signal transduction
AT1G18650	PDCB3	0.42376	5.17179e-45	Down	plasmodesmata callose-binding protein 3	(1->3)-beta-D-glucan binding|plasma membrane|plasmodesma|polysaccharide binding|anchored component of membrane
AT1G43640	TLP5	0.423834	0.464515		tubby like protein 5	DNA-binding transcription factor activity|regulation of transcription, DNA-templated|response to fungus|phosphatidylinositol binding
AT4G24670	TAR2	0.423858	4.72146e-15	Down	tryptophan aminotransferase related 2	endoplasmic reticulum membrane|response to ethylene|auxin biosynthetic process|flower development|positive gravitropism|maintenance of root meristem identity|phloem or xylem histogenesis|integral component of membrane|carbon-sulfur lyase activity|defense response to bacterium|cellular response to nitrogen levels|shoot system development|gynoecium development|lateral root development|L-tryptophan:…	path:ath00380	Tryptophan metabolism
AT1G16850	F17F16.17	0.423972	1.4045e-14	Down	transmembrane protein
AT5G26630	AT5G26630	0.424475	0.00590075	Down	MADS-box transcription factor family protein	transcription factor activity, RNA polymerase II proximal promoter sequence-specific DNA binding|proximal promoter sequence-specific DNA binding|DNA-binding transcription factor activity|nucleus|multicellular organism development|transcription factor binding|polar nucleus|sequence-specific DNA binding|transcription regulatory region DNA binding|positive regulation of transcription by RNA polymera…
AT4G33467	AT4G33467	0.424479	1.11208e-06	Down	hypothetical protein
AT4G30830	F6I18.260	0.424736	0.031023	Down	myosin-like protein (Protein of unknown function, DUF593)	integral component of membrane|myosin binding|transport vesicle
AT4G37235	CASP-like protein 5C1	0.424752	0.563431		Uncharacterized protein family (UPF0497)	plasma membrane|integral component of membrane
AT3G48510	AT3G48510	0.42478	0.207419		AtIII18x5-like protein
AT5G63087	AT5G63087	0.424862	0.25428		Plant thionin family protein
AT5G08480	F8L15.9	0.425215	0.180429		VQ motif-containing protein	nucleus
AT3G62950	AT3G62950	0.42534	3.17539e-26	Down	Thioredoxin superfamily protein	negative regulation of transcription by RNA polymerase II|cytoplasm|electron transfer activity|protein disulfide oxidoreductase activity|cell redox homeostasis
AT2G13960	F9B22.7	0.425381	0.00340996	Down	Homeodomain-like superfamily protein	DNA-binding transcription factor activity|nucleus|negative regulation of cell proliferation|response to ethylene|response to salicylic acid|sequence-specific DNA binding|negative regulation of transcription, DNA-templated
AT1G60390	PG1	0.425461	3.65513e-10	Down	polygalacturonase 1	cell wall|apoplast
AT1G14642	AT1G14642	0.425605	0.0805841		hypothetical protein
AT4G29360	F17A13.180	0.426621	2.83792e-11	Down	O-Glycosyl hydrolases family 17 protein	extracellular region|cell wall|carbohydrate metabolic process|defense response|anchored component of membrane|glucan endo-1,3-beta-D-glucosidase activity|anchored component of plasma membrane|cell wall organization
AT3G63440	CKX6	0.426656	8.47252e-18	Down	cytokinin oxidase/dehydrogenase 6	extracellular space|cytokinin metabolic process|stomatal complex morphogenesis|cytokinin dehydrogenase activity|FAD binding	path:ath00908	Zeatin biosynthesis
AT3G61160	AT3G61160	0.426859	1.09438e-18	Down	Protein kinase superfamily protein	protein serine/threonine kinase activity|ATP binding
AT4G38960	BBX19	0.426905	1.46799e-14	Down	B-box type zinc finger family protein	nucleus|regulation of transcription, DNA-templated|zinc ion binding|photomorphogenesis|negative regulation of photomorphogenesis
AT3G59730	L-type lectin receptor kinase V.6	0.426998	0.31892		Concanavalin A-like lectin protein kinase family protein	defense response to oomycetes|transmembrane receptor protein serine/threonine kinase activity|ATP binding|plasma membrane|defense response|integral component of membrane|carbohydrate binding|defense response to bacterium
AT4G32000	F10N7.190	0.427638	1.05277e-17	Down	Protein kinase superfamily protein
AT1G68780	F14K14.11	0.428318	2.26866e-14	Down	RNI-like superfamily protein	plasma membrane|chloroplast|response to symbiotic fungus|symbiont process
AT2G34430	LHB1B1	0.428477	0	Down	light-harvesting chlorophyll-protein complex II subunit B1	photosystem I|photosystem II|chloroplast thylakoid membrane|photosynthesis, light harvesting|integral component of membrane|chlorophyll binding|protein-chromophore linkage|metal ion binding	path:ath00196	Photosynthesis - antenna proteins
AT5G48460	AT5G48460	0.428587	4.84638e-49	Down	Actin binding Calponin homology (CH) domain-containing protein	cytoplasm|actin filament|actin filament bundle|actin filament binding|actin filament bundle assembly|actin filament network formation
AT4G23400	PIP1;5	0.428589	0	Down	plasma membrane intrinsic protein 1;5	vacuole|plasma membrane|response to water deprivation|plasmodesma|water channel activity|integral component of membrane
AT2G19780	F6F22.19	0.42876	1.82352e-12	Down	Leucine-rich repeat (LRR) family protein	structural constituent of cell wall|extracellular region|cell wall|plant-type cell wall|plasmodesma|cell wall organization
AT2G42960	F7D19.4	0.428938	1.1583e-07	Down	Protein kinase superfamily protein
AT5G27630	ACBP5	0.429109	0.00155719	Down	acyl-CoA binding protein 5	fatty-acyl-CoA binding|response to hypoxia|cytosol|lipid transport|lipid binding|response to light stimulus
AT5G49170	K21P3.4	0.429231	2.74055e-06	Down	hypothetical protein
AT5G03190	CPUORF47	0.429353	1.75108e-71	Down	peptide upstream protein
AT1G78070	F28K19.28	0.429538	3.38776e-221	Down	Transducin/WD40 repeat-like superfamily protein	cytosol
AT3G49260	iqd21	0.429558	1.89207e-130	Down	IQ-domain 21	cytosol|microtubule associated complex|plasma membrane
AT1G68600	F24J5.16	0.430354	2.88152e-175	Down	aluminum activated malate transporter family protein	endoplasmic reticulum membrane|plant-type vacuole membrane|malate transport|integral component of membrane
AT3G09160	AT3G09160	0.430826	3.41229e-05	Down	RNA-binding (RRM/RBD/RNP motifs) family protein	RNA binding|nucleolus|rRNA processing|nucleosome binding|ribonucleoprotein complex
AT1G04220	KCS2	0.430972	4.57556e-10	Down	3-ketoacyl-CoA synthase 2	fatty acid biosynthetic process|response to osmotic stress|response to wounding|fatty acid elongase activity|suberin biosynthetic process|integral component of membrane|3-oxo-arachidoyl-CoA synthase activity|3-oxo-cerotoyl-CoA synthase activity|3-oxo-lignoceronyl-CoA synthase activity|very-long-chain 3-ketoacyl-CoA synthase activity	path:ath00062	Fatty acid elongation
AT5G57780	P1R1	0.43127	5.13948e-18	Down	transcription factor	DNA binding|DNA-binding transcription factor activity|nucleus|gibberellic acid mediated signaling pathway|brassinosteroid mediated signaling pathway|regulation of growth|protein dimerization activity
AT2G12400	F24C20.8	0.431388	4.82187e-60	Down	plasma membrane fusion protein
AT2G11035	AT2G11035	0.43146	0.305635		reverse transcriptase zinc-binding protein
AT4G25420	GA20OX1	0.431696	3.05188e-10	Down	2-oxoglutarate (2OG) and Fe(II)-dependent oxygenase superfamily protein	cytoplasm|gibberellin biosynthetic process|response to gibberellin|gibberellic acid mediated signaling pathway|unidimensional cell growth|flower development|gibberellin 20-oxidase activity|metal ion binding|leaf development|short-day photoperiodism, flowering|dioxygenase activity	path:ath00904	Diterpenoid biosynthesis
AT1G73360	HDG11	0.432216	0.00126407	Down	homeodomain GLABROUS 11	transcription regulatory region sequence-specific DNA binding|DNA-binding transcription factor activity|nucleus|lipid binding|plant-type cell wall loosening|trichome branching
AT3G48660	AT3G48660	0.432222	0.0242464	Down	transmembrane protein, putative (DUF 3339)
AT5G24155	AT5G24155	0.432273	2.10977e-10	Down	FAD/NAD(P)-binding oxidoreductase family protein	squalene monooxygenase activity|endoplasmic reticulum|integral component of membrane|sterol biosynthetic process|flavin adenine dinucleotide binding
AT1G02030	T7I23.3	0.432296	0.550432		C2H2-like zinc finger protein	nucleic acid binding|DNA-binding transcription factor activity|nucleus|regulation of transcription, DNA-templated|metal ion binding
AT5G35926	AT5G35926	0.432379	0.262333		Protein with RNI-like/FBD-like domain
AT3G55310	AT3G55310	0.432472	0.287116		NAD(P)-binding Rossmann-fold superfamily protein	3-oxoacyl-[acyl-carrier-protein] reductase (NADPH) activity|fatty acid biosynthetic process|chloroplast|NAD binding|3-oxo-glutaryl-[acp] methyl ester reductase activity|3-oxo-pimeloyl-[acp] methyl ester reductase activity
AT1G13600	bZIP58	0.432518	0.174297		basic leucine-zipper 58	DNA binding|DNA-binding transcription factor activity|nucleus|protein homodimerization activity
AT1G08340	T23G18.20	0.433088	0.00667037	Down	Rho GTPase activating protein with PAK-box/P21-Rho-binding domain-containing protein	GTPase activator activity|plasma membrane|signal transduction
AT1G79840	GL2	0.433497	6.95341e-06	Down	HD-ZIP IV family of homeobox-leucine zipper protein with lipid-binding START domain-containing protein	nucleus|regulation of transcription, DNA-templated|lipid binding|sequence-specific DNA binding
AT3G18660	PGSIP1	0.433609	0.00158074	Down	plant glycogenin-like starch initiation protein 1	Golgi membrane|Golgi apparatus|plant-type secondary cell wall biogenesis|glucuronoxylan biosynthetic process|glucuronosyltransferase activity|integral component of membrane|xylan biosynthetic process|metal ion binding|cell wall organization|glucuronoxylan glucuronosyltransferase activity
AT4G18640	MRH1	0.433691	5.50107e-08	Down	Leucine-rich repeat protein kinase family protein	protein serine/threonine kinase activity|ATP binding|endomembrane system|integral component of membrane|root hair cell differentiation|pollen tube
AT5G40390	SIP1	0.433791	1.69535e-46	Down	Raffinose synthase family protein	response to oxidative stress|response to water deprivation|chloroplast|response to abscisic acid|raffinose family oligosaccharide biosynthetic process|galactinol-sucrose galactosyltransferase activity	path:ath00052	Galactose metabolism
AT2G31940	F20M17.26	0.434247	0.496937		oxidoreductase/transition metal ion-binding protein
AT4G37400	CYP81F3	0.434267	1.19038e-28	Down	cytochrome P450, family 81, subfamily F, polypeptide 3	monooxygenase activity|iron ion binding|membrane|integral component of membrane|oxidoreductase activity, acting on paired donors, with incorporation or reduction of molecular oxygen, NAD(P)H as one donor, and incorporation of one atom of oxygen|heme binding|indole glucosinolate metabolic process
AT2G26330	ER	0.434305	3.26658e-122	Down	Leucine-rich receptor-like protein kinase family protein		path:ath04016	MAPK signaling pathway - plant
AT5G15800	2023-09-01	0.434489	0.00228313	Down	K-box region and MADS-box transcription factor family protein	RNA polymerase II regulatory region sequence-specific DNA binding|transcription factor activity, RNA polymerase II proximal promoter sequence-specific DNA binding|nucleus|multicellular organism development|transcription factor binding|cell differentiation|sequence-specific DNA binding|transcription regulatory region DNA binding|positive regulation of transcription by RNA polymerase II|protein dim…
AT1G64360	F15H21.8	0.435113	4.31483e-53	Down	hypothetical protein
AT5G40330	MYB23	0.435206	0.00190701	Down	myb domain protein 23	DNA-binding transcription factor activity|nucleus|regulation of transcription, DNA-templated|trichome differentiation|root epidermal cell differentiation|trichome branching|cell differentiation|sequence-specific DNA binding|transcription regulatory region DNA binding
AT2G34560	CCP1	0.435237	2.07793e-86	Down	P-loop containing nucleoside triphosphate hydrolases superfamily protein	microtubule cytoskeleton organization|ATP binding|cytoplasm|microtubule|microtubule binding|microtubule-severing ATPase activity|multidimensional cell growth|plant-type cell wall biogenesis|trichome branching|ATPase activity|cytoplasmic microtubule organization|cortical microtubule organization
AT3G55990	ESK1	0.435383	2.53107e-07	Down	trichome birefringence-like protein (DUF828)	Golgi membrane|Golgi apparatus|response to cold|integral component of membrane|O-acetyltransferase activity|xylan biosynthetic process|positive regulation of transcription, DNA-templated|response to freezing|xylan O-acetyltransferase activity
AT4G36360	BGAL3	0.435468	7.84362e-171	Down	beta-galactosidase 3	beta-galactosidase activity|cell wall|vacuole|carbohydrate metabolic process|plant-type cell wall|carbohydrate binding|apoplast
AT2G21990	F7D8.31	0.435522	0.270305		MIZU-KUSSEI-like protein (Protein of unknown function, DUF617)	cytoplasm|endoplasmic reticulum|endoplasmic reticulum membrane|chloroplast organization|hydrotropism|membrane|cortical endoplasmic reticulum
AT3G61750	F21F14.14	0.435697	2.85524e-10	Down	Cytochrome b561/ferric reductase transmembrane with DOMON related domain-containing protein	integral component of membrane|metal ion binding|oxidation-reduction process
AT2G31380	STH	0.436348	3.29324e-59	Down	salt tolerance homologue	DNA-binding transcription factor activity|nucleus|regulation of transcription, DNA-templated|zinc ion binding|photomorphogenesis|negative regulation of photomorphogenesis
AT1G70430	F17O7.3	0.436387	6.65575e-07	Down	Protein kinase superfamily protein	protein serine/threonine kinase activity|ATP binding|cytoplasm|cytosol|signal transduction by protein phosphorylation|stress-activated protein kinase signaling cascade|activation of protein kinase activity|metal ion binding|regulation of stomatal opening
AT5G07520	GRP18	0.436725	0.424797		glycine-rich protein 18	extracellular region|lipid binding|pollen hydration|monolayer-surrounded lipid storage body|integral component of membrane|lipid storage|sexual reproduction|extracellular matrix|recognition of pollen|pollen coat
AT4G01680	MYB55	0.436733	2.48139e-05	Down	myb domain protein 55	DNA-binding transcription factor activity|nucleus|response to auxin|phloem or xylem histogenesis|xylem development|regulation of stomatal movement|seed coat development|cell differentiation|sequence-specific DNA binding|transcription regulatory region DNA binding|root development
AT5G39970	MYH19.17	0.436839	0.141372		catalytics	plasma membrane|oxidoreductase activity|anchored component of membrane|anchored component of plasma membrane
AT2G45470	FLA8	0.437206	6.07423e-266	Down	FASCICLIN-like arabinogalactan protein 8	plasma membrane|plant-type cell wall|anchored component of membrane|anchored component of plasma membrane|apoplast
AT4G17980	NAC071	0.437501	0.190658		NAC domain containing protein 71	DNA-binding transcription factor activity|nucleus|cell proliferation|sequence-specific DNA binding|cellular response to auxin stimulus
AT5G15160	BNQ2	0.437858	6.78086e-07	Down	BANQUO 2	DNA-binding transcription factor activity|nucleus|vacuole|photomorphogenesis|gibberellic acid mediated signaling pathway|regulation of growth|protein dimerization activity|regulation of timing of transition from vegetative to reproductive phase
AT5G24920	GDU5	0.438305	0.000436165	Down	glutamine dumper 5	amino acid transport|integral component of membrane|regulation of amino acid export
AT5G13250	T31B5.70	0.438387	0.0402714	Down	RING finger protein	nucleus|multicellular organism development|positive regulation of transcription, DNA-templated|regulation of secondary shoot formation
AT4G26540	M3E9.30	0.438861	4.54972e-112	Down	Leucine-rich repeat receptor-like protein kinase family protein
AT5G13580	ABCG6	0.439171	0.0363274	Down	ABC-2 type transporter family protein	ATP binding|plasma membrane|response to nematode|suberin biosynthetic process|integral component of membrane|ATPase activity, coupled to transmembrane movement of substances|transmembrane transport
AT2G04170	T16B23.2	0.439698	1.35459e-21	Down	TRAF-like family protein	cysteine-type endopeptidase activity|thiol-dependent ubiquitin-specific protease activity|nucleus|cytoplasm|cytosol|ubiquitin-dependent protein catabolic process|jasmonic acid mediated signaling pathway|protein deubiquitination|regulation of protein stability
AT5G07690	MYB29	0.439772	1.12991e-95	Down	myb domain protein 29	DNA-binding transcription factor activity|nucleus|regulation of transcription, DNA-templated|response to water deprivation|response to wounding|response to bacterium|response to insect|response to high light intensity|induced systemic resistance|response to gibberellin|response to salicylic acid|response to jasmonic acid|hormone-mediated signaling pathway|drought recovery|jasmonic acid mediated s…
AT1G02180	T6A9.14	0.440321	0.000426242	Down	ferredoxin-like protein
AT3G45160	AT3G45160	0.440474	4.91754e-50	Down	Putative membrane lipoprotein
AT1G35260	MLP165	0.440707	3.9635e-07	Down	MLP-like protein 165	defense response
AT1G05540	T25N20.19	0.441103	4.87772e-10	Down	hypothetical protein (DUF295)
AT1G16770	F17F16.12	0.441251	0.514903		hypothetical protein
AT5G51750	SBT1.3	0.441304	5.08358e-18	Down	subtilase 1.3	serine-type endopeptidase activity|extracellular region
AT5G66740	MSN2.13	0.441604	7.87348e-05	Down	spindle assembly abnormal protein (DUF620)
AT1G22240	PUM8	0.441881	0.307326		pumilio 8	RNA binding|cytoplasm|regulation of translation|chloroplast
AT5G46915	AT5G46915	0.441955	0.514295		transcriptional factor B3 family protein	DNA binding|nucleus
AT2G25900	ATCTH	0.442007	8.53701e-236	Down	Zinc finger C-x8-C-x5-C-x3-H type family protein	DNA binding|DNA-binding transcription factor activity|RNA binding|single-stranded RNA binding|cytoplasm|regulation of transcription, DNA-templated|metal ion binding|mRNA destabilization
AT5G65890	ACR1	0.44229	7.72798e-25	Down	ACT domain repeat 1	nucleus|amino acid binding
AT1G69230	SP1L2	0.442388	0.000705327	Down	SPIRAL1-like2	cortical microtubule, transverse to long axis|cortical microtubule organization
AT5G22580	MQJ16.12	0.442621	3.57759e-217	Down	Stress responsive A/B Barrel Domain-containing protein	chloroplast|metal ion binding
AT4G26288	AT4G26288	0.442742	3.73965e-06	Down	hypothetical protein
AT3G52370	FLA15	0.442743	2.18953e-40	Down	FASCICLIN-like arabinogalactan protein 15 precursor	extracellular region
AT3G53170	AT3G53170	0.443009	2.68974e-06	Down	LOW protein: PPR containing protein
AT2G41820	PXC3	0.443028	1.16198e-38	Down	Leucine-rich repeat protein kinase family protein
AT5G44050	MRH10.16	0.44303	3.64003e-11	Down	MATE efflux family protein	drug transmembrane transport|drug transmembrane transporter activity|antiporter activity|integral component of membrane
AT3G51150	AT3G51150	0.443117	5.61123e-35	Down	ATP binding microtubule motor family protein	microtubule motor activity|ATP binding|kinesin complex|microtubule|microtubule-based movement|microtubule binding|ATPase activity
AT1G23935	AT1G23935	0.443523	0.00182939	Down	apoptosis inhibitory protein	intracellular protein transport|vesicle-mediated transport|AP-1 adaptor complex
AT4G09590	NHL22	0.444056	0.817049		NDR1/HIN1-like 22	defense response|plasmodesma|integral component of membrane|anchored component of plasma membrane
AT3G27170	CLC-B	0.44417	1.58072e-20	Down	chloride channel B	voltage-gated chloride channel activity|nitrate:proton symporter activity|plant-type vacuole membrane|response to nitrate|nitrate transport|chloride channel complex|regulation of ion transmembrane transport|chloride transmembrane transport
AT1G48330	F11A17.11	0.444177	7.79221e-14	Down	SsrA-binding protein
AT3G48460	AT3G48460	0.444478	1.03213e-22	Down	GDSL-like Lipase/Acylhydrolase superfamily protein	extracellular region|fatty acid metabolic process|acetylesterase activity|lipid catabolic process
AT5G64770	RGF9	0.444828	4.06013e-157	Down	root meristem growth factor	extracellular space|growth factor activity|positive regulation of cell proliferation|positive gravitropism|root system development|cell differentiation|regulation of protein localization|lateral root development|regulation of auxin polar transport
AT1G67790	F12A21.8	0.444936	0.00162711	Down	sieve element occlusion protein	phloem development
AT2G48080	T9J23.23	0.445453	0.428918		oxidoreductase, 2OG-Fe(II) oxygenase family protein	mRNA binding|mRNA catabolic process|vegetative to reproductive phase transition of meristem|demethylase activity|metal ion binding|dioxygenase activity|response to karrikin|RNA N6-methyladenosine dioxygenase activity
AT4G00400	GPAT8	0.445993	2.88844e-51	Down	glycerol-3-phosphate acyltransferase 8	glycerol-3-phosphate O-acyltransferase activity|endoplasmic reticulum|cutin biosynthetic process|membrane|integral component of membrane|CDP-diacylglycerol biosynthetic process|phosphatase activity|glycerol-3-phosphate 2-O-acyltransferase activity|sn-1-glycerol-3-phosphate C16:0-DCA-CoA acyl transferase activity	path:ath00561,path:ath00564	Glycerolipid metabolism|Glycerophospholipid metabolism
AT3G25560	NIK2	0.446609	1.00229e-28	Down	NSP-interacting kinase 2
AT4G01060	CPL3	0.446707	0.00951304	Down	CAPRICE-like MYB3	DNA binding|DNA-binding transcription factor activity|nucleus|response to salt stress|response to abscisic acid|response to salicylic acid|response to jasmonic acid|trichome differentiation|vegetative to reproductive phase transition of meristem|root hair cell differentiation
AT1G18880	NRT1.9	0.446817	6.69028e-24	Down	Major facilitator superfamily protein	plasma membrane|phloem transport|nitrate transmembrane transporter activity|integral component of membrane|phloem nitrate loading
AT3G57200	AT3G57200	0.446857	0.066566		glycosyltransferase-like protein	extracellular region|cytoplasm|plasma membrane|cell cycle|multicellular organism development|plant-type cell wall|transferase activity, transferring glycosyl groups|cell differentiation|regulation of growth|cell division|cell wall organization
AT4G10380	NIP5;1	0.447197	5.62371e-12	Down	NOD26-like intrinsic protein 5;1	plasma membrane|response to boron-containing substance|arsenite transmembrane transporter activity|water channel activity|arsenite transport|integral component of membrane|lateral plasma membrane|response to arsenic-containing substance|borate transport|active borate transmembrane transporter activity|cellular response to boron-containing substance levels
AT5G01240	LAX1	0.447369	4.4251e-115	Down	like AUXIN RESISTANT 1	amino acid transmembrane transport|plasma membrane|auxin-activated signaling pathway|auxin influx transmembrane transporter activity|amino acid transmembrane transporter activity|symporter activity|integral component of membrane|root cap development	path:ath04075	Plant hormone signal transduction
AT4G32880	HB-8	0.447424	3.48717e-41	Down	homeobox-leucine zipper protein ATHB-8	DNA binding|DNA-binding transcription factor activity|nucleus|positive regulation of cell proliferation|lipid binding|response to auxin|meristem initiation|procambium histogenesis|primary shoot apical meristem specification|xylem development|cell differentiation|positive regulation of cell differentiation
AT2G44070	F6E13.20	0.44758	0.583925		NagB/RpiA/CoA transferase-like superfamily protein	cytoplasmic translational initiation|translation initiation factor activity|guanyl-nucleotide exchange factor activity|cytosol|eukaryotic translation initiation factor 2B complex	path:ath03013	RNA transport
AT1G26920	T2P11.11	0.447645	3.19726e-84	Down	zinc finger CCHC domain protein
AT4G29905	AT4G29905	0.447722	2.5531e-125	Down	hypothetical protein
AT4G00950	MEE47	0.44774	1.18258e-31	Down	hypothetical protein (DUF688)	DNA-binding transcription factor activity|regulation of transcription, DNA-templated|embryo development ending in seed dormancy
AT4G36270	F23E13.160	0.447743	9.19888e-11	Down	ATP binding protein	DNA binding|RNA binding|endonuclease activity|ATP binding|nucleus|DNA repair|regulation of DNA repair|chromatin organization|ATPase activity|gene silencing by RNA|regulation of chromatin silencing
AT2G15220	F15A23.4	0.447868	0.000587839	Down	Plant basic secretory protein (BSP) family protein	metallopeptidase activity|metal ion binding
AT2G16790	T24I21.20	0.448099	7.89356e-06	Down	P-loop containing nucleoside triphosphate hydrolases superfamily protein	ATP binding|hydrolase activity|D-gluconate catabolic process|gluconokinase activity	path:ath00030	Pentose phosphate pathway
AT4G21650	F17L22.110	0.448538	1.66751e-78	Down	Subtilase family protein	serine-type endopeptidase activity|extracellular region|plant-type cell wall
AT1G64380	F15H21.12	0.448591	1.26586e-17	Down	Integrase-type DNA-binding superfamily protein	DNA binding|DNA-binding transcription factor activity|nucleus|ethylene-activated signaling pathway|response to chitin
AT1G33170	T9L6.6	0.450003	5.66293e-25	Down	S-adenosyl-L-methionine-dependent methyltransferases superfamily protein	endosome|vacuolar membrane|endoplasmic reticulum membrane|trans-Golgi network|S-adenosylmethionine-dependent methyltransferase activity|integral component of membrane|cell wall pectin metabolic process
AT4G17340	TIP2;2	0.450023	1.92353e-130	Down	tonoplast intrinsic protein 2;2	vacuole|vacuolar membrane|chloroplast|plant-type vacuole membrane|water channel activity|integral component of membrane|central vacuole
AT4G17220	MAP70-5	0.450364	0.0126444	Down	microtubule-associated proteins 70-5	cytoplasm|microtubule|cytoskeleton organization|microtubule binding|plant-type cell wall biogenesis|xylem and phloem pattern formation|cell wall organization
AT5G08030	GDPD6	0.450406	0.000291673	Down	PLC-like phosphodiesterases superfamily protein	vacuole|glycerol metabolic process|lipid metabolic process|glycerophosphodiester phosphodiesterase activity	path:ath00564	Glycerophospholipid metabolism
AT4G31290	AtGGCT2;2	0.450552	2.1031e-54	Down	ChaC-like family protein	gamma-glutamylcyclotransferase activity|cytoplasm|glutathione catabolic process	path:ath00480	Glutathione metabolism
AT2G28470	BGAL8	0.450698	3.42345e-146	Down	beta-galactosidase 8	beta-galactosidase activity|cell wall|vacuole|carbohydrate metabolic process|carbohydrate binding|apoplast
AT2G01830	WOL	0.450878	8.29824e-16	Down	CHASE domain containing histidine kinase protein	phosphorelay sensor kinase activity|phosphorelay signal transduction system|protein histidine kinase activity|phosphoprotein phosphatase activity|endoplasmic reticulum|endoplasmic reticulum membrane|plasma membrane|protein phosphorylation|osmosensory signaling pathway|sulfate transport|nucleoside metabolic process|response to water deprivation|cytokinin-activated signaling pathway|cytokinin recep…	path:ath04075	Plant hormone signal transduction
AT1G23560	F28C11.32	0.451118	0.0159197	Down	OBP32pep, putative (DUF220)
AT4G15920	SWEET17	0.451149	1.11491e-67	Down	Nodulin MtN3 family protein	fructose transmembrane transporter activity|cellular response to nitrogen starvation|circadian rhythm|response to absence of light|plant-type vacuole membrane|response to fructose|fructose transmembrane transport|integral component of membrane|sugar transmembrane transporter activity|protein homooligomerization|cellular response to cold|fructose export from vacuole to cytoplasm
AT2G30210	LAC3	0.451272	0.291065		laccase 3	copper ion binding|oxidoreductase activity, oxidizing metal ions|lignin catabolic process|apoplast|hydroquinone:oxygen oxidoreductase activity
AT1G50390	F14I3.3	0.451331	0.350619		pfkB-like carbohydrate kinase family protein	ATP binding|cytosol|fructose metabolic process|fructokinase activity|carbohydrate kinase activity|starch biosynthetic process	path:ath00051,path:ath00500,path:ath00520	Fructose and mannose metabolism|Starch and sucrose metabolism|Amino sugar and nucleotide sugar metabolism
AT5G01740	T20L15.10	0.451587	0.000596611	Down	Nuclear transport factor 2 (NTF2) family protein
AT1G31050	F17F8.3	0.451999	0.119036		basic helix-loop-helix (bHLH) DNA-binding superfamily protein	DNA binding|nucleus|protein dimerization activity
AT5G52310	LTI78	0.452101	0	Down	low-temperature-responsive protein 78 (LTI78) / desiccation-responsive protein 29A (RD29A)	response to reactive oxygen species|cytoplasm|response to osmotic stress|circadian rhythm|response to cold|response to water deprivation|response to symbiotic bacterium|response to wounding|response to salt stress|response to abscisic acid|leaf senescence|response to mannitol|hyperosmotic salinity response|response to salt|regulation of root development
AT2G16990	F6P23.2	0.452307	1.27121e-22	Down	Major facilitator superfamily protein
AT5G51270	MWD22.22	0.45234	0.411621		U-box domain-containing protein kinase family protein
AT1G64100	F22C12.14	0.452627	0.420122		pentatricopeptide (PPR) repeat-containing protein
AT1G76780	F28O16.15	0.452751	1.30435e-05	Down	HSP20-like chaperones superfamily protein
AT2G23000	scpl10	0.452867	5.02818e-17	Down	serine carboxypeptidase-like 10	serine-type carboxypeptidase activity|extracellular region|transferase activity, transferring acyl groups|secondary metabolic process
AT4G25150	F24A6.12	0.452916	8.32086e-05	Down	HAD superfamily, subfamily IIIB acid phosphatase	acid phosphatase activity
AT2G47670	F17A22.6	0.452932	0.000583858	Down	Plant invertase/pectin methylesterase inhibitor superfamily protein	enzyme inhibitor activity|seed coat development|negative regulation of catalytic activity|pectinesterase inhibitor activity|apoplast
AT3G61250	MYB17	0.453468	0.131622		myb domain protein 17	DNA-binding transcription factor activity|nucleus|response to salicylic acid|response to jasmonic acid|flower development|regulation of flower development|cell differentiation|sequence-specific DNA binding|transcription regulatory region DNA binding
AT3G19300	AT3G19300	0.453667	0.000295656	Down	Protein kinase superfamily protein
AT5G38020	F16F17.20	0.453743	0.304422		S-adenosyl-L-methionine-dependent methyltransferases superfamily protein	defense response|S-adenosylmethionine-dependent methyltransferase activity|response to wounding|metal ion binding|response to other organism|2-phytyl-1,4-naphthoquinone methyltransferase activity|S-adenosyl-L-methionine:benzoic acid carboxyl methyl transferase activity
AT3G27690	LHCB2.3	0.453862	0	Down	photosystem II light harvesting complex protein 2.3	response to desiccation|response to cold|response to light stimulus|PSII associated light-harvesting complex II|photosystem I|photosystem II|chloroplast thylakoid membrane|thylakoid|response to blue light|response to high light intensity|response to low light intensity stimulus|photosynthesis, light harvesting in photosystem I|photosynthesis, light harvesting in photosystem II|chloroplast envelop…	path:ath00196	Photosynthesis - antenna proteins
AT4G23870	T32A16.40	0.453912	8.88114e-17	Down	hypothetical protein
AT3G20810	JMJD5	0.454132	0.000144608	Down	2-oxoglutarate (2OG) and Fe(II)-dependent oxygenase superfamily protein	DNA-binding transcription factor activity|nucleus|cytoplasm|circadian rhythm|flower development|regulation of circadian rhythm|metal ion binding|histone methyltransferase activity (H3-K36 specific)|dioxygenase activity|histone H3-K36 demethylation
AT1G24735	F5A9.20	0.454347	0.00203898	Down	S-adenosyl-L-methionine-dependent methyltransferases superfamily protein	cytosol|S-adenosylmethionine-dependent methyltransferase activity|lignin biosynthetic process|caffeoyl-CoA O-methyltransferase activity|metal ion binding	path:ath00360,path:ath00940,path:ath00941,path:ath00945	Phenylalanine metabolism|Phenylpropanoid biosynthesis|Flavonoid biosynthesis|Stilbenoid, diarylheptanoid and gingerol biosynthesis
AT1G07430	HAI2	0.454386	6.10323e-15	Down	highly ABA-induced PP2C protein 2	protein serine/threonine phosphatase activity|potassium channel activity|plasma membrane|negative regulation of abscisic acid-activated signaling pathway|positive regulation of gibberellic acid mediated signaling pathway|positive regulation of seed germination|metal ion binding|release of seed from dormancy|negative regulation of seed dormancy process	path:ath04016,path:ath04075	MAPK signaling pathway - plant|Plant hormone signal transduction
AT5G50640	AT5G50640	0.454418	0.239744		CBS/octicosapeptide/phox/Bemp1 domain protein	integral component of membrane
AT1G77690	LAX3	0.454455	1.63227e-14	Down	like AUX1 3	amino acid transmembrane transport|plasma membrane|response to auxin|auxin-activated signaling pathway|auxin polar transport|lateral root formation|auxin influx transmembrane transporter activity|amino acid transmembrane transporter activity|symporter activity|integral component of membrane|root cap development	path:ath04075	Plant hormone signal transduction
AT5G28237	AT5G28237	0.454457	0.000857474	Down	Pyridoxal-5'-phosphate-dependent enzyme family protein	tryptophan biosynthetic process|tryptophan synthase activity|cytoplasm|chloroplast stroma|chloroplast envelope	path:ath00260,path:ath00400	Glycine, serine and threonine metabolism|Phenylalanine, tyrosine and tryptophan biosynthesis
AT3G12120	FAD2	0.454457	0	Down	fatty acid desaturase 2	endoplasmic reticulum membrane|unsaturated fatty acid biosynthetic process|integral component of membrane|organelle membrane|omega-6 fatty acid desaturase activity|Delta12-fatty-acid desaturase activity	path:ath01040	Biosynthesis of unsaturated fatty acids
AT4G01110	F2N1.3	0.454511	0.0414305	Down	late embryogenesis abundant hydroxyproline-rich glycoprotein family protein
AT4G13260	YUC2	0.454871	0.0037195	Down	Flavin-binding monooxygenase family protein	N,N-dimethylaniline monooxygenase activity|auxin biosynthetic process|flavin adenine dinucleotide binding|NADP binding|indole-3-pyruvate monooxygenase activity	path:ath00380	Tryptophan metabolism
AT3G52525	OFP6	0.455036	0.0995469		ovate family protein 6	nucleus|negative regulation of transcription, DNA-templated
AT4G25950	VATG3	0.455044	0.0637301		vacuolar ATP synthase G3	vacuole|vacuolar proton-transporting V-type ATPase complex|ATPase activity, coupled to transmembrane movement of substances|proton transmembrane transport	path:ath00190,path:ath04145	Oxidative phosphorylation|Phagosome
AT2G22900	T20K9.11	0.455076	5.93773e-19	Down	Galactosyl transferase GMA12/MNN10 family protein	Golgi membrane|endosome|Golgi apparatus|trans-Golgi network|galactosyltransferase activity|mucilage biosynthetic process|seed coat development|galactoglucomannan metabolic process|integral component of membrane|galactomannan biosynthetic process
AT2G21880	RAB7A	0.45539	2.95677e-07	Down	RAB GTPase homolog 7A	GTPase activity|GTP binding|vacuolar membrane|plasma membrane|intracellular protein transport|Rab protein signal transduction
AT5G53090	MFH8.1	0.455408	0.000146472	Down	NAD(P)-binding Rossmann-fold superfamily protein	endoplasmic reticulum|meristem maintenance|oxidoreductase activity|regulation of leaf development
AT5G28640	AN3	0.455723	0.036047	Down	SSXT family protein	transcription coactivator activity|nucleus|cell proliferation|adaxial/abaxial pattern specification|positive regulation of transcription, DNA-templated|positive regulation of transcription by RNA polymerase II|leaf development|cotyledon development
AT4G22270	MRB1	0.455765	5.32363e-11	Down	transmembrane protein, putative (DUF3537)
AT3G57680	AT3G57680	0.45607	2.43675e-13	Down	Peptidase S41 family protein	endopeptidase activity|serine-type peptidase activity|chloroplast thylakoid lumen|membrane
AT5G13740	ZIF1	0.456085	1.68397e-54	Down	zinc induced facilitator 1	plasma membrane|response to nematode|plant-type vacuole membrane|response to zinc ion|integral component of membrane|potassium ion antiporter activity|zinc ion homeostasis|regulation of stomatal closure
AT5G16720	F5E19.60	0.4564	3.79385e-20	Down	caldesmon-like protein (Protein of unknown function, DUF593)	integral component of membrane|myosin binding
AT2G46250	T3F17.10	0.456841	1.72004e-29	Down	myosin heavy chain-like protein	plasma membrane|chloroplast
AT2G46640	T3A4.2	0.457065	2.8134e-28	Down	NAD-dependent protein deacetylase HST1-like protein
AT2G29290	F16P2.33	0.45708	2.2171e-93	Down	NAD(P)-binding Rossmann-fold superfamily protein	oxidoreductase activity	path:ath00960	Tropane, piperidine and pyridine alkaloid biosynthesis
AT2G38120	AUX1	0.457172	3.71652e-125	Down	Transmembrane amino acid transporter family protein	establishment of planar polarity|amino acid transmembrane transport|endosome|Golgi apparatus|plasma membrane|response to nematode|auxin-activated signaling pathway|auxin polar transport|positive gravitropism|cell surface|auxin binding|lateral root formation|auxin influx transmembrane transporter activity|amino acid transmembrane transporter activity|symporter activity|integral component of membra…	path:ath04075	Plant hormone signal transduction
AT1G14580	T5E21.8	0.457311	2.5793e-64	Down	C2H2-like zinc finger protein	DNA binding|DNA-binding transcription factor activity|nucleus|asymmetric cell division|chloroplast|metal ion binding
AT3G57040	ARR9	0.45737	1.98894e-35	Down	response regulator 9	phosphorelay response regulator activity|phosphorelay signal transduction system|nucleus|regulation of transcription, DNA-templated|circadian rhythm|response to cytokinin|cytokinin-activated signaling pathway	path:ath04075	Plant hormone signal transduction
AT1G53990	GLIP3	0.457687	0.448139		GDSL-motif lipase 3	extracellular region|lipid catabolic process|lipase activity
AT1G64625	LHL3	0.458392	0.0247824	Down	Serine/threonine-protein kinase WNK (With No Lysine)-like protein	DNA binding|DNA-binding transcription factor activity|nucleus|male meiotic nuclear division|protein dimerization activity|seed development|root development|meiotic cell cycle|cellular response to auxin stimulus|metaxylem development
AT5G14360	F18O22.150	0.458419	0.00151964	Down	Ubiquitin-like superfamily protein	chaperone binding
AT4G03600	T5L23.9	0.458869	0.00390377	Down	pyrroline-5-carboxylate reductase
AT5G10080	T31P16.70	0.459193	0.00631384	Down	Eukaryotic aspartyl protease family protein	aspartic-type endopeptidase activity|proteolysis|protein catabolic process|anchored component of membrane|anchored component of plasma membrane
AT2G20340	AAS	0.459561	1.34578e-66	Down	Pyridoxal phosphate (PLP)-dependent transferases superfamily protein	tyrosine decarboxylase activity|L-phenylalanine catabolic process|response to wounding|pyridoxal phosphate binding|phenylacetaldehyde synthase activity	path:ath00350,path:ath00360,path:ath00380,path:ath00901,path:ath00950,path:ath00965	Tyrosine metabolism|Phenylalanine metabolism|Tryptophan metabolism|Indole alkaloid biosynthesis|Isoquinoline alkaloid biosynthesis|Betalain biosynthesis
AT1G18360	F15H18.13	0.459821	8.7784e-88	Down	alpha/beta-Hydrolases superfamily protein	2-acylglycerol O-acyltransferase activity|lysophospholipase activity|endoplasmic reticulum|Golgi apparatus|plasma membrane|response to oxidative stress|plasmodesma|lignin biosynthetic process|response to zinc ion|membrane|hydrolase activity|response to hydrogen peroxide|response to cadmium ion|caffeoyl-CoA: alcohol caffeoyl transferase activity	path:ath00561	Glycerolipid metabolism
AT2G40390	T3G21.16	0.46041	1.21923e-06	Down	neuronal PAS domain protein
AT5G40020	MYH19.180	0.460624	0.000593772	Down	Pathogenesis-related thaumatin superfamily protein
AT5G24105	AGP41	0.460981	4.0951e-05	Down	arabinogalactan protein 41	plasma membrane|anchored component of membrane
AT1G06980	F10K1.30	0.460981	7.48029e-06	Down	6,7-dimethyl-8-ribityllumazine synthase
AT3G14850	TBL41	0.461772	0.000320619	Down	TRICHOME BIREFRINGENCE-LIKE 41	Golgi apparatus|integral component of membrane|O-acetyltransferase activity
AT2G46660	CYP78A6	0.461782	5.09168e-06	Down	cytochrome P450, family 78, subfamily A, polypeptide 6	iron ion binding|membrane|integral component of membrane|oxidoreductase activity, acting on paired donors, with incorporation or reduction of molecular oxygen, NAD(P)H as one donor, and incorporation of one atom of oxygen|heme binding|regulation of growth|seed development
AT3G28860	ABCB19	0.461873	1.98352e-211	Down	ATP binding cassette subfamily B19	ATP binding|plasma membrane|regulation of cell size|response to blue light|response to red or far red light|photomorphogenesis|response to auxin|auxin-activated signaling pathway|auxin polar transport|positive gravitropism|response to far red light|auxin efflux transmembrane transporter activity|basipetal auxin transport|acropetal auxin transport|integral component of membrane|ATPase activity, co…	path:ath02010	ABC transporters
AT5G65140	TPPJ	0.461922	1.2917e-08	Down	Haloacid dehalogenase-like hydrolase (HAD) superfamily protein	trehalose-phosphatase activity|nucleus|nucleolus|trehalose biosynthetic process|response to cadmium ion	path:ath00500	Starch and sucrose metabolism
AT1G76770	F28O16.14	0.462109	0.24633		HSP20-like chaperones superfamily protein	response to reactive oxygen species|endoplasmic reticulum|protein folding|response to heat|response to salt stress|response to hydrogen peroxide|protein self-association|unfolded protein binding|protein complex oligomerization
AT3G21190	MSR1	0.462263	4.21357e-43	Down	O-fucosyltransferase family protein
AT1G53260	F12M16.16	0.462268	0.436555		hypothetical protein	mitochondrion|mRNA processing|RNA modification|chloroplast|cytidine to uridine editing|protein homodimerization activity|protein dimerization activity|cobalt ion binding|mitochondrial mRNA modification
AT4G29800	PLP8	0.462277	0.471707		PATATIN-like protein 8	defense response|lipid catabolic process|hydrolase activity
AT5G14230	F18O22.20	0.462387	8.16877e-07	Down	ankyrin	aspartic-type endopeptidase activity|lipid metabolic process|phosphoric diester hydrolase activity
AT2G34680	AIR9	0.462475	2.36443e-113	Down	Outer arm dynein light chain 1 protein	plasma membrane|cell cycle|plasmodesma|phragmoplast|preprophase band|response to auxin|lateral root morphogenesis|cell division|cortical microtubule
AT2G40475	ASG8	0.462542	8.93888e-36	Down	hypothetical protein
AT4G16008	AT4G16008	0.462709	3.88043e-23	Down	hypothetical protein
AT3G56780	AT3G56780	0.46298	0.380876		FBD, F-box and Leucine Rich Repeat domains containing protein
AT2G42380	BZIP34	0.463544	4.85433e-37	Down	Basic-leucine zipper (bZIP) transcription factor family protein	DNA binding|DNA-binding transcription factor activity|nucleus|pollen development|positive regulation of transcription, DNA-templated
AT5G10930	CIPK5	0.463638	9.45714e-60	Down	CBL-interacting protein kinase 5	protein serine/threonine kinase activity|ATP binding|signal transduction
AT1G72230	T9N14.17	0.463675	1.28317e-08	Down	Cupredoxin superfamily protein	electron transfer activity|metal ion binding
AT2G27035	ENODL20	0.463701	0.0313857	Down	early nodulin-like protein 20	vacuole|plasma membrane|electron transfer activity|anchored component of membrane|anchored component of plasma membrane
AT2G19990	PR-1-LIKE	0.46411	0.00407867	Down	pathogenesis-related protein-1-like protein	extracellular space|response to wounding|response to bacterium|response to ethylene|response to salicylic acid|response to jasmonic acid|defense response, incompatible interaction|response to herbivore
AT4G23670	F9D16.140	0.464168	0	Down	Polyketide cyclase/dehydrase and lipid transport superfamily protein	copper ion binding|cytosol|defense response|response to zinc ion|vegetative to reproductive phase transition of meristem|response to phenylpropanoid
AT4G00070	F6N15.15	0.464352	0.199441		RING/U-box superfamily protein	protein ubiquitination|transferase activity|regulation of growth|metal ion binding
AT2G19930	F6F22.4	0.464758	0.000277274	Down	RNA-dependent RNA polymerase family protein	RNA binding|RNA-directed 5'-3' RNA polymerase activity|nucleus|production of siRNA involved in RNA interference|nuclear RNA-directed RNA polymerase complex|production of siRNA involved in chromatin silencing by small RNA
AT5G03150	JKD	0.465191	1.29699e-21	Down	C2H2-like zinc finger protein	DNA binding|DNA-binding transcription factor activity|nucleus|regulation of transcription, DNA-templated|asymmetric cell division|regulation of meristem growth|protein localization to nucleus|sequence-specific DNA binding|regulation of epidermal cell differentiation|positive regulation of transcription, DNA-templated|metal ion binding|root development|regulation of cell division
AT1G63990	SPO11-2	0.465191	0.327893		sporulation 11-2	nuclear chromosome|meiotic DNA double-strand break processing|DNA catabolic process, endonucleolytic|DNA binding|DNA topoisomerase type II (ATP-hydrolyzing) activity|ATP binding|reciprocal meiotic recombination|embryo sac development|pollen development|endodeoxyribonuclease activity, producing 3'-phosphomonoesters|meiotic DNA double-strand break formation|metal ion binding|seed development|chiasm…
AT1G12330	F5O11.6	0.465282	1.27824e-22	Down	cyclin-dependent kinase-like protein
AT2G45960	PIP1B	0.465412	0	Down	plasma membrane intrinsic protein 1B	vacuole|plasma membrane|response to water deprivation|plasmodesma|water channel activity|integral component of membrane
AT1G08230	AT1G08230	0.46562	1.4631e-24	Down	Transmembrane amino acid transporter family protein	amino acid transmembrane transport|plasma membrane|amino acid transmembrane transporter activity|gamma-aminobutyric acid transmembrane transporter activity|gamma-aminobutyric acid transport|integral component of membrane
AT3G15050	IQD10	0.465754	0.046758	Down	IQ-domain 10	calmodulin binding|nucleus|cytoplasm|microtubule|microtubule binding
AT3G56230	AT3G56230	0.465879	0.336586		BTB/POZ domain-containing protein	protein ubiquitination
AT1G64780	AMT1;2	0.466051	2.35427e-22	Down	ammonium transporter 1;2	plasma membrane|integral component of plasma membrane|ammonium transmembrane transporter activity|response to nematode|ammonium transport|methylammonium transport|ammonium transmembrane transport
AT1G67400	F1N21.22	0.466053	1.23167e-09	Down	ELMO/CED-12 family protein
AT5G18080	SAUR24	0.466362	6.39965e-23	Down	SAUR-like auxin-responsive protein family	plasma membrane|multicellular organism development|auxin-activated signaling pathway|regulation of growth	path:ath04075	Plant hormone signal transduction
AT1G70700	TIFY7	0.46665	1.26493e-237	Down	TIFY domain/Divergent CCT motif family protein	nucleus|defense response|response to wounding|response to jasmonic acid|regulation of defense response|regulation of jasmonic acid mediated signaling pathway	path:ath04075	Plant hormone signal transduction
AT3G23340	ckl10	0.466731	1.17574e-26	Down	casein kinase I-like 10	protein serine/threonine kinase activity|ATP binding|cytoplasm|endocytosis|plasmodesma|peptidyl-serine phosphorylation|peptidyl-threonine phosphorylation
AT3G47295	AT3G47295	0.466791	8.08476e-41	Down	hypothetical protein	extracellular region|growth factor activity
AT1G79060	YUP8H12R.32	0.466814	0.000193563	Down	TPRXL
AT1G25054	LpxC3	0.466834	0.298677		UDP-3-O-acyl N-acetylglycosamine deacetylase family protein	mitochondrion|UDP-3-O-[3-hydroxymyristoyl] N-acetylglucosamine deacetylase activity|lipid A biosynthetic process|metal ion binding|UDP-3-O-acyl-N-acetylglucosamine deacetylase activity|lipid X metabolic process
AT2G01280	MEE65	0.466935	0.523492		Cyclin/Brf1-like TBP-binding protein	transcription factor TFIIIB complex|RNA polymerase III general transcription initiation factor activity|RNA polymerase III type 3 promoter sequence-specific DNA binding|nucleus|TBP-class protein binding|positive regulation of transcription by RNA polymerase III|metal ion binding|RNA polymerase III preinitiation complex assembly
AT1G60460	F8A5.1	0.467022	0.0354122	Down	hypothetical protein	condensed chromosome|DNA topoisomerase type II (ATP-hydrolyzing) activity|reciprocal meiotic recombination|protein binding, bridging|meiotic DNA double-strand break formation|pollen sperm cell differentiation|embryo sac morphogenesis
AT5G01015	AT5G01015	0.467164	1.34504e-12	Down	transmembrane protein
AT1G62510	T3P18.7	0.46776	8.28386e-20	Down	Bifunctional inhibitor/lipid-transfer protein/seed storage 2S albumin superfamily protein	extracellular region|endoplasmic reticulum|response to cold|plant-type cell wall|plasmodesma|response to salt stress|induced systemic resistance|chloroplast outer membrane|response to abscisic acid|defense response to fungus
AT4G24480	T22A6.310	0.467851	4.43503e-33	Down	Protein kinase superfamily protein	response to hypoxia|protein serine/threonine kinase activity|protein serine/threonine/tyrosine kinase activity|ATP binding|endoplasmic reticulum membrane|gibberellin biosynthetic process|response to ethylene|response to sucrose|response to fructose|ethylene-activated signaling pathway|negative regulation of ethylene-activated signaling pathway|sugar mediated signaling pathway|protein autophosphor…
AT5G43150	MMG4.18	0.467946	1.13423e-79	Down	elongation factor
AT3G25760	AOC1	0.467963	7.40026e-244	Down	allene oxide cyclase 1	chloroplast|chloroplast thylakoid membrane|jasmonic acid biosynthetic process|chloroplast envelope|allene-oxide cyclase activity	path:ath00592	alpha-Linolenic acid metabolism
AT2G35343	AT2G35343	0.468003	0.143948		hypothetical protein
AT3G42800	AT3G42800	0.468066	0.0511672		AF-like protein	plasma membrane|auxin-activated signaling pathway|positive regulation of auxin mediated signaling pathway|auxin transport
AT5G62380	NAC101	0.468069	0.0302137	Down	NAC-domain protein 101	DNA-binding transcription factor activity|nucleus|regulation of transcription, DNA-templated|multicellular organism development|secondary cell wall|response to fungus|response to auxin|response to cytokinin|response to abscisic acid|response to brassinosteroid|xylem development|regulation of cell wall macromolecule metabolic process|protein homodimerization activity|positive regulation of program…
AT1G59720	CRR28	0.468349	4.95358e-07	Down	Tetratricopeptide repeat (TPR)-like superfamily protein
AT3G25620	ABCG21	0.46839	2.30932e-09	Down	ABC-2 type transporter family protein	ATP binding|plasma membrane|integral component of membrane|ATPase activity, coupled to transmembrane movement of substances|transmembrane transport
AT4G37890	EDA40	0.468473	1.06992e-06	Down	Zinc finger (C3HC4-type RING finger) family protein	plasma membrane|plasmodesma|polar nucleus fusion|transferase activity|metal ion binding
AT5G25755	AT5G25755	0.468681	2.19984e-06	Down	hypothetical protein
AT2G19170	SLP3	0.468734	3.21475e-20	Down	subtilisin-like serine protease 3	serine-type endopeptidase activity|cell wall|serine-type peptidase activity|membrane
AT2G14890	AGP9	0.468734	1.30076e-94	Down	arabinogalactan protein 9	plasma membrane|anchored component of membrane
AT1G79480	T8K14.10	0.4688	0.0208108	Down	Carbohydrate-binding X8 domain superfamily protein	(1->3)-beta-D-glucan binding|response to heat|plasmodesma|polysaccharide binding|anchored component of membrane|anchored component of plasma membrane
AT5G48550	K15N18.1	0.468916	0.0958685		F-box associated ubiquitination effector family protein
AT4G38770	PRP4	0.468987	0	Down	proline-rich protein 4	extracellular region|cell wall
AT2G35075	AT2G35075	0.46907	0.0726433		hypothetical protein
AT5G24380	YSL2	0.469213	5.64874e-23	Down	YELLOW STRIPE like 2	plasma membrane|ion transport|response to iron ion|response to zinc ion|integral component of membrane|seed development|iron-nicotianamine transmembrane transporter activity|iron ion homeostasis
AT4G16740	TPS03	0.469401	7.98788e-18	Down	terpene synthase 03	magnesium ion binding|cytosol|chloroplast stroma|response to wounding|response to insect|response to jasmonic acid|terpene synthase activity|sesquiterpenoid biosynthetic process|(E)-beta-ocimene synthase activity|myrcene synthase activity|alpha-farnesene synthase activity|response to herbivore|tricyclene synthase activity
AT4G19020	CMT2	0.469754	5.83745e-40	Down	chromomethylase 2	DNA binding|chromatin binding|DNA (cytosine-5-)-methyltransferase activity|nucleus|chromatin organization|maintenance of DNA methylation|DNA methylation on cytosine within a CG sequence|DNA methylation on cytosine within a CHH sequence|cellular response to heat	path:ath00270	Cysteine and methionine metabolism
AT3G48920	MYB45	0.470172	0.402999		myb domain protein 45	DNA-binding transcription factor activity|nucleus|red, far-red light phototransduction|response to red or far red light|response to salicylic acid|far-red light signaling pathway|nuclear speck|cell differentiation|sequence-specific DNA binding|transcription regulatory region DNA binding|positive regulation of transcription, DNA-templated
AT3G61490	AT3G61490	0.470355	0.00217558	Down	Pectin lyase-like superfamily protein	polygalacturonase activity|carbohydrate metabolic process|integral component of membrane
AT5G50630	MFB16.2	0.470499	0.467824		Major facilitator superfamily protein	karyogamy|mitochondrion|response to salt stress|polar nucleus fusion|integral component of membrane
AT2G45600	F17K2.13	0.470509	4.68486e-43	Down	alpha/beta-Hydrolases superfamily protein	carboxylic ester hydrolase activity
AT3G09600	RVE8	0.470562	4.13271e-32	Down	Homeodomain-like superfamily protein	DNA-binding transcription factor activity|nucleus|regulation of transcription, DNA-templated|response to salt stress|response to ethylene|response to auxin|response to abscisic acid|response to gibberellin|response to salicylic acid|response to jasmonic acid|positive regulation of gene expression|circadian regulation of gene expression|regulation of circadian rhythm|positive regulation of circadi…
AT4G15670	DL3875W	0.470598	0.000575301	Down	Thioredoxin superfamily protein	nucleus|cytoplasm|electron transfer activity|protein disulfide oxidoreductase activity|cell redox homeostasis|metal ion binding|2 iron, 2 sulfur cluster binding
AT2G32880	T21L14.18	0.470673	2.51826e-41	Down	TRAF-like family protein
AT3G14067	MAG2.15	0.470731	0	Down	Subtilase family protein	serine-type endopeptidase activity|vacuole|vacuolar membrane|plant-type cell wall|leaf senescence|secondary shoot formation|apoplast
AT3G62390	TBL6	0.470737	4.05618e-16	Down	TRICHOME BIREFRINGENCE-LIKE 6	Golgi apparatus|integral component of membrane|O-acetyltransferase activity
AT5G27000	ATK4	0.470792	0.0278375	Down	kinesin 4	microtubule motor activity|ATP binding|cytoplasm|kinesin complex|microtubule|microtubule-based movement|microtubule binding|ATPase activity
AT4G27410	RD26	0.470878	1.02236e-33	Down	NAC (No Apical Meristem) domain transcriptional regulator superfamily protein	DNA binding|DNA-binding transcription factor activity|nucleus|positive regulation of transcription, DNA-templated
AT1G04180	YUC9	0.470939	0.000605068	Down	YUCCA 9	N,N-dimethylaniline monooxygenase activity|auxin biosynthetic process|flavin adenine dinucleotide binding|NADP binding|indole-3-pyruvate monooxygenase activity	path:ath00380	Tryptophan metabolism
AT2G42600	PPC2	0.470983	0	Down	phosphoenolpyruvate carboxylase 2	cytosol|plasma membrane|tricarboxylic acid cycle|phosphoenolpyruvate carboxylase activity|plasmodesma|chloroplast|carbon fixation|photosynthesis|apoplast|leaf development	path:ath00620,path:ath00710	Pyruvate metabolism|Carbon fixation in photosynthetic organisms
AT5G62260	AHL6	0.471075	0.119421		AT hook motif DNA-binding family protein	DNA binding|nucleus
AT5G04530	KCS19	0.471079	7.63908e-07	Down	3-ketoacyl-CoA synthase 19	fatty acid biosynthetic process|response to cold|response to light stimulus|integral component of membrane|3-oxo-arachidoyl-CoA synthase activity|3-oxo-cerotoyl-CoA synthase activity|3-oxo-lignoceronyl-CoA synthase activity|very-long-chain 3-ketoacyl-CoA synthase activity	path:ath00062	Fatty acid elongation
AT3G24360	AT3G24360	0.471084	0.0441642	Down	ATP-dependent caseinolytic (Clp) protease/crotonase family protein	3-hydroxyisobutyryl-CoA hydrolase activity|mitochondrion|fatty acid beta-oxidation|membrane
AT3G12970	MGH6.10	0.471144	0.117223		serine/arginine repetitive matrix-like protein
AT4G36770	AP22.28	0.471332	0.232396		UDP-Glycosyltransferase superfamily protein	UDP-glycosyltransferase activity|intracellular membrane-bounded organelle|quercetin 3-O-glucosyltransferase activity|quercetin 7-O-glucosyltransferase activity
AT2G42900	F23E6.13	0.47138	0.00115001	Down	Plant basic secretory protein (BSP) family protein
AT5G38300	MSI17.3	0.472047	0.040778	Down	homeobox Hox-B3-like protein
AT1G68850	T6L1.4	0.472248	0.0806204		Peroxidase superfamily protein	peroxidase activity|extracellular region|response to oxidative stress|heme binding|hydrogen peroxide catabolic process|metal ion binding|rhythmic process	path:ath00940	Phenylpropanoid biosynthesis
AT3G59435	AT3G59435	0.472338	0.294851		hypothetical protein	calcium ion binding|endomembrane system
AT1G13130	F3F19.15	0.47254	0.10193		Cellulase (glycosyl hydrolase family 5) protein	hydrolase activity, hydrolyzing O-glycosyl compounds|carbohydrate metabolic process
AT1G17920	HDG12	0.472613	0.000697539	Down	homeodomain GLABROUS 12	DNA-binding transcription factor activity|nucleus|lipid binding|trichome branching|sequence-specific DNA binding|maintenance of floral organ identity
AT2G46530	ARF11	0.472822	3.39226e-42	Down	auxin response factor 11	DNA binding|DNA-binding transcription factor activity|nucleus|plasmodesma|auxin-activated signaling pathway
AT2G04780	FLA7	0.472942	7.53224e-45	Down	FASCICLIN-like arabinoogalactan 7	plasma membrane|plant-type secondary cell wall biogenesis|membrane|anchored component of membrane|anchored component of plasma membrane
AT3G57020	AT3G57020	0.473014	2.3872e-24	Down	Calcium-dependent phosphotriesterase superfamily protein	vacuole|vacuolar membrane|endoplasmic reticulum|biosynthetic process|membrane
AT1G18970	GLP4	0.47314	0.494263		germin-like protein 4	cell wall|manganese ion binding|nutrient reservoir activity|apoplast
AT2G37090	IRX9	0.473166	0.00168107	Down	Nucleotide-diphospho-sugar transferases superfamily protein	Golgi membrane|Golgi apparatus|plant-type secondary cell wall biogenesis|glucuronoxylan metabolic process|glucuronoxylan biosynthetic process|galactosylgalactosylxylosylprotein 3-beta-glucuronosyltransferase activity|integral component of membrane|xylosyltransferase activity|cell wall organization
AT5G25130	CYP71B12	0.473263	2.23053e-14	Down	cytochrome P450, family 71, subfamily B, polypeptide 12	iron ion binding|membrane|integral component of membrane|oxidoreductase activity, acting on paired donors, with incorporation or reduction of molecular oxygen, NAD(P)H as one donor, and incorporation of one atom of oxygen|heme binding
AT2G14520	T13P21.10	0.473405	1.38024e-12	Down	CBS domain protein (DUF21)	integral component of membrane
AT1G28130	GH3.17	0.473503	0.000644864	Down	Auxin-responsive GH3 family protein	nucleus|cytoplasm|response to auxin|auxin homeostasis|indole-3-acetic acid amido synthetase activity	path:ath04075	Plant hormone signal transduction
AT4G22950	AGL19	0.473605	0.000438776	Down	AGAMOUS-like 19	RNA polymerase II regulatory region sequence-specific DNA binding|transcription factor activity, RNA polymerase II proximal promoter sequence-specific DNA binding|DNA-binding transcription factor activity|nucleus|multicellular organism development|transcription factor binding|flower development|regulation of flower development|vernalization response|sequence-specific DNA binding|transcription reg…
AT1G18620	TRM3	0.473621	4.78799e-124	Down	LONGIFOLIA protein	cytoplasm|cytoskeleton|microtubule binding|regulation of monopolar cell growth
AT3G13540	MYB5	0.474151	0.167592		myb domain protein 5	DNA-binding transcription factor activity|nucleus|trichome morphogenesis|seed coat development|regulation of gene expression|cell differentiation|sequence-specific DNA binding|transcription regulatory region DNA binding|mucilage biosynthetic process involved in seed coat development
AT2G22330	CYP79B3	0.474174	2.53641e-124	Down	cytochrome P450, family 79, subfamily B, polypeptide 3	iron ion binding|tryptophan catabolic process|defense response|response to wounding|response to bacterium|response to insect|induced systemic resistance|indoleacetic acid biosynthetic process|regulation of systemic acquired resistance|camalexin biosynthetic process|membrane|integral component of membrane|oxidoreductase activity, acting on paired donors, with incorporation or reduction of molecula…	path:ath00380,path:ath00966	Tryptophan metabolism|Glucosinolate biosynthesis
AT2G32870	T21L14.19	0.474333	5.93342e-144	Down	TRAF-like family protein
AT3G53530	NAKR3	0.474501	8.37941e-10	Down	Chloroplast-targeted copper chaperone protein	cytoplasm|metal ion transport|metal ion binding
AT5G08391	AT5G08391	0.474534	0.364469		transmembrane protein, putative (DUF 3339)
AT2G32860	BGLU33	0.474661	3.27507e-93	Down	beta glucosidase 33	carbohydrate metabolic process|beta-glucosidase activity|scopolin beta-glucosidase activity	path:ath00460,path:ath00500,path:ath00940	Cyanoamino acid metabolism|Starch and sucrose metabolism|Phenylpropanoid biosynthesis
AT4G04601	AT4G04601	0.474768	0.17183		hypothetical protein
AT2G32750	F24L7.11	0.475177	0.0752324		Exostosin family protein	Golgi membrane|protein glycosylation|integral component of membrane|transferase activity, transferring glycosyl groups
AT5G67180	TOE3	0.475262	1.01378e-21	Down	target of early activation tagged (EAT) 3	DNA binding|DNA-binding transcription factor activity|nucleus|ethylene-activated signaling pathway
AT5G16490	RIC4	0.475328	0.0319194	Down	ROP-interactive CRIB motif-containing protein 4	plasma membrane|multicellular organism development|pollen tube growth|cellulose microfibril organization|apical plasma membrane|regulation of exocytosis|regulation of actin filament polymerization|regulation of growth|establishment of vesicle localization
AT2G40150	TBL28	0.475488	7.8787e-14	Down	TRICHOME BIREFRINGENCE-LIKE 28	integral component of membrane|response to freezing
AT5G01520	AIRP2	0.475493	4.31348e-43	Down	RING/U-box superfamily protein	ubiquitin-protein transferase activity|cytosol|ubiquitin-dependent protein catabolic process|response to salt stress|response to abscisic acid|positive regulation of abscisic acid-activated signaling pathway|metal ion binding|ubiquitin protein ligase activity
AT3G51060	STY1	0.475509	0.308927		Lateral root primordium (LRP) protein-like protein	DNA binding|nucleus|pollen development|auxin-activated signaling pathway|auxin biosynthetic process|positive regulation of transcription, DNA-templated|metal ion binding|protein heterodimerization activity|anther development
AT3G28500	AT3G28500	0.475564	0.0443654	Down	60S acidic ribosomal protein family	structural constituent of ribosome|cytosol|plasma membrane|translational elongation|cytosolic ribosome|polysomal ribosome	path:ath03010	Ribosome
AT5G19470	NUDT24	0.475821	2.93052e-18	Down	nudix hydrolase homolog 24	chloroplast|8-oxo-dGDP phosphatase activity|metal ion binding
AT4G24860	F6I7.70	0.476001	0.0388047	Down	P-loop containing nucleoside triphosphate hydrolases superfamily protein	ATP binding|nucleus|DNA repair|DNA recombination|microtubule-severing ATPase activity|regulation of double-strand break repair via homologous recombination|ATPase activity|cytoplasmic microtubule organization|negative regulation of reciprocal meiotic recombination
AT5G16486	AT5G16486	0.476161	0.631295		RNA-directed DNA polymerase (reverse transcriptase)-related family protein
AT3G11490	AT3G11490	0.476295	1.90711e-19	Down	rac GTPase activating protein	GTPase activator activity|signal transduction|response to anoxia
AT5G15581	AT5G15581	0.476602	0.0062127	Down	transmembrane protein	nucleus|cytosol|regulation of monopolar cell growth
AT2G06850	XTH4	0.476622	1.42012e-168	Down	xyloglucan endotransglucosylase/hydrolase 4	hydrolase activity, hydrolyzing O-glycosyl compounds|extracellular region|cell wall|cytoplasm|plant-type cell wall|plasmodesma|chloroplast|response to mechanical stimulus|response to low light intensity stimulus|response to auxin|unidimensional cell growth|xyloglucan metabolic process|membrane|xyloglucan:xyloglucosyl transferase activity|cell wall biogenesis|apoplast|cell wall organization
AT5G52790	F6N7.28	0.476626	0.0528636		CBS domain protein with a domain protein (DUF21)	integral component of membrane
AT4G25780	F14M19.60	0.476657	0.00158074	Down	CAP (Cysteine-rich secretory proteins, Antigen 5, and Pathogenesis-related 1 protein) superfamily protein	extracellular region|defense response|response to biotic stimulus
AT5G19580	T20D1.100	0.476774	1.46508e-07	Down	glyoxal oxidase-related protein	aldehyde oxidase activity|extracellular region|multicellular organism development|geranial:oxygen oxidoreductase activity|heptaldehyde:oxygen oxidoreductase activity
AT3G07380	AT3G07380	0.476876	0.14435		glycosyltransferase family protein (DUF23)	Golgi membrane|integral component of membrane|transferase activity, transferring glycosyl groups|cell wall biogenesis|cell wall organization
AT1G27920	MAP65-8	0.476905	0.00639126	Down	microtubule-associated protein 65-8	microtubule cytoskeleton organization|spindle pole|nucleus|spindle|microtubule|cell cycle|microtubule binding|phragmoplast|cell division
AT4G14200	DL3140C	0.477286	7.27273e-07	Down	Pentatricopeptide repeat (PPR) superfamily protein
AT3G01630	F4P13.17	0.477318	0.193349		Major facilitator superfamily protein	karyogamy|mitochondrion|response to salt stress|polar nucleus fusion|integral component of membrane
AT1G73640	RABA6a	0.477392	0.00315819	Down	RAB GTPase homolog A6A	GTPase activity|GTP binding|endosome|plasma membrane|intracellular protein transport|Rab protein signal transduction
AT3G61430	PIP1A	0.477668	1.18198e-267	Down	plasma membrane intrinsic protein 1A	plasma membrane|channel activity|integral component of membrane
AT1G11850	F12F1.31	0.477762	5.7006e-06	Down	transmembrane protein
AT1G19220	ARF19	0.47783	1.33429e-37	Down	auxin response factor 19	DNA binding|DNA-binding transcription factor activity|nucleus|response to ethylene|response to auxin|auxin-activated signaling pathway|lateral root formation|sequence-specific DNA binding|protein dimerization activity|leaf development|lateral root development
AT5G17420	IRX3	0.477979	5.4477e-09	Down	Cellulose synthase family protein	Golgi apparatus|trans-Golgi network|plasma membrane|chloroplast|plant-type cell wall biogenesis|plant-type primary cell wall biogenesis|plant-type secondary cell wall biogenesis|cellulose synthase complex|rhamnogalacturonan I side chain metabolic process|integral component of membrane|cellulose synthase activity|cellulose synthase (UDP-forming) activity|cellulose biosynthetic process|metal ion bi…
AT1G01190	CYP78A8	0.47801	3.88582e-06	Down	cytochrome P450, family 78, subfamily A, polypeptide 8	iron ion binding|membrane|integral component of membrane|oxidoreductase activity, acting on paired donors, with incorporation or reduction of molecular oxygen, NAD(P)H as one donor, and incorporation of one atom of oxygen|heme binding|regulation of growth|seed development
AT3G53510	ABCG20	0.47815	0.0617335		ABC-2 type transporter family protein	ATP binding|plasma membrane|suberin biosynthetic process|integral component of membrane|ATPase activity, coupled to transmembrane movement of substances|transmembrane transport
AT1G62030	F8K4.22	0.478246	2.01562e-08	Down	Cysteine/Histidine-rich C1 domain family protein
AT5G62850	AtVEX1	0.478255	0.00328343	Down	Nodulin MtN3 family protein	integral component of plasma membrane|sugar transmembrane transporter activity|protein homooligomerization
AT1G76500	SOB3	0.478482	0.634244		Putative AT-hook DNA-binding family protein	AT DNA binding|DNA-binding transcription factor activity|nucleus|photomorphogenesis|flower development|vegetative to reproductive phase transition of meristem|protein self-association
AT3G04570	AHL19	0.478536	0.592086		AT-hook motif nuclear-localized protein 19	AT DNA binding|DNA-binding transcription factor activity|nucleus|innate immune response|negative regulation of innate immune response|defense response to fungus
AT1G68400	T2E12.5	0.478963	1.25295e-20	Down	leucine-rich repeat transmembrane protein kinase family protein
AT1G01840	T1N6.26	0.478997	0.0120123	Down	AP2-like ethylene-responsive transcription factor SNZ
AT5G11540	GulLO3	0.479203	0.143934		D-arabinono-1,4-lactone oxidase family protein	D-arabinono-1,4-lactone oxidase activity|vacuole|membrane|L-ascorbic acid biosynthetic process|L-gulonolactone oxidase activity|FAD binding	path:ath00053	Ascorbate and aldarate metabolism
AT3G44610	AT3G44610	0.479345	1.82914e-27	Down	Protein kinase superfamily protein	protein serine/threonine kinase activity|ATP binding|nucleus|cytoplasm|plasma membrane|protein phosphorylation|pollen tube growth|kinase activity
AT5G47640	NF-YB2	0.479414	7.88101e-68	Down	nuclear factor Y, subunit B2	DNA-binding transcription factor activity|transcription coregulator activity|nucleus|sequence-specific DNA binding|positive regulation of transcription, DNA-templated|protein heterodimerization activity|long-day photoperiodism, flowering
AT2G30520	RPT2	0.479774	0	Down	Phototropic-responsive NPH3 family protein	nucleus|cytoplasm|signal transduction|phototropism|protein ubiquitination
AT2G35150	EXL7	0.480022	3.22027e-07	Down	EXORDIUM like 7	extracellular space|apoplast
AT2G20770	GCL2	0.480115	2.0318e-07	Down	GCR2-like 2	catalytic activity|plasma membrane|extrinsic component of membrane|metal ion binding
AT1G01900	SBTI1.1	0.48085	5.2025e-06	Down	subtilase family protein	serine-type endopeptidase activity|cell wall|proteolysis|extracellular matrix
AT5G59130	MNC17.3	0.480906	7.89801e-79	Down	Subtilase family protein	serine-type endopeptidase activity|extracellular region
AT5G53592	AT5G53592	0.481197	0.17793		FBD-like domain family protein
AT5G39420	cdc2cAt	0.481198	0.125385		CDC2C
AT5G41090	NAC095	0.481334	0.659046		NAC domain containing protein 95	DNA binding|DNA-binding transcription factor activity|nucleus
AT1G61550	T25B24.10	0.481345	0.333002		S-locus lectin protein kinase family protein
AT3G29280	AT3G29280	0.481757	7.25919e-05	Down	hypothetical protein
AT1G75680	GH9B7	0.481808	8.52325e-126	Down	glycosyl hydrolase 9B7	extracellular region|plasma membrane|cellulase activity|cellulose catabolic process|cell wall organization
AT5G19410	ABCG23	0.481819	0.330512		ABC-2 type transporter family protein	ATP binding|plasma membrane|integral component of membrane|ATPase activity, coupled to transmembrane movement of substances|transmembrane transport
AT4G15760	MO1	0.482141	8.36736e-33	Down	monooxygenase 1	monooxygenase activity|endoplasmic reticulum|response to fungus|FAD binding
AT4G11450	F25E4.70	0.482171	8.60893e-07	Down	bromo-adjacent domain protein, putative (DUF3527)
AT4G37682	AT4G37682	0.482241	0.022781	Down	hypothetical protein (DUF1399)	auxin-activated signaling pathway|regulation of auxin mediated signaling pathway|cellular response to osmotic stress|regulation of photoperiodism, flowering
AT1G62760	F23N19.27	0.482318	0.161153		Plant invertase/pectin methylesterase inhibitor superfamily protein	enzyme inhibitor activity|negative regulation of catalytic activity|pectinesterase inhibitor activity|apoplast|plant-type cell wall organization or biogenesis
AT3G07990	SCPL27	0.482672	2.63572e-24	Down	serine carboxypeptidase-like 27	serine-type carboxypeptidase activity|extracellular region|proteolysis involved in cellular protein catabolic process
AT3G46370	AT3G46370	0.482805	6.87675e-24	Down	Leucine-rich repeat protein kinase family protein
AT1G73910	ARP4A	0.482819	0.224414		actin-related proteins 4A
AT5G65165	SDH2-3	0.482925	0.560873		succinate dehydrogenase 2-3	succinate dehydrogenase activity|mitochondrion|mitochondrial inner membrane|tricarboxylic acid cycle|mitochondrial electron transport, succinate to ubiquinone|succinate dehydrogenase (ubiquinone) activity|electron transfer activity|aerobic respiration|respiratory electron transport chain|respiratory chain complex II|succinate dehydrogenase complex|metal ion binding|2 iron, 2 sulfur cluster bindin…	path:ath00020,path:ath00190	Citrate cycle (TCA cycle)|Oxidative phosphorylation
AT1G67590	F12B7.14	0.48296	4.7668e-19	Down	Remorin family protein
AT1G48300	DGAT3	0.483246	8.72961e-242	Down	diacylglycerol acyltransferase	diacylglycerol O-acyltransferase activity|cytosol|glycerol metabolic process|FMN binding|oxidoreductase activity, acting on NAD(P)H|triglyceride biosynthetic process|NAD binding|4 iron, 4 sulfur cluster binding	path:ath00561	Glycerolipid metabolism
AT2G22510	F14M13.9	0.483488	0.0971211		hydroxyproline-rich glycoprotein family protein
AT5G16000	NIK1	0.483515	1.7267e-31	Down	NSP-interacting kinase 1
AT2G23180	CYP96A1	0.483607	2.84098e-09	Down	cytochrome P450, family 96, subfamily A, polypeptide 1	iron ion binding|endoplasmic reticulum|endoplasmic reticulum membrane|wax biosynthetic process|integral component of membrane|heme binding|midchain alkane hydroxylase activity
AT3G55710	AT3G55710	0.483863	0.00100664	Down	UDP-Glycosyltransferase superfamily protein	UDP-glycosyltransferase activity|intracellular membrane-bounded organelle|quercetin 3-O-glucosyltransferase activity|quercetin 7-O-glucosyltransferase activity
AT2G40130	SMAX1-like 8	0.483866	2.62469e-30	Down	Double Clp-N motif-containing P-loop nucleoside triphosphate hydrolases superfamily protein	ATP binding|nucleus|protein metabolic process|response to strigolactone
AT1G25425	CLE43	0.48391	2.23429e-08	Down	CLAVATA3/ESR-RELATED 43	extracellular space|multicellular organism development|receptor serine/threonine kinase binding|cell-cell signaling involved in cell fate commitment|apoplast
AT2G47930	AGP26	0.484242	4.9353e-06	Down	arabinogalactan protein 26	plasma membrane|anchored component of membrane|response to karrikin
AT4G20940	GHR1	0.484613	1.95368e-09	Down	Leucine-rich receptor-like protein kinase family protein	protein serine/threonine kinase activity|ATP binding|plasma membrane|integral component of membrane
AT2G29940	ABCG31	0.484923	2.90654e-08	Down	pleiotropic drug resistance 3	ATP binding|plasma membrane|drug transmembrane transport|plasmodesma|integral component of membrane|ATPase activity, coupled to transmembrane movement of substances|transmembrane transport
AT3G04140	T6K12.24	0.485054	3.25304e-25	Down	Ankyrin repeat family protein
AT1G55800	F20N2.18	0.485346	0.255431		hypothetical protein	cytoplasm|metal ion binding|rRNA (uridine-N3-)-methyltransferase activity|rRNA base methylation
AT4G22730	T12H17.120	0.485628	1.2178e-09	Down	Leucine-rich repeat protein kinase family protein	response to molecule of bacterial origin|protein serine/threonine kinase activity|ATP binding|plasma membrane|response to cold|response to insect|positive regulation of protein import into nucleus, translocation|protein autophosphorylation|response to freezing
AT1G06640	F12K11.27	0.485711	9.60655e-116	Down	2-oxoglutarate (2OG) and Fe(II)-dependent oxygenase superfamily protein	oxidoreductase activity|metal ion binding
AT1G24070	CSLA10	0.485807	4.36781e-60	Down	cellulose synthase-like A10	Golgi membrane|integral component of membrane|glucomannan 4-beta-mannosyltransferase activity|cell wall organization
AT1G17950	MYB52	0.486013	0.498956		myb domain protein 52	DNA binding|DNA-binding transcription factor activity|nucleus|response to water deprivation|response to abscisic acid|plant-type secondary cell wall biogenesis|cell wall organization|negative regulation of secondary cell wall biogenesis|positive regulation of secondary cell wall biogenesis|response to salt|regulation of secondary cell wall biogenesis
AT2G30300	T9D9.11	0.48609	0.493542		Major facilitator superfamily protein	karyogamy|mitochondrion|response to salt stress|polar nucleus fusion|integral component of membrane
AT5G36910	THI2.2	0.486167	1.39552e-06	Down	thionin 2.2	extracellular region|defense response|toxin activity
AT4G34760	F11I11.11	0.48631	2.396e-17	Down	SAUR-like auxin-responsive protein family	auxin-activated signaling pathway|regulation of growth	path:ath04075	Plant hormone signal transduction
AT1G77060	F22K20.14	0.486843	1.14977e-42	Down	Phosphoenolpyruvate carboxylase family protein	carboxyvinyl-carboxyphosphonate phosphorylmutase activity|chloroplast|chloroplast stroma
AT4G08870	ARGAH2	0.486912	0	Down	Arginase/deacetylase superfamily protein	urea cycle|arginase activity|mitochondrion|proline metabolic process|tyrosine metabolic process|ornithine metabolic process|agmatinase activity|putrescine metabolic process|putrescine biosynthetic process|chloroplast|chloroplast stroma|putrescine biosynthetic process from arginine, using agmatinase|defense response to fungus|cobalt ion binding	path:ath00220,path:ath00330	Arginine biosynthesis|Arginine and proline metabolism
AT5G10200	F18D22.1	0.486918	4.83091e-12	Down	ARM-repeat/Tetratricopeptide repeat (TPR)-like protein
AT2G01890	PAP8	0.486977	2.20263e-06	Down	purple acid phosphatase 8	acid phosphatase activity|extracellular region|ferrous iron binding|ferric iron binding|dephosphorylation	path:ath00740	Riboflavin metabolism
AT4G26790	F10M23.130	0.487007	4.25337e-10	Down	GDSL-like Lipase/Acylhydrolase superfamily protein	extracellular region|lipid catabolic process|hydrolase activity, acting on ester bonds
AT1G23050	F19G10.1	0.487114	2.3931e-05	Down	hydroxyproline-rich glycoprotein family protein
AT1G02350	T6A9.34	0.487252	3.80639e-06	Down	protoporphyrinogen oxidase-like protein
AT5G37410	T25O11.6	0.487263	0.000461473	Down	hypothetical protein (DUF577)
AT4G00480	ATMYC1	0.48737	0.00117235	Down	basic helix-loop-helix (bHLH) DNA-binding superfamily protein	DNA binding|nucleus|protein dimerization activity
AT5G09730	BXL3	0.487768	2.47258e-09	Down	beta-xylosidase 3	extracellular region|xylan 1,4-beta-xylosidase activity|plant-type cell wall|arabinan catabolic process|xylan catabolic process|alpha-L-arabinofuranosidase activity	path:ath00520	Amino sugar and nucleotide sugar metabolism
AT4G14740	DL3410C	0.487964	5.86948e-47	Down	auxin canalization protein (DUF828)	response to auxin|auxin-activated signaling pathway|phloem or xylem histogenesis|leaf vascular tissue pattern formation
AT5G27093	AT5G27093	0.488092	0.0725525		hypothetical protein	ionotropic glutamate receptor activity|calcium channel activity|intracellular|plasma membrane|calcium ion transport|glutamate receptor activity|integral component of membrane|calcium-mediated signaling|cellular response to amino acid stimulus
AT4G01460	F11O4.13	0.488425	1.2061e-15	Down	basic helix-loop-helix (bHLH) DNA-binding superfamily protein	DNA binding|DNA-binding transcription factor activity|nucleus|regulation of transcription, DNA-templated|protein dimerization activity
AT2G18360	T30D6.13	0.488482	0.518853		alpha/beta-Hydrolases superfamily protein
AT1G08730	XIC	0.488555	0.180329		Myosin family protein with Dil domain-containing protein	microfilament motor activity|motor activity|actin binding|calmodulin binding|ATP binding|actin filament organization|pollen tube growth|myosin complex|actin filament-based movement|organelle localization
AT1G49960	F2J10.15	0.48864	0.35737		Xanthine/uracil permease family protein	integral component of membrane|transmembrane transporter activity
AT4G17810	DL4940W	0.48869	1.0162e-13	Down	C2H2 and C2HC zinc fingers superfamily protein	nucleic acid binding|DNA-binding transcription factor activity|nucleus|regulation of transcription, DNA-templated|multicellular organism development|regulation of growth|metal ion binding
AT5G57340	MJB24.15	0.488721	1.38946e-57	Down	ras guanine nucleotide exchange factor Q-like protein
AT5G03870	MED24.17	0.48892	0.133711		Glutaredoxin family protein	plasma membrane|electron transfer activity|protein disulfide oxidoreductase activity|cell redox homeostasis
AT4G20040	F18F4.140	0.489248	0.0444982	Down	Pectin lyase-like superfamily protein	polygalacturonase activity|extracellular region|cell wall|metabolic process|microsporogenesis|pollen exine formation|cell wall organization
AT5G43990	SUVR2	0.489505	1.02064e-08	Down	SET-domain containing protein lysine methyltransferase family protein	nucleus|chromosome|zinc ion binding|histone-lysine N-methyltransferase activity|RNA-directed DNA methylation
AT3G46650	AT3G46650	0.489547	6.72769e-05	Down	UDP-Glycosyltransferase superfamily protein	UDP-glycosyltransferase activity|intracellular membrane-bounded organelle|quercetin 3-O-glucosyltransferase activity|quercetin 7-O-glucosyltransferase activity
AT5G35375	AT5G35375	0.489818	0.588185		transmembrane protein
AT5G24215	AT5G24215	0.489899	0.0197981	Down	hypothetical protein
AT3G14570	GSL04	0.490002	3.5379e-16	Down	glucan synthase-like 4	1,3-beta-D-glucan synthase complex|1,3-beta-D-glucan synthase activity|(1->3)-beta-D-glucan biosynthetic process|regulation of cell shape|integral component of membrane|cell wall organization
AT1G01225	AT1G01225	0.490048	0.000470393	Down	NC domain-containing protein-like protein
AT4G38530	PLC1	0.490068	9.53779e-06	Down	phospholipase C1	phosphatidylinositol phospholipase C activity|intracellular|plasma membrane|lipid catabolic process|intracellular signal transduction	path:ath00562,path:ath04070,path:ath04933	Inositol phosphate metabolism|Phosphatidylinositol signaling system|AGE-RAGE signaling pathway in diabetic complications
AT5G02160	AT5G02160	0.490169	2.49754e-286	Down	transmembrane protein
AT3G18070	BGLU43	0.490182	0.000168073	Down	beta glucosidase 43	carbohydrate metabolic process|beta-glucosidase activity|scopolin beta-glucosidase activity	path:ath00460,path:ath00500,path:ath00940	Cyanoamino acid metabolism|Starch and sucrose metabolism|Phenylpropanoid biosynthesis
AT2G36490	DML1	0.490312	1.45146e-76	Down	demeter-like 1	DNA binding|DNA-(apurinic or apyrimidinic site) endonuclease activity|nucleus|nucleolus|DNA repair|base-excision repair|DNA methylation|chromatin silencing|DNA N-glycosylase activity|negative regulation of chromatin silencing|metal ion binding|defense response to fungus|4 iron, 4 sulfur cluster binding|DNA demethylation
AT5G67280	RLK	0.490333	3.41277e-59	Down	receptor-like kinase	protein serine/threonine kinase activity|ATP binding|integral component of membrane
AT3G11690	AT3G11690	0.490394	4.76598e-14	Down	hypothetical protein
AT1G01790	KEA1	0.490547	5.32914e-163	Down	K+ efflux antiporter 1	chloroplast|chloroplast organization|chloroplast envelope|regulation of photosynthesis|potassium:proton antiporter activity|membrane|integral component of membrane|chloroplast membrane
AT1G12240	ATBETAFRUCT4	0.490573	6.42514e-270	Down	Glycosyl hydrolases family 32 protein	Golgi membrane|plant-type vacuole|beta-fructofuranosidase activity|sucrose alpha-glucosidase activity|vacuole|vacuolar membrane|vacuolar lumen|endoplasmic reticulum membrane|sucrose metabolic process|plant-type cell wall|response to bacterium|abscisic acid-activated signaling pathway|integral component of membrane|late endosome membrane|cellular response to gibberellin stimulus|primary root devel…	path:ath00052,path:ath00500	Galactose metabolism|Starch and sucrose metabolism
AT5G19870	T29J13.1	0.490687	0.0974465		transmembrane epididymal protein (DUF716)
AT2G30100	T27E13.16	0.491105	1.4891e-51	Down	pentatricopeptide (PPR) repeat-containing protein
AT1G17870	EGY3	0.491151	1.43781e-07	Down	ethylene-dependent gravitropism-deficient and yellow-green-like 3	metallopeptidase activity|response to heat|response to high light intensity|integral component of membrane|chloroplast membrane|response to hydrogen peroxide
AT1G72970	HTH	0.491184	5.05811e-21	Down	Glucose-methanol-choline (GMC) oxidoreductase family protein	extracellular region|cell-cell signaling|embryo sac development|fatty acid omega-oxidation|oxidoreductase activity, acting on CH-OH group of donors|mandelonitrile lyase activity|flavin adenine dinucleotide binding	path:ath00073	Cutin, suberine and wax biosynthesis
AT3G03530	NPC4	0.49138	0.12113		non-specific phospholipase C4	acid phosphatase activity|phospholipase C activity|plasma membrane|phospholipid catabolic process|phosphatidylcholine phospholipase C activity	path:ath00562,path:ath00564,path:ath00565	Inositol phosphate metabolism|Glycerophospholipid metabolism|Ether lipid metabolism
AT4G21780	F17L22.240	0.491516	0.32955		hypothetical protein
AT4G22560	F7K2.140	0.491685	4.06896e-05	Down	sulfated surface-like glycoprotein
AT1G49320	USPL1	0.492102	0.112061		unknown seed protein like 1	protein storage vacuole|late endosome|Golgi stack|seed development
AT1G63300	F9N12.8	0.492308	1.43524e-05	Down	Myosin heavy chain-related protein
AT5G55180	MCO15.13	0.492502	1.77135e-13	Down	O-Glycosyl hydrolases family 17 protein	extracellular region|plasma membrane|carbohydrate metabolic process|defense response|plant-type cell wall|anchored component of membrane|glucan endo-1,3-beta-D-glucosidase activity|anchored component of plasma membrane|cell wall organization
AT5G11550	F15N18.140	0.492641	7.33769e-40	Down	ARM repeat superfamily protein	defense response, incompatible interaction|response to chitin|protein ubiquitination|ubiquitin protein ligase activity
AT5G37000	K15O15.2	0.492727	0.0103471	Down	glycosyltransferase family exostosin protein	Golgi membrane|protein glycosylation|integral component of membrane|transferase activity, transferring glycosyl groups|cell wall organization
AT5G10946	AT5G10946	0.492805	2.91872e-08	Down	hypothetical protein
AT3G51895	SULTR3;1	0.492851	5.85256e-80	Down	sulfate transporter 3;1	secondary active sulfate transmembrane transporter activity|sulfate transport|chloroplast|sulfate transmembrane transporter activity|symporter activity|anion:anion antiporter activity|integral component of membrane
AT5G42760	MJB21.14	0.492853	0.000242366	Down	Leucine carboxyl methyltransferase
AT4G09890	T5L19.20	0.492855	1.1306e-34	Down	mediator of RNA polymerase II transcription subunit, putative (DUF3511)
AT2G33750	PUP2	0.493045	0.132308		purine permease 2	purine nucleobase transmembrane transporter activity|purine nucleobase transport|membrane|integral component of membrane
AT5G62220	GT18	0.493137	2.25941e-53	Down	glycosyltransferase 18	Golgi membrane|Golgi apparatus|protein glycosylation|galactosyltransferase activity|xyloglucan biosynthetic process|integral component of membrane
AT3G20640	AT3G20640	0.493327	3.62889e-11	Down	basic helix-loop-helix (bHLH) DNA-binding superfamily protein	DNA-binding transcription activator activity, RNA polymerase II-specific|DNA binding|DNA-binding transcription factor activity|nucleus|protein dimerization activity
AT1G77855	AT1G77855	0.493448	0.00206401	Down	BPS1-like protein
AT4G36160	NAC076	0.493546	0.161511		NAC domain containing protein 76	DNA-binding transcription factor activity|nucleus|regulation of transcription, DNA-templated|multicellular organism development|sequence-specific DNA binding|xylem vessel member cell differentiation|cell wall organization|positive regulation of secondary cell wall biogenesis
AT1G73210	T18K17.12	0.493594	4.61622e-08	Down	hypothetical protein (DUF789)
AT5G06980	LNK4	0.493639	4.44833e-65	Down	hypothetical protein	response to karrikin
AT1G04760	VAMP726	0.49399	0.0473128	Down	vesicle-associated membrane protein 726	SNARE binding|SNAP receptor activity|endosome|plasma membrane|exocytosis|vesicle fusion|chloroplast|protein transport|integral component of membrane|SNARE complex|early endosome membrane
AT4G17460	HAT1	0.494018	2.88027e-22	Down	Homeobox-leucine zipper protein 4 (HB-4) / HD-ZIP protein	developmental process involved in reproduction|DNA-binding transcription factor activity|nucleus|floral meristem determinacy|sequence-specific DNA binding|protein self-association|gynoecium development|fruit septum development
AT3G27860	AT3G27860	0.494022	0.0729178		Tudor/PWWP/MBT superfamily protein	DNA binding|protein serine/threonine kinase activity|ATP binding|nucleus|cellular response to DNA damage stimulus|RNA splicing|meiotic cell cycle|regulation of response to DNA damage stimulus
AT4G27595	AT4G27595	0.494289	3.1701e-20	Down	WEB family protein (DUF827)	microtubule associated complex|reciprocal meiotic recombination|chloroplast
AT4G18970	F13C5.1	0.494325	1.03851e-34	Down	GDSL-like Lipase/Acylhydrolase superfamily protein	extracellular region|lipid catabolic process|hydrolase activity, acting on ester bonds
AT1G76640	CALMODULIN LIKE 39	0.494374	0.430611		Calcium-binding EF-hand family protein	calcium ion binding|cytoplasm	path:ath04626	Plant-pathogen interaction
AT2G46710	ROPGAP3	0.494382	5.2739e-62	Down	Rho GTPase activating protein with PAK-box/P21-Rho-binding domain-containing protein	GTPase activator activity|plasma membrane|signal transduction|multicellular organism development|secondary cell wall|plant-type cell wall organization
AT2G21830	F7D8.15	0.494783	6.60376e-17	Down	Cysteine/Histidine-rich C1 domain family protein
AT2G20815	QWRF3	0.495098	0.000534806	Down	QWRF motif protein (DUF566)
AT1G45130	BGAL5	0.495104	6.02411e-53	Down	beta-galactosidase 5	beta-galactosidase activity|cell wall|vacuole|carbohydrate metabolic process|plant-type cell wall|apoplast
AT3G21320	AT3G21320	0.495124	0.0124443	Down	EARLY FLOWERING protein	nucleus|flower development|positive regulation of short-day photoperiodism, flowering|positive regulation of long-day photoperiodism, flowering
AT5G04190	PKS4	0.495196	7.66877e-07	Down	phytochrome kinase substrate 4	red, far-red light phototransduction|phototropism|red or far-red light signaling pathway
AT1G54840	IDM2	0.495217	0.434575		HSP20-like chaperones superfamily protein	nucleus|nucleoplasm|histone H3-K18 acetylation|DNA demethylation|positive regulation of DNA demethylation
AT1G65900	F12P19.7	0.495304	2.53384e-14	Down	plant/protein
AT3G12320	LNK3	0.495532	8.34037e-77	Down	hypothetical protein	circadian rhythm
AT2G32120	HSP70T-2	0.496265	5.15014e-05	Down	heat-shock protein 70T-2	ATP binding|cytoplasm|response to unfolded protein|response to heat|response to high light intensity|ATPase activity|heat shock protein binding|cellular response to heat|cellular response to unfolded protein|protein refolding|response to hydrogen peroxide|ATPase activity, coupled|protein binding involved in protein folding|unfolded protein binding|chaperone cofactor-dependent protein refolding|mi…
AT1G68870	SOFL2	0.496451	0.000652005	Down	SOB five-like 2
AT5G25610	RD22	0.496491	0	Down	BURP domain-containing protein	endosome|Golgi apparatus|trans-Golgi network|response to salt stress
AT2G44930	T13E15.6	0.496625	0.00118006	Down	transmembrane protein, putative (DUF247)	plasma membrane|integral component of membrane
AT2G42480	MHK10.20	0.49684	0.618393		MATH domain/coiled-coil protein
AT1G22370	UGT85A5	0.496901	1.22315e-25	Down	UDP-glucosyl transferase 85A5	UDP-glycosyltransferase activity|glucuronosyltransferase activity|intracellular membrane-bounded organelle
AT4G36791	AT4G36791	0.497069	0.244137		hypothetical protein
AT5G48320	K23F3.4	0.49709	0.019949	Down	Cysteine/Histidine-rich C1 domain family protein
AT4G15430	DL3760W	0.49712	3.74209e-06	Down	ERD (early-responsive to dehydration stress) family protein	calcium activated cation channel activity|plasma membrane|integral component of membrane
AT1G80080	TMM	0.49727	0.0184947	Down	Leucine-rich repeat (LRR) family protein	plasma membrane|asymmetric cell division|response to abscisic acid|trichome morphogenesis|stomatal complex patterning|stomatal complex formation|membrane|integral component of membrane|anchored component of membrane|receptor serine/threonine kinase binding|peptide binding|innate immune response|defense response to fungus|cellular response to abscisic acid stimulus|regulation of antifungal innate …
AT3G06130	AT3G06130	0.497294	5.11553e-36	Down	Heavy metal transport/detoxification superfamily protein	cell wall|metal ion transport|metal ion binding
AT3G08920	AT3G08920	0.497345	7.69043e-76	Down	Rhodanese/Cell cycle control phosphatase superfamily protein	response to cold|chloroplast|chloroplast thylakoid|chloroplast envelope|integral component of membrane
AT3G01990	ACR6	0.497407	0.000176752	Down	ACT domain repeat 6	amino acid binding
AT5G64380	MSJ1.22	0.497536	1.4011e-41	Down	Inositol monophosphatase family protein	chloroplast stroma|reductive pentose-phosphate cycle|fructose 1,6-bisphosphate 1-phosphatase activity|metal ion binding	path:ath00010,path:ath00030,path:ath00051,path:ath00710	Glycolysis / Gluconeogenesis|Pentose phosphate pathway|Fructose and mannose metabolism|Carbon fixation in photosynthetic organisms
AT3G01490	F4P13.4	0.497707	2.14133e-62	Down	Protein kinase superfamily protein	protein serine/threonine kinase activity|protein serine/threonine/tyrosine kinase activity|protein tyrosine kinase activity|ATP binding|plasma membrane|protein phosphorylation|seed oilbody biogenesis
AT5G60890	MYB34	0.497711	3.7621e-24	Down	myb domain protein 34	tryptophan biosynthetic process|defense response to insect|DNA-binding transcription factor activity|nucleus|response to jasmonic acid|indole glucosinolate biosynthetic process|cellular response to sulfur starvation|cell differentiation|sequence-specific DNA binding|transcription regulatory region DNA binding|positive regulation of transcription, DNA-templated
AT1G68560	XYL1	0.497826	0	Down	alpha-xylosidase 1	cell wall|xylan 1,4-beta-xylosidase activity|plant-type cell wall|plasmodesma|chloroplast|xyloglucan metabolic process|carbohydrate binding|xylan catabolic process|alpha-L-arabinofuranosidase activity|response to cadmium ion|apoplast|alpha-D-xyloside xylohydrolase|cell wall organization|xyloglucan 1,6-alpha-xylosidase activity
AT1G61610	T25B24.4	0.498205	6.88622e-12	Down	S-locus lectin protein kinase family protein
AT1G69080	F4N2.5	0.498226	2.92407e-06	Down	Adenine nucleotide alpha hydrolases-like superfamily protein
AT3G58120	BZIP61	0.498231	1.88618e-33	Down	Basic-leucine zipper (bZIP) transcription factor family protein	DNA binding|DNA-binding transcription factor activity|nucleus|positive regulation of transcription, DNA-templated
AT4G33810	T16L1.300	0.498291	0.0103818	Down	Glycosyl hydrolase superfamily protein	cell wall|endo-1,4-beta-xylanase activity|xylan catabolic process
AT2G15318	AT2G15318	0.498351	0.461093		hypothetical protein
AT5G15600	SP1L4	0.498631	0.00953896	Down	SPIRAL1-like4	cortical microtubule, transverse to long axis|cortical microtubule organization
AT3G63215	AT3G63215	0.498816	0.276007		hypothetical protein	P-body|nucleus|response to abscisic acid|response to sucrose|response to glucose|seed dormancy process|cytoplasmic stress granule|kinase binding|metal ion binding|response to mannose
AT5G49730	FRO6	0.498986	0	Down	ferric reduction oxidase 6	ferric-chelate reductase activity|plasma membrane|ion transport|response to light stimulus|integral component of membrane|metal ion binding
AT2G34620	T31E10.4	0.499292	2.43328e-81	Down	Mitochondrial transcription termination factor family protein	double-stranded DNA binding|DNA-templated transcription, termination|regulation of transcription, DNA-templated|chloroplast|chloroplast organization|embryo development ending in seed dormancy|developmental process
AT2G20550	T13C7.14	0.499305	1.35837e-11	Down	HSP40/DnaJ peptide-binding protein	cytoplasmic translational initiation|nucleus|cytosol|translational initiation|Hsp70 protein binding|unfolded protein binding|chaperone cofactor-dependent protein refolding|chaperone binding
AT1G10060	BCAT-1	0.499329	8.56968e-20	Down	branched-chain amino acid transaminase 1	branched-chain-amino-acid transaminase activity|mitochondrion|leucine catabolic process|valine catabolic process|L-leucine transaminase activity|L-valine transaminase activity|L-isoleucine transaminase activity	path:ath00270,path:ath00280,path:ath00290,path:ath00770,path:ath00966	Cysteine and methionine metabolism|Valine, leucine and isoleucine degradation|Valine, leucine and isoleucine biosynthesis|Pantothenate and CoA biosynthesis|Glucosinolate biosynthesis
AT1G23800	ALDH2B7	0.499401	1.00582e-12	Down	aldehyde dehydrogenase 2B7	aldehyde dehydrogenase (NAD) activity|mitochondrial matrix|glyceraldehyde-3-phosphate dehydrogenase (NAD+) (non-phosphorylating) activity	path:ath00010,path:ath00053,path:ath00071,path:ath00280,path:ath00310,path:ath00330,path:ath00340,path:ath00380,path:ath00410,path:ath00561,path:ath00620	Glycolysis / Gluconeogenesis|Ascorbate and aldarate metabolism|Fatty acid degradation|Valine, leucine and isoleucine degradation|Lysine degradation|Arginine and proline metabolism|Histidine metabolism|Tryptophan metabolism|beta-Alanine metabolism|Glycerolipid metabolism|Pyruvate metabolism
AT1G06148	AT1G06148	0.499404	0.314693		hypothetical protein	plasma membrane|response to salt stress|response to mannitol|integral component of membrane
AT4G05100	MYB74	0.499651	0.0108836	Down	myb domain protein 74	DNA-binding transcription factor activity|nucleus|response to salt stress|response to ethylene|response to abscisic acid|response to jasmonic acid|cell differentiation|sequence-specific DNA binding|transcription regulatory region DNA binding
AT5G03840	TFL1	0.499853	0.294443		PEBP (phosphatidylethanolamine-binding protein) family protein	transcription coregulator activity|nucleus|cytoplasm|vacuole|plasma membrane|protein targeting to vacuole|response to sucrose|flower development|negative regulation of flower development|cell differentiation|vesicle|negative regulation of cell aging
AT3G21210	AT3G21210	0.500318	0.0238452		zinc ion binding protein	response to molecule of fungal origin|ATP binding|chloroplast
AT2G02240	MEE66	0.500423	0.0610401		F-box family protein	embryo development ending in seed dormancy
AT3G11430	GPAT5	0.500504	0.141165		glycerol-3-phosphate acyltransferase 5	glycerol-3-phosphate O-acyltransferase activity|cutin biosynthetic process|suberin biosynthetic process|membrane|integral component of membrane|CDP-diacylglycerol biosynthetic process|phosphatase activity|glycerol-3-phosphate 2-O-acyltransferase activity|sn-1-glycerol-3-phosphate C16:0-DCA-CoA acyl transferase activity	path:ath00561,path:ath00564	Glycerolipid metabolism|Glycerophospholipid metabolism
AT5G23950	MRO11.1	0.500512	0.10311		Calcium-dependent lipid-binding (CaLB domain) family protein
AT1G76570	AtLHCB7	0.500565	4.74495e-16		Chlorophyll A-B binding family protein	response to light stimulus|photosystem I|photosystem II|chloroplast thylakoid membrane|response to blue light|photosynthesis, light harvesting in photosystem I|response to far red light|integral component of membrane|chlorophyll binding|protein-chromophore linkage	path:ath00196	Photosynthesis - antenna proteins
AT4G23720	F9D16.190	0.50068	0.0420043		transmembrane protein, putative (DUF1191)
AT2G41475	AT2G41475	0.500822	4.46767e-53		Embryo-specific protein 3, (ATS3)	extracellular region|plasmodesma
AT1G32760	F6N18.14	0.501002	0.000719485		Glutaredoxin family protein	plasma membrane|electron transfer activity|protein disulfide oxidoreductase activity|cell redox homeostasis
AT2G28050	RNA processing factor 7	0.50104	0.0032605		Pentatricopeptide repeat (PPR) superfamily protein
AT5G24750	T4C12.20	0.501359	9.26363e-09		UDP-Glycosyltransferase superfamily protein	carbohydrate metabolic process|autophagy|protein transport|sterol biosynthetic process|sterol 3-beta-glucosyltransferase activity|lipid glycosylation|ascospore-type prospore membrane assembly|phagophore assembly site membrane|soladodine glucosyltransferase activity|brassicasterol glucosyltransferase activity|cholesterol allpha-glucosyltransferase activity
AT3G53800	Fes1B	0.50148	3.08912e-76		Fes1B		path:ath04141	Protein processing in endoplasmic reticulum
AT3G45610	DOF6	0.501687	0.00343833		Dof-type zinc finger DNA-binding family protein	DNA-binding transcription factor activity|nucleus|regulation of transcription, DNA-templated|sequence-specific DNA binding|transcription regulatory region DNA binding|metal ion binding
AT3G02677	AT3G02677	0.502012	0.486484		hypothetical protein
AT5G22930	MRN17.16	0.502351	0.000423911		enabled-like protein (DUF1635)
AT5G48710	K24G6.4	0.502462	0.512378		Ubiquitin-like superfamily protein	nucleus|cytoplasm|protein sumoylation	path:ath03013	RNA transport
AT1G47270	TLP6	0.502606	2.02265e-18		tubby like protein 6	DNA-binding transcription factor activity|cilium|regulation of transcription, DNA-templated|pollen development|phosphatidylinositol binding|protein localization to cilium
AT5G09480	T5E8.280	0.502699	0.10783		hydroxyproline-rich glycoprotein family protein
AT1G47670	F16N3.4	0.503036	4.38847e-18		Transmembrane amino acid transporter family protein	amino acid transmembrane transport|plasma membrane|amino acid transmembrane transporter activity|integral component of membrane
AT2G07170	T25N22.13	0.503234	0.0128882		ARM repeat superfamily protein	microtubule|microtubule binding
AT1G76790	IGMT5	0.50324	1.6923e-16		O-methyltransferase family protein	cytosol|O-methyltransferase activity|S-adenosylmethionine-dependent methyltransferase activity|indole glucosinolate biosynthetic process|aromatic compound biosynthetic process|protein dimerization activity
AT5G55480	SVL1	0.503454	9.52751e-17		SHV3-like 1	plasma membrane|glycerol metabolic process|lipid metabolic process|glycerophosphodiester phosphodiesterase activity|plasmodesma|trichome differentiation|guard cell morphogenesis|integral component of membrane|anchored component of membrane|anchored component of plasma membrane|plant-type cell wall cellulose metabolic process
AT5G13770	MXE10.6	0.503462	1.58375e-133		Pentatricopeptide repeat (PPR-like) superfamily protein
AT2G33793	AT2G33793	0.503493	0.166685		DNA ligase-like protein	vacuole
AT1G64640	ENODL8	0.50355	1.8776e-20		early nodulin-like protein 8	electron transfer activity|metal ion binding
AT2G46810	F19D11.9	0.503591	4.51751e-11		basic helix-loop-helix (bHLH) DNA-binding superfamily protein	DNA binding|DNA-binding transcription factor activity|nucleus|regulation of transcription, DNA-templated|protein dimerization activity
AT1G24330	F3I6.27	0.503792	8.23458e-08		ARM repeat superfamily protein	ubiquitin-protein transferase activity|nucleus|cytoplasm|chloroplast
AT3G59250	AT3G59250	0.504065	0.247456		F-box/RNI-like superfamily protein
AT1G44414	T18F15.8	0.504128	0.414307		zinc-ribbon domain protein
AT4G13990	DL3035W	0.504508	2.71852e-06		Exostosin family protein	Golgi membrane|cell wall|protein glycosylation|integral component of membrane|transferase activity, transferring glycosyl groups
AT1G12845	AT1G12845	0.504637	1.35182e-18		transmembrane protein
AT3G48240	AT3G48240	0.504857	0.139965		Octicosapeptide/Phox/Bem1p family protein
AT4G37740	GRF2	0.50511	2.8923e-06		growth-regulating factor 2	ATP binding|nucleus|transcription, DNA-templated|regulation of transcription, DNA-templated|negative regulation of cell proliferation|root development
AT4G16620	UMAMIT8	0.505176	0.261715		nodulin MtN21 /EamA-like transporter family protein	plasma membrane|integral component of membrane|transmembrane transporter activity
AT1G15260	F9L1.20	0.505275	6.95801e-44		LOW protein: ATP-dependent RNA helicase-like protein
AT5G67070	RALFL34	0.50534	2.24978e-50		ralf-like 34	hormone activity|intracellular|cell-cell signaling|plasmodesma|calcium-mediated signaling|apoplast
AT3G06990	AT3G06990	0.505498	0.501583		Cysteine/Histidine-rich C1 domain family protein
AT5G16030	F1N13.170	0.505606	1.56019e-236		mental retardation GTPase activating protein
AT2G45930	F4I18.9	0.505619	0.0375218		hypothetical protein
AT4G05430	C6L9.110	0.505665	0.0912329		Carbohydrate-binding X8 domain superfamily protein	plasma membrane|carbohydrate metabolic process|defense response|anchored component of membrane|glucan endo-1,3-beta-D-glucosidase activity|anchored component of plasma membrane
AT1G71870	F14O23.25	0.505836	0.00168841		MATE efflux family protein	peroxisomal membrane|drug transmembrane transport|drug transmembrane transporter activity|antiporter activity|integral component of membrane
AT5G25160	ZFP3	0.505931	0.21561		zinc finger protein 3	DNA-binding transcription factor activity|nucleus|regulation of transcription, DNA-templated|abscisic acid-activated signaling pathway|negative regulation of abscisic acid-activated signaling pathway|transcription regulatory region DNA binding|metal ion binding
AT1G51440	DAD1-Like Lipase 2	0.505965	4.93262e-14		alpha/beta-Hydrolases superfamily protein	phospholipase activity|triglyceride lipase activity|phospholipase A1 activity|chloroplast|lipid catabolic process|galactolipase activity
AT5G50740	MFB16.14	0.505986	1.47146e-29		Heavy metal transport/detoxification superfamily protein	plasma membrane|metal ion transport|transition metal ion binding|cellular transition metal ion homeostasis
AT1G70260	UMAMIT36	0.506082	2.76957e-05		nodulin MtN21 /EamA-like transporter family protein	endoplasmic reticulum|plasma membrane|integral component of membrane|transmembrane transporter activity|regulation of defense response to fungus|negative regulation of defense response to bacterium|negative regulation of defense response to oomycetes
AT5G67190	DEAR2	0.506151	1.7191e-11		DREB and EAR motif protein 2	DNA binding|DNA-binding transcription factor activity|nucleus|ethylene-activated signaling pathway
AT3G55420	AT3G55420	0.506182	1.04732e-10		hypothetical protein
AT1G26100	F14G11.7	0.506267	7.56973e-07		Cytochrome b561/ferric reductase transmembrane protein family	integral component of membrane|oxidoreductase activity|metal ion binding
AT2G40540	KT2	0.50652	2.95146e-73		potassium transporter 2	plasma membrane|potassium ion transport|potassium ion transmembrane transporter activity|membrane|integral component of membrane
AT2G28305	LOG1	0.50666	1.43491e-21		Putative lysine decarboxylase family protein	nucleus|cytosol|cytokinin biosynthetic process|hydrolase activity, hydrolyzing N-glycosyl compounds
AT3G56060	AT3G56060	0.506697	6.08168e-97		Glucose-methanol-choline (GMC) oxidoreductase family protein	extracellular region|cell-cell signaling|embryo sac development|fatty acid omega-oxidation|oxidoreductase activity, acting on CH-OH group of donors|mandelonitrile lyase activity|flavin adenine dinucleotide binding
AT3G08660	AT3G08660	0.506955	1.50801e-11		Phototropic-responsive NPH3 family protein	protein ubiquitination
AT4G18270	TRANS11	0.506967	1.86371e-30		translocase 11	integral component of plasma membrane|phospho-N-acetylmuramoyl-pentapeptide-transferase activity|phosphotransferase activity, for other substituted phosphate groups|cell wall macromolecule biosynthetic process|cell wall organization
AT2G46780	F19D11.6	0.506987	4.06256e-07		RNA-binding (RRM/RBD/RNP motifs) family protein	mRNA binding|nucleus|response to water deprivation|response to salt stress|response to abscisic acid|regulation of seed germination
AT5G47800	MCA23.12	0.506988	3.11077e-07		Phototropic-responsive NPH3 family protein	protein ubiquitination
AT3G01670	SEOa	0.507075	4.17562e-57		sieve element occlusion protein	phloem development|protein homodimerization activity|protein self-association
AT5G42280	K5J14.8	0.507134	0.00496572		Cysteine/Histidine-rich C1 domain family protein
AT1G04050	SUVR1	0.50726	0.000101843		histone-lysine N-methyltransferase SUVR2-like protein	chromosome|nucleolus|zinc ion binding|histone-lysine N-methyltransferase activity|gene silencing by RNA|identical protein binding
AT2G29730	UGT71D1	0.507608	6.57705e-12		UDP-glucosyl transferase 71D1	UDP-glycosyltransferase activity|intracellular membrane-bounded organelle|flavonol 3-O-glucosyltransferase activity|quercetin 3-O-glucosyltransferase activity|daphnetin 3-O-glucosyltransferase activity|myricetin 3-O-glucosyltransferase activity
AT1G14930	F10B6.35	0.507741	0.533125		Polyketide cyclase/dehydrase and lipid transport superfamily protein	copper ion binding|cytosol|defense response|response to zinc ion|vegetative to reproductive phase transition of meristem|response to phenylpropanoid
AT4G22890	PGR5-LIKE A	0.507744	0		PGR5-LIKE A	chloroplast|chloroplast thylakoid|chloroplast thylakoid membrane|thylakoid|photosynthetic electron transport in photosystem I|photosynthesis|integral component of membrane|oxidoreductase activity, acting on iron-sulfur proteins as donors|protein domain specific binding|identical protein binding
AT5G14960	DEL2	0.508149	0.00874587		DP-E2F-like 2	negative regulation of transcription by RNA polymerase II|DNA-binding transcription factor activity, RNA polymerase II-specific|proximal promoter DNA-binding transcription activator activity, RNA polymerase II-specific|proximal promoter DNA-binding transcription repressor activity, RNA polymerase II-specific|DNA binding|DNA-binding transcription factor activity|nucleus|cell cycle|transcription fa…
AT1G73140	TBL31	0.508248	0.474256		trichome birefringence-like protein (DUF828)	Golgi apparatus|integral component of membrane|O-acetyltransferase activity|xylan biosynthetic process|xylan O-acetyltransferase activity
AT2G29440	GSTU6	0.50837	0.000661571		glutathione S-transferase tau 6	glutathione transferase activity|cytoplasm|cytosol|glutathione metabolic process|toxin catabolic process	path:ath00480	Glutathione metabolism
AT3G01680	SEOR1	0.508382	3.43324e-43		sieve element occlusion amino-terminus protein	phloem development|protein homodimerization activity|protein self-association
AT3G47500	CDF3	0.508398	3.80879e-98		cycling DOF factor 3	DNA binding|DNA-binding transcription factor activity|nucleus|regulation of transcription, DNA-templated|flower development|sequence-specific DNA binding|metal ion binding
AT4G22900	F7H19.80	0.509017	0.192529		transmembrane protein, putative (DUF1191)
AT3G13750	BGAL1	0.50902	0		beta galactosidase 1	beta-galactosidase activity|cell wall|vacuole|carbohydrate metabolic process|plant-type cell wall|plasmodesma|carbohydrate binding|apoplast
AT3G14000	ATBRXL2	0.509136	6.87819e-14		DZC (Disease resistance/zinc finger/chromosome condensation-like region) domain containing protein	nucleus
AT4G05110	ENT6	0.509559	0.00105826		equilibrative nucleoside transporter 6	nucleoside transmembrane transporter activity|plasma membrane|nucleoside transport|integral component of membrane
AT5G41120	MEE6.19	0.509636	2.70912e-13		Esterase/lipase/thioesterase family protein	diacylglycerol O-acyltransferase activity|chloroplast|plastoglobule|triglyceride biosynthetic process|phytol metabolic process
AT1G63240	F9N12.14	0.50967	2.6617e-37		hypothetical protein
AT1G17260	AHA10	0.509742	0.00229664		autoinhibited H[+]-ATPase isoform 10	ATP binding|vacuole organization|vacuolar acidification|proton-exporting ATPase activity, phosphorylative mechanism|plasmodesma|chloroplast|plant-type vacuole membrane|proanthocyanidin biosynthetic process|seed coat development|ATPase activity, coupled to transmembrane movement of ions, phosphorylative mechanism|integral component of membrane|cation-transporting ATPase activity|metal ion binding|…	path:ath00190	Oxidative phosphorylation
AT5G02190	PCS1	0.510085	6.3155e-07		Eukaryotic aspartyl protease family protein	aspartic-type endopeptidase activity|endoplasmic reticulum|proteolysis|peptidase activity|programmed cell death|protein catabolic process
AT5G54145	AT5G54145	0.510352	1.53255e-08		hypothetical protein
AT2G20170	T2G17.3	0.510425	0.57361		NEP-interacting protein, putative (DUF239)
AT5G65460	KAC2	0.510516	9.54544e-28		kinesin like protein for actin based chloroplast movement 2	microtubule motor activity|ATP binding|cytosol|kinesin complex|microtubule|plasma membrane|microtubule-based movement|microtubule binding|chloroplast avoidance movement|chloroplast accumulation movement|ATPase activity|nuclear migration along microfilament
AT4G15630	CASP-like protein 1E1	0.510666	1.13719e-22		Uncharacterized protein family (UPF0497)	plasma membrane|plasmodesma|integral component of membrane|protein histidine kinase binding|4 iron, 4 sulfur cluster binding
AT3G14560	AT3G14560	0.510699	1.5507e-08		hypothetical protein
AT3G20260	AT3G20260	0.510794	0.00122173		DUF1666 family protein (DUF1666)
AT5G65590	K21L13.10	0.510854	2.06596e-06		Dof-type zinc finger DNA-binding family protein	DNA-binding transcription factor activity|nucleus|regulation of transcription, DNA-templated|guard cell differentiation|stomatal movement|sequence-specific DNA binding|positive regulation of transcription, DNA-templated|metal ion binding|regulation of cell wall pectin metabolic process
AT2G01940	SGR5	0.510937	1.90928e-11		C2H2-like zinc finger protein	DNA binding|DNA-binding transcription factor activity|nucleus|regulation of transcription, DNA-templated|detection of gravity|gravitropism|negative gravitropism|leaf morphogenesis|circumnutation|positive regulation of auxin biosynthetic process|metal ion binding|floral organ morphogenesis|regulation of auxin polar transport|regulation of starch metabolic process
AT4G32770	VTE1	0.510945	1.5691e-42		tocopherol cyclase, chloroplast / vitamin E deficient 1 (VTE1) / sucrose export defective 1 (SXD1)	fatty acid metabolic process|response to oxidative stress|response to temperature stimulus|chloroplast|chloroplast thylakoid|response to high light intensity|chloroplast inner membrane|phloem sucrose loading|chloroplast envelope|tocopherol cyclase activity|vitamin E biosynthetic process|plastoglobule|chlorophyll metabolic process|xanthophyll metabolic process|isomerase activity|regulation of defe…	path:ath00130	Ubiquinone and other terpenoid-quinone biosynthesis
AT3G10200	AT3G10200	0.510971	0.0240621		S-adenosyl-L-methionine-dependent methyltransferases superfamily protein	endosome|vacuolar membrane|endoplasmic reticulum membrane|trans-Golgi network|S-adenosylmethionine-dependent methyltransferase activity|integral component of membrane|cell wall pectin metabolic process
AT1G62500	T3P18.6	0.510976	0.576184		Bifunctional inhibitor/lipid-transfer protein/seed storage 2S albumin superfamily protein
AT1G01200	RABA3	0.511105	0.0420967		RAB GTPase homolog A3	GTPase activity|GTP binding|nucleus|endosome|Golgi apparatus|intracellular protein transport|cell plate|endosome membrane|Rab protein signal transduction|cell wall biogenesis
AT5G62100	BAG2	0.511207	5.93442e-08		BCL-2-associated athanogene 2	chaperone binding
AT1G52240	ROPGEF11	0.511233	0.36879		rop guanine nucleotide exchange factor-like protein	Rho guanyl-nucleotide exchange factor activity|nucleus|cytoplasm|root development|root hair cell development
AT5G05600	MOP10.14	0.511295	3.14969e-80		2-oxoglutarate (2OG) and Fe(II)-dependent oxygenase superfamily protein	cytosol|flavonoid biosynthetic process|metal ion binding|dioxygenase activity|response to karrikin|cellular response to toxic substance|jasmonic acid hydrolase|regulation of jasmonic acid mediated signaling pathway
AT5G60290	F15L12.16	0.51132	0.0489907		hypothetical protein
AT1G80760	NIP6;1	0.511439	6.46886e-25		NOD26-like intrinsic protein 6;1	plasma membrane|water transport|glycerol transmembrane transporter activity|urea transmembrane transporter activity|channel activity|integral component of membrane|borate transport|active borate transmembrane transporter activity|cellular response to boron-containing substance levels
AT1G05610	APS2	0.511715	0.294567		ADP-glucose pyrophosphorylase small subunit 2	ATP binding|glycogen biosynthetic process|glucose-1-phosphate adenylyltransferase activity|chloroplast	path:ath00500,path:ath00520	Starch and sucrose metabolism|Amino sugar and nucleotide sugar metabolism
AT4G03340	F4C21.27	0.51177	0.0138386		Core-2/I-branching beta-1,6-N-acetylglucosaminyltransferase family protein	Golgi membrane|Golgi apparatus|acetylglucosaminyltransferase activity|unidimensional cell growth|glucuronosyltransferase activity|integral component of membrane
AT1G77580	T5M16.17	0.51204	9.92051e-28		filament-like protein (DUF869)
AT1G33700	F14M2.16	0.512169	2.51324e-06		Beta-glucosidase, GBA2 type family protein		path:ath00511,path:ath00600	Other glycan degradation|Sphingolipid metabolism
AT2G24610	CNGC14	0.512641	0.286602		cyclic nucleotide-gated channel 14	voltage-gated potassium channel activity|calmodulin binding|plasma membrane|integral component of membrane|cAMP binding|cGMP binding	path:ath04626	Plant-pathogen interaction
AT1G70610	ABCB26	0.512801	6.68574e-54		transporter associated with antigen processing protein 1	transporter activity|ATP binding|chloroplast|chloroplast envelope|integral component of membrane|chloroplast membrane|ATPase activity, coupled to transmembrane movement of substances
AT5G19740	T29J13.160	0.513181	3.76563e-17		Peptidase M28 family protein	vacuole|endoplasmic reticulum|endoplasmic reticulum membrane|multicellular organism development|metallopeptidase activity|meristem maintenance|integral component of membrane|regulation of growth|metal ion binding
AT4G30450	F17I23.210	0.513235	0.000129714		glycine-rich protein
AT2G37870	T8P21.22	0.513364	2.62515e-05		Bifunctional inhibitor/lipid-transfer protein/seed storage 2S albumin superfamily protein
AT1G73590	PIN1	0.513411	6.21543e-07		Auxin efflux carrier family protein	transporter activity|cytoplasm|endoplasmic reticulum|plasma membrane|plant-type cell wall|plasmodesma|gravitropism|photomorphogenesis|auxin-activated signaling pathway|embryo development ending in seed dormancy|flower development|basal plasma membrane|auxin polar transport|xylem and phloem pattern formation|inflorescence development|auxin homeostasis|auxin efflux|auxin efflux transmembrane transp…
AT1G04250	AXR3	0.513563	1.25073e-17		AUX/IAA transcriptional regulator family protein	DNA-binding transcription factor activity|nucleus|response to auxin|auxin-activated signaling pathway|identical protein binding|positive regulation of leaf senescence	path:ath04075	Plant hormone signal transduction
AT2G30760	T11J7.15	0.513673	0.222062		hypothetical protein
AT5G09976	AT5G09976	0.514184	0.0494736		hypothetical protein	response to wounding|response to ethylene|response to jasmonic acid|innate immune response
AT5G67520	APK4	0.514338	2.14551e-10		adenosine-5'-phosphosulfate (APS) kinase 4	sulfate assimilation|adenylylsulfate kinase activity|ATP binding|cytosol|chloroplast|plastid|cysteine biosynthetic process|hydrogen sulfide biosynthetic process	path:ath00230,path:ath00920	Purine metabolism|Sulfur metabolism
AT5G01180	PTR5	0.514504	5.51635e-07		peptide transporter 5	plasma membrane|pollen tube growth|protein transport|peptide:proton symporter activity|integral component of membrane|oligopeptide transmembrane transporter activity|tripeptide transmembrane transporter activity|dipeptide transport|peptide transmembrane transporter activity
AT1G05440	T25N20.9	0.514647	0.302477		C-8 sterol isomerase
AT4G08250	T12G13.90	0.514718	0.133426		GRAS family transcription factor	DNA-binding transcription factor activity|nucleus|regulation of transcription, DNA-templated|sequence-specific DNA binding
AT4G38775	AT4G38775	0.514739	3.15975e-06		hypothetical protein	extracellular region|cell wall
AT5G62350	MMI9.21	0.514852	4.74191e-229		Plant invertase/pectin methylesterase inhibitor superfamily protein	enzyme inhibitor activity|negative regulation of catalytic activity|pectinesterase inhibitor activity|apoplast|plant-type cell wall organization or biogenesis
AT5G23910	MRO11.5	0.514995	0.000310119		ATP binding microtubule motor family protein	microtubule motor activity|ATP binding|kinesin complex|microtubule|microtubule-based movement|microtubule binding|ATPase activity
AT4G14560	IAA1	0.515082	8.8886e-27		indole-3-acetic acid inducible	DNA-binding transcription factor activity|nucleus|response to auxin|auxin-activated signaling pathway|identical protein binding|sequence-specific DNA binding|transcription regulatory region DNA binding	path:ath04075	Plant hormone signal transduction
AT3G20130	CYP705A22	0.515185	0.000319249		cytochrome P450, family 705, subfamily A, polypeptide 22	iron ion binding|gravitropism|positive gravitropism|endomembrane system|membrane|integral component of membrane|oxidoreductase activity, acting on paired donors, with incorporation or reduction of molecular oxygen, NAD(P)H as one donor, and incorporation of one atom of oxygen|heme binding
AT4G00880	A_TM018A10.6	0.515296	1.00356e-45		SAUR-like auxin-responsive protein family	nucleus|cytoplasm|multicellular organism development|auxin-activated signaling pathway|regulation of growth|regulation of seedling development	path:ath04075	Plant hormone signal transduction
AT5G14890	F2G14.10	0.515315	0.00497181		potassium transporter	protein polyubiquitination|chloroplast|chloroplast thylakoid|chloroplast thylakoid membrane|chloroplast stroma|nonphotochemical quenching|integral component of membrane|hydrolase activity|thylakoid membrane|proteasome-mediated ubiquitin-dependent protein catabolic process|cell redox homeostasis|metal ion binding|ubiquitin protein ligase activity
AT4G35560	DAW1	0.515637	1.62202e-13		Transducin/WD40 repeat-like superfamily protein	SNARE binding|GTPase activator activity|cytoplasm|cytosol|plasma membrane|exocytosis|Golgi to plasma membrane transport|small GTPase mediated signal transduction|Rab GTPase binding|regulation of exocytosis|syntaxin binding|establishment of cell polarity|mating projection tip
AT1G23210	GH9B6	0.515763	0.594883		glycosyl hydrolase 9B6	extracellular region|cellulase activity|cellulose catabolic process|cell wall organization	path:ath00500	Starch and sucrose metabolism
AT3G46700	AT3G46700	0.515769	0.124656		UDP-Glycosyltransferase superfamily protein	UDP-glycosyltransferase activity|intracellular membrane-bounded organelle|quercetin 3-O-glucosyltransferase activity|quercetin 7-O-glucosyltransferase activity
AT5G02560	HTA12	0.515924	1.80671e-19		histone H2A 12	nucleosome|nuclear chromatin|DNA binding|chromatin organization|protein heterodimerization activity
AT1G71695	F14O23.6	0.515925	1.1004e-140		Peroxidase superfamily protein	peroxidase activity|extracellular region|cell wall|vacuole|response to oxidative stress|plant-type cell wall|plasmodesma|membrane|heme binding|hydrogen peroxide catabolic process|metal ion binding	path:ath00940	Phenylpropanoid biosynthesis
AT1G65130	T23K8.4	0.515926	0.370829		Ubiquitin carboxyl-terminal hydrolase-related protein
AT5G07310	ERF115	0.516012	0.213062		Integrase-type DNA-binding superfamily protein	DNA binding|DNA-binding transcription factor activity|nucleus|ethylene-activated signaling pathway
AT5G03010	F15A17.40	0.516089	0.579381		Galactose oxidase/kelch repeat superfamily protein
AT1G71140	F23N20.13	0.516204	2.87551e-20		MATE efflux family protein	vacuolar membrane|drug transmembrane transport|drug transmembrane transporter activity|antiporter activity|integral component of membrane|drug export
AT4G38400	EXLA2	0.516271	2.86782e-05		expansin-like A2
AT3G44730	KP1	0.516527	1.17369e-06		kinesin-like protein 1	microtubule motor activity|ATP binding|mitochondrion|kinesin complex|microtubule|microtubule-based movement|microtubule binding|aerobic respiration|seed germination|ATPase activity
AT1G74890	ARR15	0.516593	0.0266647		response regulator 15	phosphorelay response regulator activity|nucleus|cytoplasm|regulation of transcription, DNA-templated|response to cytokinin|cytokinin-activated signaling pathway	path:ath04075	Plant hormone signal transduction
AT1G34460	CYCB1;5	0.516704	0.000938906		CYCLIN B1;5	regulation of cyclin-dependent protein serine/threonine kinase activity|mitotic cell cycle|cyclin-dependent protein kinase holoenzyme complex|nucleus|cytoplasm|protein phosphorylation|regulation of mitotic nuclear division|positive regulation of cell proliferation|cyclin-dependent protein serine/threonine kinase regulator activity|protein kinase binding|positive regulation of cell cycle|cell divi…
AT3G28345	ABCB15	0.51686	8.72069e-05		ABC transporter family protein	ATP binding|plasma membrane|integral component of membrane|ATPase activity, coupled to transmembrane movement of substances	path:ath02010	ABC transporters
AT5G21950	AT5G21950	0.51707	2.35735e-05		alpha/beta-Hydrolases superfamily protein	epoxide hydrolase activity|response to toxic substance|carboxylic ester hydrolase activity
AT4G09490	T15G18.90	0.517135	5.5405e-05		Polynucleotidyl transferase, ribonuclease H-like superfamily protein
AT1G71030	MYBL2	0.517212	2.08347e-179		MYB-like 2	DNA-binding transcription factor activity|nucleus|response to wounding|response to salt stress|response to abscisic acid|response to salicylic acid|cinnamic acid biosynthetic process|negative regulation of metabolic process|cell differentiation|sequence-specific DNA binding|transcription regulatory region DNA binding
AT1G26530	T1K7.10	0.517235	0.379448		PIN domain-like family protein	endonucleolytic cleavage in ITS1 to separate SSU-rRNA from 5.8S rRNA and LSU-rRNA from tricistronic rRNA transcript (SSU-rRNA, 5.8S rRNA, LSU-rRNA)|endonucleolytic cleavage to generate mature 5'-end of SSU-rRNA from (SSU-rRNA, 5.8S rRNA, LSU-rRNA)|endonucleolytic cleavage in 5'-ETS of tricistronic rRNA transcript (SSU-rRNA, 5.8S rRNA, LSU-rRNA)|nucleoplasm|nucleolus|rRNA methylation|small-subunit…	path:ath03008	Ribosome biogenesis in eukaryotes
AT1G48600	PMEAMT	0.517251	9.58472e-189		S-adenosyl-L-methionine-dependent methyltransferases superfamily protein	phosphoethanolamine N-methyltransferase activity|cytoplasm|phosphatidylcholine biosynthetic process|phosphomethylethanolamine N-methyltransferase activity	path:ath00564	Glycerophospholipid metabolism
AT5G06380	MHF15.10	0.517264	0.625349		hypothetical protein
AT1G24577	AT1G24577	0.517375	0.00116909		hypothetical protein
AT5G43040	MMG4.5	0.51748	0.0809987		Cysteine/Histidine-rich C1 domain family protein
AT2G42830	SHP2	0.517589	0.598155		K-box region and MADS-box transcription factor family protein	RNA polymerase II regulatory region sequence-specific DNA binding|transcription factor activity, RNA polymerase II proximal promoter sequence-specific DNA binding|DNA-binding transcription factor activity|nucleus|multicellular organism development|transcription factor binding|regulation of growth|sequence-specific DNA binding|transcription regulatory region DNA binding|positive regulation of tran…
AT4G36450	MPK14	0.518092	0.0659247		mitogen-activated protein kinase 14	MAP kinase activity|ATP binding|nucleus|cytoplasm|regulation of gene expression|intracellular signal transduction	path:ath04016	MAPK signaling pathway - plant
AT5G02840	LCL1	0.518582	1.54752e-80		LHY/CCA1-like 1	DNA binding|DNA-binding transcription factor activity|nucleus|cytoplasm|circadian rhythm|response to salt stress|response to ethylene|response to auxin|response to abscisic acid|response to gibberellin|response to salicylic acid|response to jasmonic acid|response to cadmium ion
AT4G19230	CYP707A1	0.518591	0.00266697		cytochrome P450, family 707, subfamily A, polypeptide 1	monooxygenase activity|iron ion binding|abscisic acid metabolic process|(+)-abscisic acid 8'-hydroxylase activity|integral component of membrane|sterol metabolic process|heme binding|abscisic acid catabolic process|oxidation-reduction process	path:ath00906	Carotenoid biosynthesis
AT4G02630	T10P11.10	0.518716	1.13221e-33		Protein kinase superfamily protein
AT1G67900	T23K23.25	0.519111	1.21442e-119		Phototropic-responsive NPH3 family protein	protein ubiquitination
AT1G05850	POM1	0.519248	0		Chitinase family protein	Golgi apparatus|chitin catabolic process|response to heat|response to water deprivation|response to salt stress|response to cytokinin|multidimensional cell growth|ethylene-activated signaling pathway|root epidermal cell differentiation|response to nitrate|regulation of salicylic acid metabolic process|cell wall macromolecule catabolic process|cellulose biosynthetic process|polysaccharide binding|…
AT2G21200	F26H11.4	0.519267	0.0015622		SAUR-like auxin-responsive protein family	plasma membrane|multicellular organism development|auxin-activated signaling pathway|regulation of growth	path:ath04075	Plant hormone signal transduction
AT5G56555	AT5G56555	0.519294	0.501244		hypothetical protein
AT2G22140	EME1B	0.519421	0.0377997		essential meiotic endonuclease 1B	DNA binding|endonuclease activity|nucleus|DNA repair|DNA recombination|metal ion binding|Holliday junction resolvase complex|cell division|meiotic cell cycle	path:ath03440	Homologous recombination
AT3G09640	APX2	0.519545	0.611024		ascorbate peroxidase 2	response to reactive oxygen species|peroxidase activity|cytosol|response to oxidative stress|chloroplast|L-ascorbate peroxidase activity|heme binding|cellular response to oxidative stress|hydrogen peroxide catabolic process|metal ion binding	path:ath00053,path:ath00480	Ascorbate and aldarate metabolism|Glutathione metabolism
AT4G37800	XTH7	0.519652	2.09888e-122		xyloglucan endotransglucosylase/hydrolase 7	hydrolase activity, hydrolyzing O-glycosyl compounds|cell wall|xyloglucan metabolic process|xyloglucan:xyloglucosyl transferase activity|cell wall biogenesis|apoplast|cell wall organization
AT5G45320	K9E15.10	0.519684	0.197632		late embryogenesis abundant protein
AT4G01440	UMAMIT31	0.519738	7.93386e-13		nodulin MtN21 /EamA-like transporter family protein	plasma membrane|integral component of membrane|transmembrane transporter activity
AT1G10750	T16B5.11	0.519842	0.0266321		carboxyl-terminal peptidase, putative (DUF239)
AT5G26000	TGG1	0.519925	0		thioglucoside glucohydrolase 1	defense response to insect|vacuole|peroxisome|carbohydrate metabolic process|beta-glucosidase activity|plant-type cell wall|chloroplast|thylakoid|response to insect|response to salt stress|response to abscisic acid|abscisic acid-activated signaling pathway|regulation of stomatal movement|thioglucosidase activity|glucosinolate catabolic process|cytosolic ribosome|metal ion binding|apoplast|scopoli…	path:ath00380	Tryptophan metabolism
AT2G27000	CYP705A8	0.519963	0.491271		cytochrome P450, family 705, subfamily A, polypeptide 8	iron ion binding|endoplasmic reticulum|positive gravitropism|membrane|integral component of membrane|oxidoreductase activity, acting on paired donors, with incorporation or reduction of molecular oxygen, NAD(P)H as one donor, and incorporation of one atom of oxygen|heme binding|root development|flavonol metabolic process|thalianol metabolic process|thalian-diol desaturase activity
AT1G76240	T23E18.17	0.520118	9.67378e-16		DUF241 domain protein (DUF241)
AT1G30690	T5I8.14	0.520211	1.53985e-48		Sec14p-like phosphatidylinositol transfer family protein	nucleus|cytosol|plasma membrane|cell cycle|lipid binding|cell division
AT4G24580	REN1	0.520228	0.434762		Rho GTPase activation protein (RhoGAP) with PH domain-containing protein	GTPase activator activity|cell cortex|signal transduction|pollen germination|pollen tube growth|pollen tube adhesion|apical plasma membrane|Rho GTPase binding|negative regulation of Rho protein signal transduction|regulation of growth|positive regulation of GTPase activity|apical part of cell|pollen tube development|exocytic vesicle|pollen tube|activation of GTPase activity
AT1G30260	AGAMOUS-like 79	0.520289	1.06397e-14		galactosyltransferase family protein
AT5G65280	GCL1	0.520297	4.89949e-09		GCR2-like 1	catalytic activity|plasma membrane|extrinsic component of membrane
AT4G37970	CAD6	0.520311	1.1793e-05		cinnamyl alcohol dehydrogenase 6	zinc ion binding|lignin biosynthetic process|cinnamyl-alcohol dehydrogenase activity|sinapyl alcohol dehydrogenase activity	path:ath00940	Phenylpropanoid biosynthesis
AT2G23540	F26B6.19	0.520394	0.120203		GDSL-like Lipase/Acylhydrolase superfamily protein	extracellular region|lipid catabolic process|hydrolase activity, acting on ester bonds
AT5G44680	K23L20.1	0.520507	5.83858e-75		DNA glycosylase superfamily protein		path:ath03410	Base excision repair
AT3G23230	TDR1	0.520648	0.210472		Integrase-type DNA-binding superfamily protein	DNA binding|DNA-binding transcription factor activity|nucleus|ethylene-activated signaling pathway|response to chitin
AT4G38092	AT4G38092	0.520818	0.145221		exportin-4 protein
AT2G19970	T2G17.23	0.520861	0.194917		CAP (Cysteine-rich secretory proteins, Antigen 5, and Pathogenesis-related 1 protein) superfamily protein	extracellular space|cell wall|defense response|response to water deprivation|systemic acquired resistance|response to vitamin B1|apoplast
AT2G05632	AT2G05632	0.520868	0.00642495		hypothetical protein
AT3G09162	AT3G09162	0.521041	0.0180806		hypothetical protein
AT1G16960	F17F16.18	0.521283	1.11778e-13		Ubiquitin domain-containing protein
AT1G08500	ENODL18	0.521296	0.0870532		early nodulin-like protein 18
AT4G14480	BLUE LIGHT SIGNALING1	0.521645	3.74906e-10		Protein kinase superfamily protein	protein serine/threonine kinase activity|ATP binding|cytoplasm|cytosol|signal transduction by protein phosphorylation|stress-activated protein kinase signaling cascade|activation of protein kinase activity|metal ion binding|regulation of stomatal opening
AT2G22670	IAA8	0.52167	4.4251e-115		indoleacetic acid-induced protein 8	nucleus|regulation of transcription, DNA-templated|auxin-activated signaling pathway|negative regulation of lateral root development	path:ath04075	Plant hormone signal transduction
AT4G00890	ATXYN5	0.521856	0.00263633		proline-rich family protein
AT5G01580	OSH1	0.522008	0.177557		gamma interferon responsive lysosomal thiol (GILT) reductase family protein	extracellular region|lysosome
AT1G29770	CELLULOSE SYNTHASE LIKE D1	0.522136	0.663162		Haloacid dehalogenase-like hydrolase (HAD) superfamily protein	phosphoprotein phosphatase activity|plasma membrane|regulation of transcription by RNA polymerase II|signaling
AT1G14430	F14L17.20	0.522397	0.030881		glyoxal oxidase-related protein	aldehyde oxidase activity|extracellular region|multicellular organism development|geranial:oxygen oxidoreductase activity|heptaldehyde:oxygen oxidoreductase activity
AT5G59390	F2O15.7	0.522482	0.494561		XH/XS domain-containing protein	RNA binding|DNA methylation|chromatin silencing|regulation of double-strand break repair via homologous recombination|gene silencing by RNA|response to cadmium ion
AT1G75360	F1B16.16	0.522698	0.0339454		transmembrane protein
AT5G17460	AT5G17460	0.523063	5.45677e-25		glutamyl-tRNA (Gln) amidotransferase subunit C
AT5G01570	F7A7.90	0.523453	0.292124		plectin-like protein	kinetochore|nucleus|cell cycle|meristem structural organization|cell division|positive regulation of cell division|regulation of chromosome segregation
AT5G35170	T25C13.50	0.523472	1.38567e-232		adenylate kinase family protein	adenylate kinase activity|ATP binding|chloroplast|chloroplast thylakoid|chloroplast thylakoid membrane|chloroplast envelope	path:ath00230,path:ath00730	Purine metabolism|Thiamine metabolism
AT5G14410	F18O22.200	0.523635	2.58068e-07		hypothetical protein
AT5G59740	MTH12.11	0.523682	0.0118638		UDP-N-acetylglucosamine (UAA) transporter family	carbohydrate transport|antiporter activity|integral component of Golgi membrane|integral component of endoplasmic reticulum membrane|3'-phosphoadenosine 5'-phosphosulfate transmembrane transporter activity
AT1G02820	LEA3	0.523769	4.81934e-07		Late embryogenesis abundant 3 (LEA3) family protein	nucleus|mitochondrion|cytosol|response to water deprivation|response to salt stress
AT1G12750	RBL6	0.523832	3.2624e-37		RHOMBOID-like protein 6	serine-type endopeptidase activity|integral component of membrane|mitochondrial membrane
AT4G37550	F19F18.40	0.523928	1.89759e-77		Acetamidase/Formamidase family protein	formamidase activity|nucleus|cytosol	path:ath00460,path:ath00630,path:ath00910	Cyanoamino acid metabolism|Glyoxylate and dicarboxylate metabolism|Nitrogen metabolism
AT4G35100	PIP3	0.523935	5.57175e-232		plasma membrane intrinsic protein 3	mRNA binding|nucleus|vacuole|plasma membrane|response to water deprivation|plasmodesma|response to abscisic acid|water channel activity|membrane|integral component of membrane|anchored component of plasma membrane
AT1G04680	T1G11.7	0.524112	5.25385e-71		Pectin lyase-like superfamily protein	membrane|pectate lyase activity|pectin catabolic process|metal ion binding	path:ath00040	Pentose and glucuronate interconversions
AT5G10530	F12B17.120	0.524159	0.000780138		Concanavalin A-like lectin protein kinase family protein
AT1G22710	SUC2	0.524318	2.15099e-111		sucrose-proton symporter 2	plasma membrane|integral component of plasma membrane|sucrose metabolic process|sucrose:proton symporter activity
AT5G27940	WPP3	0.524529	0.347436		WPP domain protein 3	nucleus|cytoplasm
AT2G41870	AtREM4.2	0.524736	3.37777e-102		Remorin family protein	plasma membrane|response to water deprivation|response to salt stress|response to abscisic acid|response to mannitol|kinase binding|protein self-association
AT2G33570	GALS1	0.525062	1.041e-21		glycosyltransferase family protein (DUF23)	Golgi membrane|Golgi apparatus|integral component of membrane|cell wall biogenesis|pectin biosynthetic process|beta-1,3-galactosyltransferase activity|cell wall organization
AT5G10520	RBK1	0.525073	0.00126298		ROP binding protein kinases 1
AT5G18740	F17K4.1	0.525832	0.67502		hypothetical protein (DUF3444)
AT3G12500	HCHIB	0.525836	1.52964e-15		basic chitinase	polysaccharide catabolic process|chitinase activity|vacuole|vacuolar membrane|cytosol|chitin catabolic process|chitin binding|plant-type hypersensitive response|cell wall macromolecule catabolic process|killing of cells of other organism|response to cadmium ion|defense response to fungus	path:ath00520,path:ath04016	Amino sugar and nucleotide sugar metabolism|MAPK signaling pathway - plant
AT1G50280	F14I3.11	0.525867	1.04567e-14		Phototropic-responsive NPH3 family protein	response to abscisic acid|protein ubiquitination|Cul3-RING ubiquitin ligase complex
AT2G01918	PQL3	0.525887	4.49871e-06		PsbQ-like 3	calcium ion binding|response to cold|chloroplast|chloroplast thylakoid membrane|photosystem II oxygen evolving complex|photosynthetic electron transport chain|extrinsic component of membrane|electron transporter, transferring electrons within the cyclic electron transport pathway of photosynthesis activity
AT3G57400	AT3G57400	0.525903	2.10774e-56		transmembrane protein
AT5G01200	F7J8.180	0.525904	0.00113914		Duplicated homeodomain-like superfamily protein	DNA binding|nucleus|flower development|determination of dorsal/ventral asymmetry
AT2G33990	iqd9	0.526129	2.2724e-19		IQ-domain 9	calmodulin binding|nucleus|cytoplasm|microtubule|microtubule binding
AT1G18773	AT1G18773	0.526142	0.00026257		acyl thioesterase-like protein	protein depalmitoylation|cytoplasm|plasma membrane|fatty acid metabolic process|palmitoyl-(protein) hydrolase activity|carboxylic ester hydrolase activity
AT3G55646	AT3G55646	0.526368	3.47037e-13		TPRXL
AT1G69400	F10D13.23	0.526402	0.0899584		Transducin/WD40 repeat-like superfamily protein	kinetochore|condensed chromosome kinetochore|spindle|chromosome segregation|mitotic spindle assembly checkpoint|phragmoplast|mitotic checkpoint complex|ubiquitin binding|cell division|meiotic cell cycle|Cul4-RING E3 ubiquitin ligase complex|bub1-bub3 complex
AT4G21060	AGP galactosyltransferase 2	0.526586	2.63904e-10		Galactosyltransferase family protein	Golgi membrane|endoplasmic reticulum|Golgi apparatus|protein glycosylation|arabinogalactan protein metabolic process|integral component of membrane|protein O-linked glycosylation via hydroxyproline|carbohydrate binding|root hair cell development|hydroxyproline O-galactosyltransferase activity
AT1G33930	T3M13.5	0.526888	0.100749		P-loop containing nucleoside triphosphate hydrolases superfamily protein	GTP binding
AT3G61900	SAUR33	0.526958	0.00137986		SAUR-like auxin-responsive protein family	nucleus|cytoplasm|multicellular organism development|auxin-activated signaling pathway|regulation of growth|regulation of seedling development	path:ath04075	Plant hormone signal transduction
AT1G47400	T3F24.21	0.527213	0.0748145		hypothetical protein
AT2G47370	T8I13.21	0.527438	2.53972e-10		Calcium-dependent phosphotriesterase superfamily protein
AT3G26310	CYP71B35	0.528014	2.25678e-23		cytochrome P450, family 71, subfamily B, polypeptide 35	iron ion binding|membrane|integral component of membrane|oxidoreductase activity, acting on paired donors, with incorporation or reduction of molecular oxygen, NAD(P)H as one donor, and incorporation of one atom of oxygen|heme binding
AT1G02640	BXL2	0.528115	1.59434e-11		beta-xylosidase 2	extracellular region|xylan 1,4-beta-xylosidase activity|plant-type cell wall|arabinan catabolic process|xylan catabolic process|alpha-L-arabinofuranosidase activity
AT4G09160	T8A17.90	0.528126	1.12243e-06		SEC14 cytosolic factor family protein / phosphoglyceride transfer family protein	cell cycle|lipid binding|chloroplast|membrane|cell division
AT4G10770	OPT7	0.528178	2.30593e-98		oligopeptide transporter 7	integral component of plasma membrane|protein transport|membrane|oligopeptide transmembrane transporter activity
AT1G55360	F7A10.1	0.528239	1.04954e-73		tRNA-splicing ligase (DUF239)
AT2G37280	ABCG33	0.528347	0.00415154		pleiotropic drug resistance 5	ATP binding|plasma membrane|drug transmembrane transport|integral component of membrane|ATPase activity, coupled to transmembrane movement of substances|transmembrane transport
AT4G00820	iqd17	0.528383	3.03767e-12		IQ-domain 17	calmodulin binding|nucleus|cytoplasm|microtubule|microtubule binding
AT4G27510	F27G19.110	0.52849	0.259987		2-isopropylmalate synthase
AT3G54140	PTR1	0.528593	1.35196e-55		peptide transporter 1	plasma membrane|nitrogen compound metabolic process|plasmodesma|protein transport|peptide:proton symporter activity|integral component of membrane|oligopeptide transmembrane transporter activity|tripeptide transmembrane transporter activity|dipeptide transport|tripeptide transport|peptide transmembrane transporter activity
AT1G12855	AT1G12855	0.528942	0.588601		F-box family protein
AT5G11360	F2I11.250	0.529055	0.639698		Interleukin-1 receptor-associated kinase 4 protein
AT5G45720	MRA19.13	0.529446	0.0159909		AAA-type ATPase family protein	DNA binding|DNA-directed DNA polymerase activity|ATP binding|nucleus|DNA replication factor C complex|DNA-dependent DNA replication|DNA polymerase III complex
AT5G50090	MPF21.10	0.529573	0.0278816		D-ribose-binding periplasmic protein
AT5G11420	F15N18.10	0.529697	4.34192e-171		transmembrane protein, putative (Protein of unknown function, DUF642)
AT4G22200	KT2/3	0.529803	4.4793e-71		potassium transport 2/3	voltage-gated potassium channel activity|endoplasmic reticulum membrane|plasmodesma|response to abscisic acid|integral component of membrane|regulation of ion transmembrane transport|regulation of membrane potential|identical protein binding
AT1G54790	T22H22.20	0.529846	0.0347197		GDSL-like Lipase/Acylhydrolase superfamily protein	extracellular region|lipid catabolic process|hydrolase activity, acting on ester bonds
AT1G35180	T32G9.28	0.529929	0.00442974		TRAM, LAG1 and CLN8 (TLC) lipid-sensing domain containing protein
AT3G03370	T21P5.21	0.529941	0.000235212		hypothetical protein	serine-type endopeptidase activity|cytosol|peptidase activity|chloroplast|photoinhibition
AT5G45850	K15I22.5	0.530438	0.245035		hypothetical protein (DUF688)
AT1G20870	F9H16.15	0.53058	0.0628291		HSP20-like chaperones superfamily protein	nucleus|positive regulation of DNA demethylation
AT5G57390	AIL5	0.530613	0.00046464		AINTEGUMENTA-like 5	DNA binding|DNA-binding transcription factor activity|nucleus|post-embryonic development|seed germination|ethylene-activated signaling pathway|lateral root formation|positive regulation of embryonic development|root development|phyllotactic patterning|leaf phyllotactic patterning|auxin mediated signaling pathway involved in phyllotactic patterning
AT5G61270	PIF7	0.530629	1.26335e-55		phytochrome-interacting factor7	double-stranded DNA binding|DNA-binding transcription factor activity|nucleus|regulation of transcription, DNA-templated|response to light stimulus|red, far-red light phototransduction|de-etiolation|nuclear speck|protein dimerization activity
AT2G27229	AT2G27229	0.530656	0.6728		Pentatricopeptide repeat (PPR) superfamily protein
AT5G19530	ACL5	0.530808	3.03661e-31		S-adenosyl-L-methionine-dependent methyltransferases superfamily protein	cytoplasm|polyamine biosynthetic process|auxin polar transport|phloem or xylem histogenesis|thermospermine synthase activity|spermine synthase activity|xylem vessel member cell differentiation
AT4G33070	AtPDC1	0.531479	0.337501		Thiamine pyrophosphate dependent pyruvate decarboxylase family protein	magnesium ion binding|pyruvate decarboxylase activity|intracellular|cytosol|membrane|carboxy-lyase activity|thiamine pyrophosphate binding|response to anoxia	path:ath00010	Glycolysis / Gluconeogenesis
AT5G21100	T10F18.130	0.531494	2.19625e-64		Plant L-ascorbate oxidase	copper ion binding|extracellular region|L-ascorbate oxidase activity	path:ath00053	Ascorbate and aldarate metabolism
AT1G49580	F14J22.18	0.531509	2.58581e-11		Calcium-dependent protein kinase (CDPK) family protein	calmodulin-dependent protein kinase activity|ATP binding|nucleus|cytoplasm|plasma membrane|abscisic acid-activated signaling pathway|calcium-dependent protein serine/threonine kinase activity|peptidyl-serine phosphorylation|intracellular signal transduction|metal ion binding
AT3G18775	AT3G18775	0.531774	0.41937		hypothetical protein	integral component of membrane|protein ubiquitination|transferase activity|metal ion binding
AT1G69260	AFP1	0.53178	1.1407e-05		ABI five binding protein	nucleus|abscisic acid-activated signaling pathway|negative regulation of transcription, DNA-templated
AT4G00755	AT4G00755	0.531863	1.63971e-15		F-box family protein
AT5G04330	CYP84A4	0.531986	0.000484855		Cytochrome P450 superfamily protein	monooxygenase activity|iron ion binding|lignin biosynthetic process|membrane|integral component of membrane|oxidoreductase activity, acting on paired donors, with incorporation or reduction of molecular oxygen, NAD(P)H as one donor, and incorporation of one atom of oxygen|heme binding|oxidation-reduction process	path:ath00940	Phenylpropanoid biosynthesis
AT5G38820	K15E6.7	0.53206	0.517801		Transmembrane amino acid transporter family protein	amino acid transport|integral component of membrane|cellular response to iron ion|cellular response to ethylene stimulus|cellular response to nitric oxide
AT2G37900	T8P21.19	0.532116	1.90458e-07		Major facilitator superfamily protein	peptide:proton symporter activity|integral component of membrane|oligopeptide transmembrane transporter activity|peptide transmembrane transporter activity
AT5G62280	MMI9.11	0.532126	5.11078e-23		DUF1442 family protein (DUF1442)
AT5G14280	F18O22.70	0.532261	0.123963		DNA-binding storekeeper-like protein
AT1G22275	ZYP1b	0.532395	0.0898997		Myosin heavy chain-related protein	synaptonemal complex|synapsis|reciprocal meiotic recombination|cell division
AT2G38080	IRX12	0.532727	1.04445e-13		Laccase/Diphenol oxidase family protein	copper ion binding|lignin biosynthetic process|plant-type secondary cell wall biogenesis|oxidoreductase activity|oxidoreductase activity, oxidizing metal ions|lignin catabolic process|apoplast|hydroquinone:oxygen oxidoreductase activity
AT5G01170	F7J8.150	0.532775	3.36636e-07		hypothetical protein (DUF740)	plasma membrane
AT2G38480	CASP-like protein 4B1	0.532785	9.54507e-06		Uncharacterized protein family (UPF0497)	plasma membrane|integral component of membrane|4 iron, 4 sulfur cluster binding
AT1G23850	T23E23.1	0.533125	7.03452e-07		transmembrane protein
AT5G59760	MTH12.3	0.533194	0.459574		hypothetical protein (DUF1635)
AT1G18810	F6A14.9	0.533248	1.40267e-28		phytochrome kinase substrate-like protein	plasmodesma|red, far-red light phototransduction
AT1G48060	T2J15.3	0.533357	0.542062		F-box/associated interaction domain protein
AT3G19820	DWF1	0.533478	1.43495e-160		cell elongation protein / DWARF1 / DIMINUTO (DIM)	calmodulin binding|cytoplasm|vacuole|vacuolar membrane|endoplasmic reticulum|plasma membrane|steroid metabolic process|lignin metabolic process|unidimensional cell growth|plant-type secondary cell wall biogenesis|membrane|integral component of membrane|brassinosteroid biosynthetic process|oxidoreductase activity, acting on the CH-CH group of donors, NAD or NADP as acceptor|delta24-sterol reductas…	path:ath00100	Steroid biosynthesis
AT3G56660	BZIP49	0.533515	0.525409		basic region/leucine zipper motif protein 49	DNA binding|DNA-binding transcription factor activity|nucleus|endoplasmic reticulum membrane|positive regulation of transcription from RNA polymerase II promoter involved in unfolded protein response|integral component of membrane|response to endoplasmic reticulum stress
AT5G16340	MQK4.6	0.53363	0.00122576		AMP-dependent synthetase and ligase family protein	fatty acid metabolic process|ligase activity
AT2G35960	NHL12	0.533877	1.81916e-59		NDR1/HIN1-like 12	defense response|plasmodesma|integral component of membrane|anchored component of plasma membrane
AT2G16580	F1P15.4	0.534131	0.474844		SAUR-like auxin-responsive protein family	auxin-activated signaling pathway|regulation of growth	path:ath04075	Plant hormone signal transduction
AT1G59540	ZCF125	0.534206	0.00660061		P-loop containing nucleoside triphosphate hydrolases superfamily protein	microtubule motor activity|ATP binding|kinesin complex|microtubule|microtubule-based movement|microtubule binding|ATPase activity
AT1G22550	F12K8.11	0.534268	0.00827682		Major facilitator superfamily protein	plant-type vacuole membrane|peptide:proton symporter activity|nitrate transport|integral component of membrane|oligopeptide transmembrane transporter activity|low-affinity nitrate transmembrane transporter activity|peptide transmembrane transporter activity
AT5G01840	OFP1	0.534541	0.000283867		ovate family protein 1	DNA binding|nucleolus|cytoskeleton|DNA repair|negative regulation of transcription, DNA-templated|regulation of unidimensional cell growth
AT1G11410	T23J18.8	0.535043	7.15523e-29		S-locus lectin protein kinase family protein
AT1G59218	T4M14.7	0.535109	0.154584		Disease resistance protein (CC-NBS-LRR class) family
AT2G47260	WRKY23	0.535185	8.21946e-05		WRKY DNA-binding protein 23	DNA-binding transcription factor activity|nucleus|response to nematode|response to auxin|sequence-specific DNA binding
AT1G69320	CLE10	0.535332	0.386594		CLAVATA3/ESR-RELATED 10	extracellular space|multicellular organism development|receptor serine/threonine kinase binding|cell-cell signaling involved in cell fate commitment|apoplast
AT5G19290	F7K24.40	0.535452	2.94606e-55		alpha/beta-Hydrolases superfamily protein	2-acylglycerol O-acyltransferase activity|lysophospholipase activity|endoplasmic reticulum|Golgi apparatus|plasma membrane|response to oxidative stress|plasmodesma|lignin biosynthetic process|response to zinc ion|membrane|hydrolase activity|response to hydrogen peroxide|response to cadmium ion|caffeoyl-CoA: alcohol caffeoyl transferase activity
AT1G65880	BZO1	0.535466	0.46124		benzoyloxyglucosinolate 1	peroxisome|defense response|benzoate-CoA ligase activity|glucosinolate biosynthetic process
AT1G30650	WRKY14	0.536124	0.669793		WRKY DNA-binding protein 14	DNA-binding transcription factor activity|nucleus|sequence-specific DNA binding|transcription regulatory region DNA binding
AT2G04850	F28I8.9	0.536172	1.00938e-09		Auxin-responsive family protein	integral component of membrane|metal ion binding|oxidation-reduction process
AT1G49730	F14J22.6	0.536183	6.75674e-30		Protein kinase superfamily protein
AT1G60690	F8A5.21	0.536293	3.46892e-16		NAD(P)-linked oxidoreductase superfamily protein	plasma membrane|chloroplast envelope|oxidoreductase activity
AT5G58390	MCK7.26	0.536588	8.01447e-18		Peroxidase superfamily protein	peroxidase activity|extracellular region|response to oxidative stress|heme binding|hydrogen peroxide catabolic process|metal ion binding	path:ath00940	Phenylpropanoid biosynthesis
AT5G53450	ORG1	0.536589	2.1694e-85		OBP3-responsive protein 1	cyclin-dependent protein serine/threonine kinase activity|ATP binding|nucleus|cytoplasm|protein phosphorylation|chloroplast
AT5G05640	MJJ3.3	0.536713	0.0994519		nucleoprotein-like protein
AT2G41050	T3K9.18	0.536804	0.0102793		PQ-loop repeat family protein / transmembrane family protein	basic amino acid transmembrane transporter activity|basic amino acid transmembrane export from vacuole|integral component of fungal-type vacuolar membrane
AT3G62020	GLP10	0.537008	1.65987e-06		germin-like protein 10	cell wall|plant-type cell wall|plasmodesma|plasmodesmata-mediated intercellular transport|manganese ion binding|nutrient reservoir activity|apoplast|regulation of root development
AT3G11110	AT3G11110	0.537009	5.25601e-05		RING/U-box superfamily protein	integral component of membrane|protein ubiquitination|transferase activity|metal ion binding
AT4G33000	CBL10	0.537196	9.25513e-32		calcineurin B-like protein 10	calcium ion binding|cytoplasm|endosome|plasma membrane|plant-type vacuole membrane|hyperosmotic salinity response|regulation of potassium ion transport|ion homeostasis
AT3G50840	AT3G50840	0.537237	1.58934e-65		Phototropic-responsive NPH3 family protein	protein ubiquitination
AT5G45810	CIPK19	0.537336	0.702137		CBL-interacting protein kinase 19	protein serine/threonine kinase activity|ATP binding|signal transduction
AT2G40480	T2P4.17	0.537353	4.29194e-10		WEB family protein (DUF827)	cytosol|chloroplast avoidance movement|chloroplast accumulation movement
AT3G51950	AT3G51950	0.537381	5.36437e-170		Zinc finger (CCCH-type) family protein / RNA recognition motif (RRM)-containing protein	DNA binding|mRNA binding|nuclease activity|metal ion binding
AT3G49900	AT3G49900	0.537496	0.000450774		Phototropic-responsive NPH3 family protein	protein ubiquitination
AT4G21960	PRXR1	0.537638	0		Peroxidase superfamily protein	peroxidase activity|extracellular region|response to oxidative stress|plant-type cell wall|plasmodesma|heme binding|hydrogen peroxide catabolic process|metal ion binding|rhythmic process	path:ath00940	Phenylpropanoid biosynthesis
AT1G78110	T11I11.5	0.537881	1.37475e-16		nucleolar GTP-binding protein
AT2G28870	F8N16.16	0.537881	6.31317e-05		cyclin-dependent kinase inhibitor SMR1-like protein	protein kinase inhibitor activity|nucleus|cell cycle|negative regulation of cell cycle|negative regulation of mitotic nuclear division
AT2G41230	ORS1	0.538347	0.321664		ORGAN SIZE-like protein	regulation of cell growth|nucleus|endoplasmic reticulum|regulation of ethylene-activated signaling pathway|integral component of membrane|regulation of cell division|cellular response to abscisic acid stimulus|cellular response to brassinosteroid stimulus|cellular response to ethylene stimulus|post-embryonic plant organ development|regulation of response to water deprivation
AT3G50240	KICP-02	0.53838	3.3792e-31		ATP binding microtubule motor family protein	microtubule motor activity|ATP binding|kinesin complex|microtubule|microtubule-based movement|microtubule binding|ATPase activity|cell wall organization
AT3G61340	AT3G61340	0.538468	0.666234		F-box and associated interaction domains-containing protein
AT1G70210	CYCD1;1	0.538536	9.28436e-15		CYCLIN D1;1	regulation of cyclin-dependent protein serine/threonine kinase activity|mitotic cell cycle|cyclin-dependent protein kinase holoenzyme complex|nucleus|cytoplasm|protein phosphorylation|regulation of mitotic nuclear division|positive regulation of cell proliferation|cyclin-dependent protein serine/threonine kinase regulator activity|protein kinase binding|positive regulation of cell cycle|cell divi…
AT1G20190	EXPA11	0.538698	9.53703e-58		expansin 11
AT3G16175	AT3G16175	0.538716	0.0644374		Thioesterase superfamily protein
[truncated: 18,850 more rows]
