# Supplementary material for: Overexpressing Ribosomal Protein L16D Affects Leaf Development but Confers Pathogen Resistance in Arabidopsis
Source: Int J Mol Sci. 2023 May 30;24(11):9479. doi: 10.3390/ijms24119479 (PMC10253392; doi:10.3390/ijms24119479)
Supplement: Supplementary file 1 [file ijms-24-09479-s001.zip › Dataset 2.xlsx]

## Sheet: L16D-OE9 vs control
AT5G07650	MBK20.9	869.122	2.07469e-15	Up	Actin-binding FH2 protein
AT3G60140	DIN2	784.094	5.53626e-20	Up	Glycosyl hydrolase superfamily protein	GO:0005975,GO:0008422,GO:0009651,GO:0019762,GO:0102483	carbohydrate metabolic process|beta-glucosidase activity|response to salt stress|glucosinolate catabolic process|scopolin beta-glucosidase activity	path:ath00460,path:ath00500,path:ath00940	Cyanoamino acid metabolism|Starch and sucrose metabolism|Phenylpropanoid biosynthesis
AT2G41850	PGAZAT	508.668	7.38305e-13	Up	polygalacturonase ADPG2-like protein	GO:0004650,GO:0005576,GO:0005618,GO:0009830,GO:0009901,GO:0010047,GO:0010227,GO:0045490	polygalacturonase activity|extracellular region|cell wall|cell wall modification involved in abscission|anther dehiscence|fruit dehiscence|floral organ abscission|pectin catabolic process	path:ath00040	Pentose and glucuronate interconversions
AT5G52720	F6N7.21	349.134	2.02292e-15	Up	Copper transport protein family	GO:0046872	metal ion binding
AT2G30660	T11J7.5	340.901	3.91652e-11	Up	ATP-dependent caseinolytic (Clp) protease/crotonase family protein	GO:0003860,GO:0005777,GO:0006574,GO:0006635	3-hydroxyisobutyryl-CoA hydrolase activity|peroxisome|valine catabolic process|fatty acid beta-oxidation	path:ath00280,path:ath00410,path:ath00640	Valine, leucine and isoleucine degradation|beta-Alanine metabolism|Propanoate metabolism
AT1G33840	F14M2.3	336.552	3.49804e-15	Up	LURP-one-like protein (DUF567)
AT4G11340	F8L21.130	316.975	8.35088e-11	Up	Disease resistance protein (TIR-NBS-LRR class) family	GO:0005634,GO:0006952,GO:0007165,GO:0043531	nucleus|defense response|signal transduction|ADP binding
AT5G18350	F20L16.70	313.671	1.0783e-10	Up	Disease resistance protein (TIR-NBS-LRR class) family	GO:0005524,GO:0007165,GO:0009626,GO:0042742,GO:0043531	ATP binding|signal transduction|plant-type hypersensitive response|defense response to bacterium|ADP binding
AT3G44326	AT3G44326	270.97	1.25711e-10	Up	F-box family protein	GO:0016020,GO:0019005,GO:0019218	membrane|SCF ubiquitin ligase complex|regulation of steroid metabolic process
AT5G38344	AT5G38344	242.394	1.1382e-09	Up	Toll-Interleukin-Resistance (TIR) domain family protein	GO:0000139,GO:0002239,GO:0005524,GO:0005789,GO:0005886,GO:0006952,GO:0007165,GO:0009817,GO:0030275,GO:0043531	Golgi membrane|response to oomycetes|ATP binding|endoplasmic reticulum membrane|plasma membrane|defense response|signal transduction|defense response to fungus, incompatible interaction|LRR domain binding|ADP binding
AT1G26410	T1K7.21	238.808	8.98545e-32	Up	FAD-binding Berberine family protein	GO:0005576,GO:0005618,GO:0016491,GO:0071456,GO:0071949	extracellular region|cell wall|oxidoreductase activity|cellular response to hypoxia|FAD binding
AT5G48430	MJE7.6	231.171	1.8892e-09	Up	Eukaryotic aspartyl protease family protein	GO:0004190,GO:0006508,GO:0030163,GO:0045735	aspartic-type endopeptidase activity|proteolysis|protein catabolic process|nutrient reservoir activity
AT3G01420	DOX1	221.757	1.20167e-72	Up	Peroxidase superfamily protein	GO:0001561,GO:0004601,GO:0006629,GO:0006979,GO:0008219,GO:0009626,GO:0009627,GO:0009737,GO:0009751,GO:0012511,GO:0016702,GO:0020037,GO:0031408,GO:0034614,GO:0042742,GO:0046872,GO:0050832,GO:0071446,GO:0071732,GO:1902609	fatty acid alpha-oxidation|peroxidase activity|lipid metabolic process|response to oxidative stress|cell death|plant-type hypersensitive response|systemic acquired resistance|response to abscisic acid|response to salicylic acid|monolayer-surrounded lipid storage body|oxidoreductase activity, acting on single donors with incorporation of molecular oxygen, incorporation of two atoms of oxygen|heme …	path:ath00592	alpha-Linolenic acid metabolism
AT5G55410	MTE17.12	218.687	3.69519e-09	Up	Bifunctional inhibitor/lipid-transfer protein/seed storage 2S albumin superfamily protein
AT1G17615	F1L3.31	211.071	1.11889e-09	Up	Disease resistance protein (TIR-NBS class)	GO:0005524,GO:0007165,GO:0009816,GO:0042742,GO:0043531	ATP binding|signal transduction|defense response to bacterium, incompatible interaction|defense response to bacterium|ADP binding
AT1G67635	F12A21.23	204.011	1.17002e-08	Up	phosphatidylinositol 4-kinase gamma-like protein	GO:0004430,GO:0004674,GO:0005524,GO:0005829,GO:0009651,GO:0016020,GO:0046777,GO:0046854	1-phosphatidylinositol 4-kinase activity|protein serine/threonine kinase activity|ATP binding|cytosol|response to salt stress|membrane|protein autophosphorylation|phosphatidylinositol phosphorylation
AT1G33950	AT1G33950	200.568	1.4537e-29	Up	Avirulence induced gene (AIG1) family protein	GO:0005525	GTP binding
AT5G46960	MQD22.10	186.574	2.06097e-08	Up	Plant invertase/pectin methylesterase inhibitor superfamily protein	GO:0009793,GO:0030599,GO:0046910,GO:0048046,GO:0071669	embryo development ending in seed dormancy|pectinesterase activity|pectinesterase inhibitor activity|apoplast|plant-type cell wall organization or biogenesis
AT5G39580	MIJ24.50	186.16	1.55392e-08	Up	Peroxidase superfamily protein	GO:0004601,GO:0005576,GO:0005794,GO:0006979,GO:0009505,GO:0009506,GO:0020037,GO:0042744,GO:0046872,GO:0050832	peroxidase activity|extracellular region|Golgi apparatus|response to oxidative stress|plant-type cell wall|plasmodesma|heme binding|hydrogen peroxide catabolic process|metal ion binding|defense response to fungus	path:ath00940	Phenylpropanoid biosynthesis
AT5G63225	AT5G63225	175.854	8.31463e-28	Up	Carbohydrate-binding X8 domain superfamily protein	GO:0031410	cytoplasmic vesicle
AT3G09220	LAC7	174.238	8.01856e-12	Up	laccase 7	GO:0005507,GO:0016722,GO:0046274,GO:0048046,GO:0052716	copper ion binding|oxidoreductase activity, oxidizing metal ions|lignin catabolic process|apoplast|hydroquinone:oxygen oxidoreductase activity
AT4G39610	F23K16.240	173.101	3.45921e-08	Up	MIZU-KUSSEI-like protein (Protein of unknown function, DUF617)	GO:0005737,GO:0005783,GO:0005789,GO:0009658,GO:0010274,GO:0016020,GO:0032541	cytoplasm|endoplasmic reticulum|endoplasmic reticulum membrane|chloroplast organization|hydrotropism|membrane|cortical endoplasmic reticulum
AT5G21960	AT5G21960	161.736	1.00818e-67	Up	Integrase-type DNA-binding superfamily protein	GO:0003677,GO:0003700,GO:0005634,GO:0009873	DNA binding|DNA-binding transcription factor activity|nucleus|ethylene-activated signaling pathway
AT5G35890	MIK22.20	161.595	6.59789e-08	Up	Beta-galactosidase related protein
AT3G62210	EDA32	156.775	9.30764e-08	Up	Putative endonuclease or glycosyl hydrolase
AT1G28005	AT1G28005	155.053	7.54399e-08	Up	hypothetical protein
AT3G46280	AT3G46280	152.473	1.55363e-106	Up	kinase-like protein	GO:0016021	integral component of membrane
AT1G53620	F22G10.5	149.621	4.28054e-11	Up	transmembrane protein
AT4G10720	T12H20.11	147.353	1.95593e-07	Up	Ankyrin repeat family protein	GO:0005886,GO:0009751,GO:0016021,GO:0045087	plasma membrane|response to salicylic acid|integral component of membrane|innate immune response
AT5G43580	UPI	141.799	9.09153e-11	Up	Serine protease inhibitor, potato inhibitor I-type family protein	GO:0004867,GO:0009611	serine-type endopeptidase inhibitor activity|response to wounding
AT1G15040	GAT1_2.1	139.022	1.28615e-15	Up	Class I glutamine amidotransferase-like superfamily protein	GO:0006541,GO:0016740,GO:0016787,GO:2000032	glutamine metabolic process|transferase activity|hydrolase activity|regulation of secondary shoot formation
AT1G60830	F8A5.35	138.117	1.11043e-10	Up	RNA-binding (RRM/RBD/RNP motifs) family protein	GO:0000243,GO:0005634,GO:0006397,GO:0008187,GO:0008380,GO:0016607,GO:0030628,GO:0071004,GO:0089701	commitment complex|nucleus|mRNA processing|poly-pyrimidine tract binding|RNA splicing|nuclear speck|pre-mRNA 3'-splice site binding|U2-type prespliceosome|U2AF	path:ath03040	Spliceosome
AT3G51360	F26O13.1	131.843	3.3444e-07	Up	Eukaryotic aspartyl protease family protein	GO:0004190,GO:0005886,GO:0006508,GO:0030163,GO:0031225	aspartic-type endopeptidase activity|plasma membrane|proteolysis|protein catabolic process|anchored component of membrane
AT1G48510	T1N15.12	131.834	4.48773e-07	Up	Surfeit locus 1 cytochrome c oxidase biogenesis protein	GO:0005743,GO:0016021	mitochondrial inner membrane|integral component of membrane
AT5G44610	MAP18	130.959	6.59789e-08	Up	microtubule-associated protein 18	GO:0000902,GO:0005516,GO:0005545,GO:0005737,GO:0005874,GO:0005886,GO:0007165,GO:0008017,GO:0008360,GO:0009409,GO:0009651,GO:0009737,GO:0009739,GO:0010038,GO:0010150,GO:0031115,GO:0038023,GO:0043622,GO:0046658,GO:0046685,GO:0048768,GO:0090406,GO:1901981	cell morphogenesis|calmodulin binding|1-phosphatidylinositol binding|cytoplasm|microtubule|plasma membrane|signal transduction|microtubule binding|regulation of cell shape|response to cold|response to salt stress|response to abscisic acid|response to gibberellin|response to metal ion|leaf senescence|negative regulation of microtubule polymerization|signaling receptor activity|cortical microtubule…
AT4G31970	CYP82C2	123.745	1.67813e-46	Up	cytochrome P450, family 82, subfamily C, polypeptide 2	GO:0004497,GO:0005506,GO:0016020,GO:0016021,GO:0016709,GO:0020037,GO:0042343,GO:0071456	monooxygenase activity|iron ion binding|membrane|integral component of membrane|oxidoreductase activity, acting on paired donors, with incorporation or reduction of molecular oxygen, NAD(P)H as one donor, and incorporation of one atom of oxygen|heme binding|indole glucosinolate metabolic process|cellular response to hypoxia
AT2G44240	F4I1.5	119.411	1.53471e-33	Up	NEP-interacting protein (DUF239)
AT3G56790	AT3G56790	118.159	6.24778e-10	Up	RNA splicing factor-like protein	GO:0000398,GO:0005654,GO:0006397,GO:0009793,GO:0044030,GO:0046540	mRNA splicing, via spliceosome|nucleoplasm|mRNA processing|embryo development ending in seed dormancy|regulation of DNA methylation|U4/U6 x U5 tri-snRNP complex
AT5G38350	MXI10.1	116.339	1.90914e-27	Up	Disease resistance protein (NBS-LRR class) family	GO:0000139,GO:0002239,GO:0005524,GO:0005789,GO:0005886,GO:0006952,GO:0007165,GO:0009817,GO:0030275,GO:0043531	Golgi membrane|response to oomycetes|ATP binding|endoplasmic reticulum membrane|plasma membrane|defense response|signal transduction|defense response to fungus, incompatible interaction|LRR domain binding|ADP binding
AT5G17350	MKP11.31	113.741	8.47019e-74	Up	hypothetical protein
AT3G28510	AT3G28510	111.924	5.52788e-296	Up	P-loop containing nucleoside triphosphate hydrolases superfamily protein	GO:0005524,GO:0005783,GO:0016021,GO:0016887	ATP binding|endoplasmic reticulum|integral component of membrane|ATPase activity
AT5G66890	MUD21.15	108.389	4.14471e-07	Up	Leucine-rich repeat (LRR) family protein
AT5G07165	AT5G07165	106.872	2.79186e-06	Up	transmembrane protein
AT5G63240	MDC12.21	105.866	3.92025e-07	Up	Carbohydrate-binding X8 domain superfamily protein	GO:0031410	cytoplasmic vesicle
AT2G35730	T20F21.3	100.277	4.67873e-06	Up	Heavy metal transport/detoxification superfamily protein
AT5G24540	BGLU31	97.0858	3.76809e-88	Up	beta glucosidase 31	GO:0005975,GO:0008422,GO:0009651,GO:0019762,GO:0051707,GO:0102483	carbohydrate metabolic process|beta-glucosidase activity|response to salt stress|glucosinolate catabolic process|response to other organism|scopolin beta-glucosidase activity	path:ath00460,path:ath00500,path:ath00940	Cyanoamino acid metabolism|Starch and sucrose metabolism|Phenylpropanoid biosynthesis
AT1G33730	CYP76C5	97.0031	1.34274e-70	Up	cytochrome P450, family 76, subfamily C, polypeptide 5	GO:0005506,GO:0016020,GO:0016021,GO:0016709,GO:0020037	iron ion binding|membrane|integral component of membrane|oxidoreductase activity, acting on paired donors, with incorporation or reduction of molecular oxygen, NAD(P)H as one donor, and incorporation of one atom of oxygen|heme binding
AT4G14450	DL3265W	96.6684	6.47615e-37	Up	hypothetical protein	GO:0005634,GO:0005737,GO:0009507	nucleus|cytoplasm|chloroplast
AT4G04972	AT4G04972	96.0406	7.95938e-07	Up	hypothetical protein
AT1G31250	T19E23.3	95.5426	5.50029e-06	Up	proline-rich family protein
AT3G12230	scpl14	95.3979	5.14123e-06	Up	serine carboxypeptidase-like 14	GO:0004185,GO:0005576,GO:0019748	serine-type carboxypeptidase activity|extracellular region|secondary metabolic process
AT4G01925	AT4G01925	93.8995	1.00816e-06	Up	Cysteine/Histidine-rich C1 domain family protein
AT3G02840	F13E7.22	93.7652	4.90471e-186	Up	ARM repeat superfamily protein	GO:0004842,GO:0010200	ubiquitin-protein transferase activity|response to chitin
AT4G19925	AT4G19925	93.7484	8.57057e-06	Up	Toll-Interleukin-Resistance (TIR) domain family protein	GO:0005635,GO:0005783,GO:0007165,GO:0016021,GO:0031965,GO:0043621	nuclear envelope|endoplasmic reticulum|signal transduction|integral component of membrane|nuclear membrane|protein self-association
AT3G46090	ZAT7	92.9231	0	Up	C2H2 and C2HC zinc fingers superfamily protein	GO:0003676,GO:0003700,GO:0005634,GO:0006355,GO:0006979,GO:0010200,GO:0045926,GO:0046872	nucleic acid binding|DNA-binding transcription factor activity|nucleus|regulation of transcription, DNA-templated|response to oxidative stress|response to chitin|negative regulation of growth|metal ion binding
AT2G23830	T29E15.3	92.0903	6.60126e-09	Up	PapD-like superfamily protein	GO:0005789	endoplasmic reticulum membrane
AT1G65483	AT1G65483	91.5836	1.02088e-112	Up	hypothetical protein
AT5G38910	K15E6.90	91.4943	1.00266e-05	Up	RmlC-like cupins superfamily protein	GO:0005618,GO:0030145,GO:0045735,GO:0048046	cell wall|manganese ion binding|nutrient reservoir activity|apoplast
AT4G15417	RTL1	91.2897	1.01443e-12	Up	RNAse II-like 1	GO:0003723,GO:0004525,GO:0006396,GO:0046872	RNA binding|ribonuclease III activity|RNA processing|metal ion binding
AT2G01530	MLP329	91.2742	3.08969e-05	Up	MLP-like protein 329	GO:0005507,GO:0006952,GO:0009735	copper ion binding|defense response|response to cytokinin
AT5G45630	MRA19.3	90.1051	6.5429e-32	Up	senescence regulator (Protein of unknown function, DUF584)
AT1G74140	F9E11.9	89.3305	8.69012e-06	Up	Rhomboid-related intramembrane serine protease family protein	GO:0004252,GO:0016021,GO:0031969	serine-type endopeptidase activity|integral component of membrane|chloroplast membrane
AT3G45330	L-type lectin receptor kinase I.1	89.2613	3.52105e-20	Up	Concanavalin A-like lectin protein kinase family protein
AT2G42060	T6D20.5	87.5946	9.7227e-06	Up	Cysteine/Histidine-rich C1 domain family protein
AT3G09280	AT3G09280	87.0906	0.142307		transmembrane protein
AT5G38260	MXA21.150	83.6316	1.49077e-05	Up	Protein kinase superfamily protein
AT5G22560	MQJ16.10	83.2489	1.12841e-15	Up	transmembrane protein, putative (DUF247)	GO:0005886,GO:0016021	plasma membrane|integral component of membrane
AT5G24240	MOP9.5	83.0764	3.49204e-13	Up	phosphatidylinositol 4-kinase gamma-like protein	GO:0004430,GO:0005524,GO:0005634,GO:0005777,GO:0009737,GO:0009909,GO:0016301,GO:0035091,GO:1902074	1-phosphatidylinositol 4-kinase activity|ATP binding|nucleus|peroxisome|response to abscisic acid|regulation of flower development|kinase activity|phosphatidylinositol binding|response to salt
AT5G45090	PP2-A7	80.9653	2.54825e-15	Up	phloem protein 2-A7	GO:0007165,GO:0030246	signal transduction|carbohydrate binding
AT2G34610	T31E10.5	80.9116	4.48636e-06	Up	cotton fiber protein
AT3G61930	AT3G61930	80.6357	2.20862e-05	Up	hypothetical protein
AT5G43350	PHT1;1	79.7978	2.29939e-05	Up	phosphate transporter 1;1	GO:0005315,GO:0005886,GO:0006817,GO:0015114,GO:0015293,GO:0016021,GO:0016036,GO:1901683,GO:1901684	inorganic phosphate transmembrane transporter activity|plasma membrane|phosphate ion transport|phosphate ion transmembrane transporter activity|symporter activity|integral component of membrane|cellular response to phosphate starvation|arsenate ion transmembrane transporter activity|arsenate ion transmembrane transport
AT2G39380	EXO70H2	78.395	3.24689e-05	Up	exocyst subunit exo70 family protein H2	GO:0000145,GO:0002237,GO:0005634,GO:0005829,GO:0006887,GO:0006952,GO:0009617,GO:0009620,GO:0012505,GO:0016020,GO:0031982,GO:0045335,GO:1900426	exocyst|response to molecule of bacterial origin|nucleus|cytosol|exocytosis|defense response|response to bacterium|response to fungus|endomembrane system|membrane|vesicle|phagocytic vesicle|positive regulation of defense response to bacterium
AT2G14610	PR1	78.1802	0	Up	pathogenesis-related protein 1	GO:0005615,GO:0005618,GO:0006952,GO:0009414,GO:0009627,GO:0010266,GO:0048046	extracellular space|cell wall|defense response|response to water deprivation|systemic acquired resistance|response to vitamin B1|apoplast	path:ath04016,path:ath04075,path:ath04626	MAPK signaling pathway - plant|Plant hormone signal transduction|Plant-pathogen interaction
AT5G51990	CBF4	76.681	4.46717e-05	Up	C-repeat-binding factor 4	GO:0003700,GO:0005634,GO:0009738,GO:0019760,GO:0043565	DNA-binding transcription factor activity|nucleus|abscisic acid-activated signaling pathway|glucosinolate metabolic process|sequence-specific DNA binding
AT1G09935	AT1G09935	76.4796	3.46317e-05	Up	Phosphoglycerate mutase family protein	GO:0005829	cytosol
AT4G27654	AT4G27654	76.0061	3.11346e-59	Up	transmembrane protein
AT5G52730	F6N7.22	75.9456	1.43195e-48	Up	Copper transport protein family	GO:0046872	metal ion binding
AT1G36640	T15P17.13	75.5454	3.19058e-05	Up	transmembrane protein
AT1G12940	NRT2.5	74.7059	1.33583e-35	Up	nitrate transporter2.5	GO:0005886,GO:0009705,GO:0015112,GO:0015706,GO:0016021,GO:0042128,GO:0071249	plasma membrane|plant-type vacuole membrane|nitrate transmembrane transporter activity|nitrate transport|integral component of membrane|nitrate assimilation|cellular response to nitrate	path:ath00910	Nitrogen metabolism
AT5G25180	CYP71B14	74.0204	4.64132e-05	Up	cytochrome P450, family 71, subfamily B, polypeptide 14	GO:0005506,GO:0016020,GO:0016021,GO:0016709,GO:0020037	iron ion binding|membrane|integral component of membrane|oxidoreductase activity, acting on paired donors, with incorporation or reduction of molecular oxygen, NAD(P)H as one donor, and incorporation of one atom of oxygen|heme binding
AT4G11070	WRKY41	73.5366	7.05424e-59	Up	WRKY family transcription factor	GO:0003700,GO:0005634,GO:0043565,GO:0044212	DNA-binding transcription factor activity|nucleus|sequence-specific DNA binding|transcription regulatory region DNA binding
AT1G11925	AT1G11925	71.8019	9.03831e-06	Up	Stigma-specific Stig1 family protein
AT4G26260	MIOX4	71.5943	2.33446e-14	Up	myo-inositol oxygenase 4	GO:0005506,GO:0005737,GO:0019310,GO:0019853,GO:0050113	iron ion binding|cytoplasm|inositol catabolic process|L-ascorbic acid biosynthetic process|inositol oxygenase activity	path:ath00053,path:ath00562	Ascorbate and aldarate metabolism|Inositol phosphate metabolism
AT4G26200	ACS7	71.5509	1.63269e-14	Up	1-amino-cyclopropane-1-carboxylate synthase 7	GO:0009693,GO:0009835,GO:0016847,GO:0030170,GO:0042802	ethylene biosynthetic process|fruit ripening|1-aminocyclopropane-1-carboxylate synthase activity|pyridoxal phosphate binding|identical protein binding	path:ath00270	Cysteine and methionine metabolism
AT2G20150	T2G17.5	70.4969	4.93394e-11	Up	hypothetical protein
AT1G51300	F11M15.15	70.2407	5.60726e-05	Up	alpha/beta-Hydrolases superfamily protein	GO:0005737,GO:0006631,GO:0052689	cytoplasm|fatty acid metabolic process|carboxylic ester hydrolase activity
AT2G27660	F15K20.24	69.0298	0	Up	Cysteine/Histidine-rich C1 domain family protein
AT5G65500	K19O4.3	67.6326	1.51045e-07	Up	U-box domain-containing protein kinase family protein	GO:0004672,GO:0004842,GO:0005524	protein kinase activity|ubiquitin-protein transferase activity|ATP binding
AT1G23510	F28C11.14	67.2744	1.71552e-05	Up	OBP32pep protein
AT2G07240	T13E11.1	66.7061	2.33936e-07	Up	cysteine-type peptidase
AT2G19500	CKX2	66.0098	8.67556e-05	Up	cytokinin oxidase 2	GO:0005615,GO:0005788,GO:0008131,GO:0009823,GO:0019139,GO:0071949	extracellular space|endoplasmic reticulum lumen|primary amine oxidase activity|cytokinin catabolic process|cytokinin dehydrogenase activity|FAD binding	path:ath00908	Zeatin biosynthesis
AT3G53600	AT3G53600	65.5963	2.42602e-05	Up	C2H2-type zinc finger family protein	GO:0003676,GO:0003700,GO:0005634,GO:0006355,GO:0010200,GO:0046872,GO:0071289,GO:2000280	nucleic acid binding|DNA-binding transcription factor activity|nucleus|regulation of transcription, DNA-templated|response to chitin|metal ion binding|cellular response to nickel ion|regulation of root development
AT1G51913	AT1G51913	64.6776	0.00011894	Up	transmembrane protein
AT1G73260	KTI1	64.4446	5.98405e-67	Up	kunitz trypsin inhibitor 1	GO:0002237,GO:0002238,GO:0004866,GO:0005739,GO:0009611,GO:0009624,GO:0009625,GO:0009651,GO:0009751,GO:0012501,GO:0042542,GO:0042742	response to molecule of bacterial origin|response to molecule of fungal origin|endopeptidase inhibitor activity|mitochondrion|response to wounding|response to nematode|response to insect|response to salt stress|response to salicylic acid|programmed cell death|response to hydrogen peroxide|defense response to bacterium
AT2G37440	F3G5.23	63.6689	2.27005e-13	Up	DNAse I-like superfamily protein	GO:0004439,GO:0034485,GO:0046856	phosphatidylinositol-4,5-bisphosphate 5-phosphatase activity|phosphatidylinositol-3,4,5-trisphosphate 5-phosphatase activity|phosphatidylinositol dephosphorylation
AT4G09770	F17A8.120	63.3061	2.54607e-44	Up	TRAF-like family protein	GO:0004197,GO:0004843,GO:0005634,GO:0005737,GO:0005829,GO:0006511,GO:0009506,GO:0009867,GO:0016579,GO:0031647	cysteine-type endopeptidase activity|thiol-dependent ubiquitin-specific protease activity|nucleus|cytoplasm|cytosol|ubiquitin-dependent protein catabolic process|plasmodesma|jasmonic acid mediated signaling pathway|protein deubiquitination|regulation of protein stability
AT3G01175	AT3G01175	61.5781	8.94869e-28	Up	transmembrane protein
AT1G36622	AT1G36622	61.5771	1.4789e-28	Up	transmembrane protein	GO:0008299,GO:0009507,GO:0009536,GO:0009570,GO:0010236,GO:0015979,GO:0046872,GO:0050347,GO:0052924	isoprenoid biosynthetic process|chloroplast|plastid|chloroplast stroma|plastoquinone biosynthetic process|photosynthesis|metal ion binding|trans-octaprenyltranstransferase activity|all-trans-nonaprenyl-diphosphate synthase (geranylgeranyl-diphosphate specific) activity
AT2G28755	F8N16.4	61.1317	3.95361e-07	Up	UDP-D-glucuronate carboxy-lyase-like protein	GO:0005737,GO:0005886,GO:0033320,GO:0042732,GO:0048040,GO:0070403	cytoplasm|plasma membrane|UDP-D-xylose biosynthetic process|D-xylose metabolic process|UDP-glucuronate decarboxylase activity|NAD+ binding
AT3G22640	PAP85	61.016	0.000327114	Up	cupin family protein	GO:0009505,GO:0009615,GO:0009735,GO:0045735	plant-type cell wall|response to virus|response to cytokinin|nutrient reservoir activity
AT2G41260	M17	60.8488	0.000153919	Up	glycine-rich protein / late embryogenesis abundant protein (M17)	GO:0005773,GO:0009793	vacuole|embryo development ending in seed dormancy
AT5G22890	MRN17.12	60.0159	2.85514e-05	Up	C2H2 and C2HC zinc fingers superfamily protein	GO:0003676,GO:0003700,GO:0005634,GO:0006355,GO:0010044,GO:0010200,GO:0010447,GO:0046872	nucleic acid binding|DNA-binding transcription factor activity|nucleus|regulation of transcription, DNA-templated|response to aluminum ion|response to chitin|response to acidic pH|metal ion binding
AT2G03360	T4M8.21	58.6857	3.00367e-05	Up	Glycosyltransferase family 61 protein
AT1G65850	F12P19.1	58.4809	5.91618e-05	Up	Disease resistance protein (TIR-NBS-LRR class) family	GO:0000139,GO:0002239,GO:0005524,GO:0005789,GO:0005886,GO:0006952,GO:0007165,GO:0009817,GO:0030275,GO:0043531	Golgi membrane|response to oomycetes|ATP binding|endoplasmic reticulum membrane|plasma membrane|defense response|signal transduction|defense response to fungus, incompatible interaction|LRR domain binding|ADP binding
AT5G40990	GLIP1	58.2871	2.02941e-15	Up	GDSL lipase 1	GO:0005615,GO:0005622,GO:0009620,GO:0009627,GO:0009751,GO:0009817,GO:0009866,GO:0009871,GO:0016042,GO:0016298,GO:0042742,GO:0050832	extracellular space|intracellular|response to fungus|systemic acquired resistance|response to salicylic acid|defense response to fungus, incompatible interaction|induced systemic resistance, ethylene mediated signaling pathway|jasmonic acid and ethylene-dependent systemic resistance, ethylene mediated signaling pathway|lipid catabolic process|lipase activity|defense response to bacterium|defense …
AT3G13130	AT3G13130	58.285	5.51549e-07	Up	transmembrane protein
AT5G11210	GLR2.5	58.1503	2.27079e-49	Up	glutamate receptor 2.5	GO:0004930,GO:0004970,GO:0005262,GO:0005622,GO:0005886,GO:0006816,GO:0008066,GO:0016021,GO:0019722,GO:0071230	G protein-coupled receptor activity|ionotropic glutamate receptor activity|calcium channel activity|intracellular|plasma membrane|calcium ion transport|glutamate receptor activity|integral component of membrane|calcium-mediated signaling|cellular response to amino acid stimulus
AT4G03950	T24M8.5	58.0906	3.22458e-05	Up	Nucleotide/sugar transporter family protein	GO:0008643,GO:0016021	carbohydrate transport|integral component of membrane
AT4G24570	DIC2	58.0903	0	Up	dicarboxylate carrier 2	GO:0005310,GO:0005743,GO:0006839,GO:0008272,GO:0015116,GO:0015117,GO:0015131,GO:0015140,GO:0015141,GO:0015297,GO:0015709,GO:0015729,GO:0016021,GO:0035435,GO:0071422,GO:0071423	dicarboxylic acid transmembrane transporter activity|mitochondrial inner membrane|mitochondrial transport|sulfate transport|sulfate transmembrane transporter activity|thiosulfate transmembrane transporter activity|oxaloacetate transmembrane transporter activity|malate transmembrane transporter activity|succinate transmembrane transporter activity|antiporter activity|thiosulfate transport|oxaloace…
AT5G51465	AT5G51465	57.6542	6.52837e-275	Up	hypothetical protein
AT3G19615	AT3G19615	57.4204	0.000223348	Up	beta-1,4-xylosidase
AT4G23700	CHX17	56.641	2.1999e-238	Up	cation/H+ exchanger 17	GO:0005770,GO:0006623,GO:0006813,GO:0006885,GO:0012505,GO:0015299,GO:0016021	late endosome|protein targeting to vacuole|potassium ion transport|regulation of pH|endomembrane system|solute:proton antiporter activity|integral component of membrane
AT5G14160	MUA22.16	56.4639	5.42974e-05	Up	F-box family protein
AT5G39120	MXF12.130	56.447	0.000355405	Up	RmlC-like cupins superfamily protein	GO:0005618,GO:0030145,GO:0045735,GO:0048046	cell wall|manganese ion binding|nutrient reservoir activity|apoplast
AT1G44130	T7O23.17	56.0665	8.79354e-82	Up	Eukaryotic aspartyl protease family protein	GO:0004190,GO:0006508,GO:0030163	aspartic-type endopeptidase activity|proteolysis|protein catabolic process
AT5G39150	MXF12.160	55.5502	0.000319346	Up	RmlC-like cupins superfamily protein	GO:0005618,GO:0030145,GO:0045735,GO:0048046	cell wall|manganese ion binding|nutrient reservoir activity|apoplast
AT4G13395	RTFL12	55.0808	4.19425e-226	Up	ROTUNDIFOLIA like 12
AT3G02240	RGF7	54.9689	0.000329916	Up	root meristem growth factor-like protein	GO:0005615,GO:0008083,GO:0008284,GO:0030154	extracellular space|growth factor activity|positive regulation of cell proliferation|cell differentiation
AT5G45775	AT5G45775	54.9637	0	Up	Ribosomal L5P family protein	GO:0000027,GO:0003729,GO:0003735,GO:0005634,GO:0005773,GO:0006412,GO:0016020,GO:0019843,GO:0022625,GO:0022626	ribosomal large subunit assembly|mRNA binding|structural constituent of ribosome|nucleus|vacuole|translation|membrane|rRNA binding|cytosolic large ribosomal subunit|cytosolic ribosome	path:ath03010	Ribosome
AT4G39250	RL1	54.9337	0.000330704	Up	RAD-like 1	GO:0003677,GO:0003700,GO:0005634	DNA binding|DNA-binding transcription factor activity|nucleus
AT3G61190	BAP1	54.3672	0	Up	BON association protein 1	GO:0005543,GO:0005623,GO:0006952,GO:0009266,GO:0009408,GO:0009409,GO:0009611,GO:0009751,GO:0016020,GO:0019725,GO:0031348	phospholipid binding|cell|defense response|response to temperature stimulus|response to heat|response to cold|response to wounding|response to salicylic acid|membrane|cellular homeostasis|negative regulation of defense response
AT5G20240	PI	53.1341	0.00012774	Up	K-box region and MADS-box transcription factor family protein	GO:0000977,GO:0003677,GO:0003700,GO:0005634,GO:0005737,GO:0010093,GO:0030154,GO:0045944,GO:0046983	RNA polymerase II regulatory region sequence-specific DNA binding|DNA binding|DNA-binding transcription factor activity|nucleus|cytoplasm|specification of floral organ identity|cell differentiation|positive regulation of transcription by RNA polymerase II|protein dimerization activity
AT5G47850	CCR4	52.7997	1.4378e-55	Up	CRINKLY4 related 4
AT5G43650	BHLH92	52.7712	1.74383e-06	Up	basic helix-loop-helix (bHLH) DNA-binding superfamily protein	GO:0003677,GO:0003700,GO:0005634,GO:0006355,GO:0046983	DNA binding|DNA-binding transcription factor activity|nucleus|regulation of transcription, DNA-templated|protein dimerization activity
AT3G10930	AT3G10930	52.7122	3.76057e-20	Up	hypothetical protein
AT3G61390	F2A19.1	52.5726	2.67237e-19	Up	RING/U-box superfamily protein	GO:0004842	ubiquitin-protein transferase activity
AT2G44390	F4I1.20	51.4662	1.52801e-06	Up	Cysteine/Histidine-rich C1 domain family protein	GO:0005623,GO:0045454,GO:0047134	cell|cell redox homeostasis|protein-disulfide reductase activity
AT3G21305	AT3G21305	50.8706	1.72876e-06	Up	hypothetical protein
AT1G16160	WAKL5	50.5323	0.000557751	Up	wall associated kinase-like 5
AT4G11170	Resistance Methylated Gene 1	50.1487	6.68204e-38	Up	Disease resistance protein (TIR-NBS-LRR class) family	GO:0005739,GO:0006952,GO:0007165,GO:0010193,GO:0043531	mitochondrion|defense response|signal transduction|response to ozone|ADP binding
AT5G11940	F14F18.110	50.0277	0.000592684	Up	Subtilase family protein	GO:0004252,GO:0005576	serine-type endopeptidase activity|extracellular region
AT2G26400	ARD3	48.0587	1.73811e-230	Up	acireductone dioxygenase 3	GO:0005506,GO:0005634,GO:0005737,GO:0006555,GO:0010297,GO:0010309,GO:0019509	iron ion binding|nucleus|cytoplasm|methionine metabolic process|heteropolysaccharide binding|acireductone dioxygenase [iron(II)-requiring] activity|L-methionine salvage from methylthioadenosine	path:ath00270	Cysteine and methionine metabolism
AT5G44585	AT5G44585	47.5925	1.27089e-50	Up	hypothetical protein
AT5G33370	F19N2.90	47.503	0.000938922	Up	GDSL-like Lipase/Acylhydrolase superfamily protein	GO:0005576,GO:0016042,GO:0016788,GO:0042335	extracellular region|lipid catabolic process|hydrolase activity, acting on ester bonds|cuticle development
AT4G19970	F18F4.70	47.3624	1.79478e-38	Up	nucleotide-diphospho-sugar transferase family protein
AT1G33760	F14M2.12	46.9535	2.76273e-23	Up	Integrase-type DNA-binding superfamily protein	GO:0003677,GO:0003700,GO:0005634,GO:0009873	DNA binding|DNA-binding transcription factor activity|nucleus|ethylene-activated signaling pathway
AT2G13760	F13J11.11	46.7873	2.47109e-13	Up	no-apical-meristem-associated carboxy-terminal domain protein
AT3G60470	AT3G60470	46.573	1.11223e-58	Up	transmembrane protein, putative (DUF247)	GO:0005886,GO:0016021	plasma membrane|integral component of membrane
AT1G73610	F25P22.2	46.5614	0.00102367	Up	GDSL-like Lipase/Acylhydrolase superfamily protein	GO:0005576,GO:0016042,GO:0016298	extracellular region|lipid catabolic process|lipase activity
AT2G13770	F13J11.12	45.7723	0.000161655	Up	nuclease
AT3G22800	AT3G22800	45.7675	0.00105567	Up	Leucine-rich repeat (LRR) family protein	GO:0005199,GO:0005576,GO:0005618,GO:0071555	structural constituent of cell wall|extracellular region|cell wall|cell wall organization
AT3G44350	NAC061	45.6759	3.97309e-93	Up	NAC domain containing protein 61	GO:0003677,GO:0005634,GO:0006355	DNA binding|nucleus|regulation of transcription, DNA-templated
AT1G25460	F2J7.17	44.6048	0.000197876	Up	NAD(P)-binding Rossmann-fold superfamily protein	GO:0005829,GO:0010584,GO:0016491,GO:0016616,GO:0050662,GO:0080110	cytosol|pollen exine formation|oxidoreductase activity|oxidoreductase activity, acting on the CH-OH group of donors, NAD or NADP as acceptor|coenzyme binding|sporopollenin biosynthetic process
AT2G28960	T9I4.4	44.2903	0.00178972	Up	Leucine-rich repeat protein kinase family protein
AT4G22070	WRKY31	44.262	2.80848e-20	Up	WRKY DNA-binding protein 31	GO:0003700,GO:0005634,GO:0043565	DNA-binding transcription factor activity|nucleus|sequence-specific DNA binding
AT3G02270	F14P3.8	44.2123	0.00137726	Up	Trimeric LpxA-like enzyme	GO:0002183,GO:0003743,GO:0005085,GO:0005829,GO:0005851,GO:0016779,GO:0031369	cytoplasmic translational initiation|translation initiation factor activity|guanyl-nucleotide exchange factor activity|cytosol|eukaryotic translation initiation factor 2B complex|nucleotidyltransferase activity|translation initiation factor binding	path:ath03013	RNA transport
AT5G49690	K2I5.5	43.8246	6.96129e-06	Up	UDP-Glycosyltransferase superfamily protein	GO:0005829,GO:0008194,GO:0043231,GO:0080043,GO:0080044	cytosol|UDP-glycosyltransferase activity|intracellular membrane-bounded organelle|quercetin 3-O-glucosyltransferase activity|quercetin 7-O-glucosyltransferase activity
AT4G34410	RRTF1	43.7869	8.62078e-22	Up	redox responsive transcription factor 1	GO:0003677,GO:0003700,GO:0005634,GO:0009873,GO:0010087,GO:0010200,GO:0010928,GO:0050832,GO:0051301,GO:0090357	DNA binding|DNA-binding transcription factor activity|nucleus|ethylene-activated signaling pathway|phloem or xylem histogenesis|response to chitin|regulation of auxin mediated signaling pathway|defense response to fungus|cell division|regulation of tryptophan metabolic process
AT1G67980	CCOAMT	43.7779	1.06876e-171	Up	caffeoyl-CoA 3-O-methyltransferase	GO:0005829,GO:0008757,GO:0009809,GO:0042409,GO:0046872	cytosol|S-adenosylmethionine-dependent methyltransferase activity|lignin biosynthetic process|caffeoyl-CoA O-methyltransferase activity|metal ion binding	path:ath00360,path:ath00940,path:ath00941,path:ath00945	Phenylalanine metabolism|Phenylpropanoid biosynthesis|Flavonoid biosynthesis|Stilbenoid, diarylheptanoid and gingerol biosynthesis
AT4G13890	EDA36	43.5125	1.54471e-07	Up	Pyridoxal phosphate (PLP)-dependent transferases superfamily protein	GO:0004372,GO:0005737,GO:0006544,GO:0006565,GO:0006730,GO:0008270,GO:0009555,GO:0010197,GO:0016597,GO:0019264,GO:0030170,GO:0035999,GO:0046653,GO:0046655,GO:0050897,GO:0070905,GO:1904482	glycine hydroxymethyltransferase activity|cytoplasm|glycine metabolic process|L-serine catabolic process|one-carbon metabolic process|zinc ion binding|pollen development|polar nucleus fusion|amino acid binding|glycine biosynthetic process from serine|pyridoxal phosphate binding|tetrahydrofolate interconversion|tetrahydrofolate metabolic process|folic acid metabolic process|cobalt ion binding|seri…	path:ath00260,path:ath00460,path:ath00630,path:ath00670	Glycine, serine and threonine metabolism|Cyanoamino acid metabolism|Glyoxylate and dicarboxylate metabolism|One carbon pool by folate
AT1G52857	AT1G52857	42.9391	0.0020192	Up	transmembrane protein
AT4G39670	T19P19.60	42.2604	1.38313e-227	Up	Glycolipid transfer protein (GLTP) family protein	GO:0005634,GO:0005737,GO:0005829,GO:0008289,GO:0016020,GO:0035627,GO:0120009,GO:0120013,GO:1902387,GO:1902388	nucleus|cytoplasm|cytosol|lipid binding|membrane|ceramide transport|intermembrane lipid transfer|intermembrane lipid transfer activity|ceramide 1-phosphate binding|ceramide 1-phosphate transporter activity
AT4G29780	F27B13.20	42.0883	0	Up	nuclease	GO:0004518,GO:0005634,GO:0046872	nuclease activity|nucleus|metal ion binding
AT2G25440	RLP20	41.9829	4.88696e-174	Up	receptor like protein 20	GO:0005886,GO:0016021	plasma membrane|integral component of membrane
AT5G44460	CML43	41.4984	4.4639e-19	Up	calmodulin like 43	GO:0005509,GO:0046686	calcium ion binding|response to cadmium ion	path:ath04626	Plant-pathogen interaction
AT4G36820	AP22.5	41.2899	0.000309248	Up	calcium uniporter (DUF607)	GO:0005262,GO:0005739,GO:0005743,GO:0015292,GO:0016021,GO:0051560	calcium channel activity|mitochondrion|mitochondrial inner membrane|uniporter activity|integral component of membrane|mitochondrial calcium ion homeostasis
AT2G02580	CYP71B9	41.2574	5.97017e-08	Up	cytochrome P450, family 71, subfamily B, polypeptide 9	GO:0005506,GO:0016020,GO:0016021,GO:0016709,GO:0020037	iron ion binding|membrane|integral component of membrane|oxidoreductase activity, acting on paired donors, with incorporation or reduction of molecular oxygen, NAD(P)H as one donor, and incorporation of one atom of oxygen|heme binding
AT5G50760	MFB16.16	41.23	4.93046e-08	Up	SAUR-like auxin-responsive protein family	GO:0009734,GO:0040008	auxin-activated signaling pathway|regulation of growth	path:ath04075	Plant hormone signal transduction
AT1G69930	GSTU11	41.1586	1.26897e-46	Up	glutathione S-transferase TAU 11	GO:0004364,GO:0005737,GO:0005829,GO:0006749,GO:0009407	glutathione transferase activity|cytoplasm|cytosol|glutathione metabolic process|toxin catabolic process	path:ath00480	Glutathione metabolism
AT1G30730	T5I8.18	41.0344	2.66326e-122	Up	FAD-binding Berberine family protein	GO:0005576,GO:0005618,GO:0016491,GO:0071949	extracellular region|cell wall|oxidoreductase activity|FAD binding
AT1G19210	T29M8.8	40.7402	5.5195e-35	Up	Integrase-type DNA-binding superfamily protein	GO:0003677,GO:0003700,GO:0005634,GO:0009873	DNA binding|DNA-binding transcription factor activity|nucleus|ethylene-activated signaling pathway
AT1G33960	AIG1	40.7218	0	Up	P-loop containing nucleoside triphosphate hydrolases superfamily protein	GO:0005525,GO:0009617	GTP binding|response to bacterium
AT1G05880	ARI12	40.5254	2.56338e-20	Up	RING/U-box superfamily protein	GO:0000151,GO:0000209,GO:0005737,GO:0006511,GO:0010224,GO:0031624,GO:0032436,GO:0046872,GO:0061630,GO:0071456	ubiquitin ligase complex|protein polyubiquitination|cytoplasm|ubiquitin-dependent protein catabolic process|response to UV-B|ubiquitin conjugating enzyme binding|positive regulation of proteasomal ubiquitin-dependent protein catabolic process|metal ion binding|ubiquitin protein ligase activity|cellular response to hypoxia
AT4G20000	F18F4.100	40.368	8.23226e-12	Up	VQ motif-containing protein
AT4G21840	MSRB8	40.2402	5.19819e-32	Up	methionine sulfoxide reductase B8	GO:0005829,GO:0006979,GO:0030091,GO:0033743,GO:0046872	cytosol|response to oxidative stress|protein repair|peptide-methionine (R)-S-oxide reductase activity|metal ion binding
AT5G27765	AT5G27765	40.1714	0.000417499	Up	transmembrane protein
AT4G16820	PLA-I{beta]2	40.0952	2.01507e-05	Up	alpha/beta-Hydrolases superfamily protein	GO:0004620,GO:0004806,GO:0008970,GO:0009507,GO:0016042,GO:0047714	phospholipase activity|triglyceride lipase activity|phospholipase A1 activity|chloroplast|lipid catabolic process|galactolipase activity
AT5G17390	T10B6.50	40.0798	0.217205		Adenine nucleotide alpha hydrolases-like superfamily protein
AT5G22380	NAC090	39.8132	8.92809e-211	Up	NAC domain containing protein 90	GO:0003677,GO:0003700,GO:0005634	DNA binding|DNA-binding transcription factor activity|nucleus
AT1G30720	T5I8.17	39.6708	4.98431e-71	Up	FAD-binding Berberine family protein	GO:0005576,GO:0005618,GO:0016491,GO:0071949	extracellular region|cell wall|oxidoreductase activity|FAD binding
AT3G46080	AT3G46080	39.6281	9.94295e-130	Up	C2H2-type zinc finger family protein	GO:0003676,GO:0003700,GO:0005634,GO:0006355,GO:0010200,GO:0046872	nucleic acid binding|DNA-binding transcription factor activity|nucleus|regulation of transcription, DNA-templated|response to chitin|metal ion binding
AT1G71390	RLP11	39.1305	1.57992e-08	Up	receptor like protein 11	GO:0005886,GO:0010073,GO:0016021	plasma membrane|meristem maintenance|integral component of membrane
AT2G26820	PP2-A3	39.0861	0.00246401	Up	phloem protein 2-A3	GO:0005525,GO:0030246	GTP binding|carbohydrate binding
AT3G27490	AT3G27490	38.9065	0.00237549	Up	Cysteine/Histidine-rich C1 domain family protein
AT1G66570	SUC7	38.6554	0.00241401	Up	sucrose-proton symporter 7	GO:0005887,GO:0005985,GO:0008515,GO:0015293	integral component of plasma membrane|sucrose metabolic process|sucrose transmembrane transporter activity|symporter activity
AT1G04580	AO4	38.5225	0.000535432	Up	aldehyde oxidase 4	GO:0005506,GO:0005829,GO:0009055,GO:0009688,GO:0009851,GO:0018479,GO:0018488,GO:0019760,GO:0050302,GO:0051537,GO:0071949	iron ion binding|cytosol|electron transfer activity|abscisic acid biosynthetic process|auxin biosynthetic process|benzaldehyde dehydrogenase (NAD+) activity|aryl-aldehyde oxidase activity|glucosinolate metabolic process|indole-3-acetaldehyde oxidase activity|2 iron, 2 sulfur cluster binding|FAD binding	path:ath00380	Tryptophan metabolism
AT3G60120	BGLU27	38.3572	2.93751e-20	Up	beta glucosidase 27	GO:0005975,GO:0008422,GO:0009651,GO:0019762,GO:0102483	carbohydrate metabolic process|beta-glucosidase activity|response to salt stress|glucosinolate catabolic process|scopolin beta-glucosidase activity	path:ath00460,path:ath00500,path:ath00940	Cyanoamino acid metabolism|Starch and sucrose metabolism|Phenylpropanoid biosynthesis
AT1G01453	AT1G01453	38.2932	1.93521e-05	Up	late embryogenesis abundant hydroxyproline-rich glycoprotein family protein
AT3G09950	AT3G09950	38.2862	0.00088816	Up	hypothetical protein
AT1G18300	NUDT4	38.1832	2.70543e-92	Up	nudix hydrolase homolog 4	GO:0000210,GO:0005634,GO:0005737,GO:0005829,GO:0046872,GO:0047631	NAD+ diphosphatase activity|nucleus|cytoplasm|cytosol|metal ion binding|ADP-ribose diphosphatase activity
AT5G11290	F2I11.180	38.0253	0.000476815	Up	transmembrane protein, putative (DUF247)	GO:0005886,GO:0016021	plasma membrane|integral component of membrane
AT3G26470	AT3G26470	37.4168	1.57671e-238	Up	Powdery mildew resistance protein, RPW8 domain-containing protein
AT1G66960	LUP5	37.369	0	Up	Terpenoid cyclases family protein	GO:0016104,GO:0042300	triterpenoid biosynthetic process|beta-amyrin synthase activity
AT5G38250	MXA21.140	37.2698	1.52947e-118	Up	Protein kinase family protein
AT3G23123	AT3G23123	37.2466	0.00304152	Up	transmembrane protein
AT5G57510	MUA2.8	37.2386	1.38627e-15	Up	cotton fiber protein
AT5G12880	T24H18.50	37.0598	3.66905e-40	Up	proline-rich family protein
AT1G28650	F1K23.27	36.9625	0.00426906	Up	GDSL-like Lipase/Acylhydrolase superfamily protein	GO:0005576,GO:0016042,GO:0016788	extracellular region|lipid catabolic process|hydrolase activity, acting on ester bonds
AT1G51920	T14L22.80	36.7567	1.09801e-25	Up	transmembrane protein
AT1G35140	PHI-1	36.6734	9.17431e-33	Up	Phosphate-responsive 1 family protein	GO:0001666,GO:0005615,GO:0005794,GO:0009505,GO:0048046	response to hypoxia|extracellular space|Golgi apparatus|plant-type cell wall|apoplast
AT3G57950	AT3G57950	36.5799	4.73097e-113	Up	cotton fiber protein
AT5G44570	K15C23.1	36.5459	1.42764e-78	Up	transmembrane protein
AT3G45390	L-type lectin receptor kinase I.2	36.5359	3.45644e-05	Up	LOW protein: L-type lectin-domain receptor kinase-like protein	GO:0004674,GO:0005524,GO:0005886,GO:0016021,GO:0030246,GO:0050832	protein serine/threonine kinase activity|ATP binding|plasma membrane|integral component of membrane|carbohydrate binding|defense response to fungus
AT1G51860	T14L22.7	36.4558	7.82974e-256	Up	Leucine-rich repeat protein kinase family protein
AT2G23270	T20D16.10	36.3384	0.00062701	Up	transmembrane protein	GO:0045087,GO:0048046,GO:0080167,GO:2000280	innate immune response|apoplast|response to karrikin|regulation of root development
AT2G26480	UGT76D1	35.5392	3.78545e-09	Up	UDP-glucosyl transferase 76D1	GO:0008194,GO:0043231,GO:0080043,GO:0080044	UDP-glycosyltransferase activity|intracellular membrane-bounded organelle|quercetin 3-O-glucosyltransferase activity|quercetin 7-O-glucosyltransferase activity
AT1G53340	F12M16.24	35.4579	5.6274e-05	Up	Cysteine/Histidine-rich C1 domain family protein
AT4G32810	CCD8	35.4376	7.87109e-05	Up	carotenoid cleavage dioxygenase 8	GO:0009507,GO:0009570,GO:0009733,GO:0009926,GO:0009965,GO:0010223,GO:0010436,GO:0016121,GO:0016124,GO:0016702,GO:0046872,GO:0102251,GO:0102396,GO:1901601	chloroplast|chloroplast stroma|response to auxin|auxin polar transport|leaf morphogenesis|secondary shoot formation|carotenoid dioxygenase activity|carotene catabolic process|xanthophyll catabolic process|oxidoreductase activity, acting on single donors with incorporation of molecular oxygen, incorporation of two atoms of oxygen|metal ion binding|all-trans-beta-apo-10'-carotenal cleavage oxygenas…	path:ath00906	Carotenoid biosynthesis
AT3G48840	AT3G48840	35.0484	0.00429402	Up	RNA-binding (RRM/RBD/RNP motifs) family protein	GO:0003723,GO:0005730,GO:0006364,GO:0031491,GO:1990904	RNA binding|nucleolus|rRNA processing|nucleosome binding|ribonucleoprotein complex
AT4G11655	CASP-like protein 4A4	34.9175	3.80828e-05	Up	Uncharacterized protein family (UPF0497)	GO:0005886,GO:0016021	plasma membrane|integral component of membrane
AT3G47210	AT3G47210	34.9137	1.63987e-12	Up	hypothetical protein (DUF247)	GO:0005886,GO:0016021	plasma membrane|integral component of membrane
AT3G01830	F28J7.16	34.7637	2.47678e-211	Up	Calcium-binding EF-hand family protein	GO:0004672,GO:0005524,GO:0005886,GO:0016021	protein kinase activity|ATP binding|plasma membrane|integral component of membrane	path:ath04626	Plant-pathogen interaction
AT5G65690	PCK2	34.5416	0.000814657	Up	phosphoenolpyruvate carboxykinase 2	GO:0004612,GO:0005524,GO:0005634,GO:0005730,GO:0005829,GO:0006094,GO:0009817,GO:0016020,GO:0016036,GO:0046686	phosphoenolpyruvate carboxykinase (ATP) activity|ATP binding|nucleus|nucleolus|cytosol|gluconeogenesis|defense response to fungus, incompatible interaction|membrane|cellular response to phosphate starvation|response to cadmium ion	path:ath00010,path:ath00020,path:ath00620,path:ath00710	Glycolysis / Gluconeogenesis|Citrate cycle (TCA cycle)|Pyruvate metabolism|Carbon fixation in photosynthetic organisms
AT2G40113	AT2G40113	34.4257	4.13956e-05	Up	Pollen Ole e 1 allergen and extensin family protein
AT2G39530	CASP-like protein 4D1	34.2009	0.00223565	Up	Uncharacterized protein family (UPF0497)	GO:0005886,GO:0016021,GO:0051539	plasma membrane|integral component of membrane|4 iron, 4 sulfur cluster binding
AT2G33080	RLP28	34.1751	1.66649e-76	Up	receptor like protein 28	GO:0005886,GO:0009651,GO:0010555,GO:0016021	plasma membrane|response to salt stress|response to mannitol|integral component of membrane
AT1G22440	F12K8.21	34.1284	4.78104e-07	Up	Zinc-binding alcohol dehydrogenase family protein	GO:0004022,GO:0005829,GO:0008270	alcohol dehydrogenase (NAD) activity|cytosol|zinc ion binding	path:ath00010,path:ath00071,path:ath00350	Glycolysis / Gluconeogenesis|Fatty acid degradation|Tyrosine metabolism
AT4G21950	F1N20.4	33.9726	0.00748001	Up	hypothetical protein
AT3G26820	AT3G26820	33.6375	0.00507183	Up	Esterase/lipase/thioesterase family protein	GO:0004144,GO:0009507,GO:0010287,GO:0019432,GO:0033306	diacylglycerol O-acyltransferase activity|chloroplast|plastoglobule|triglyceride biosynthetic process|phytol metabolic process
AT5G11920	cwINV6	33.6049	8.10916e-42	Up	6-%261-fructan exohydrolase	GO:0005618,GO:0005975,GO:0048046,GO:0051669	cell wall|carbohydrate metabolic process|apoplast|fructan beta-fructosidase activity	path:ath00052,path:ath00500	Galactose metabolism|Starch and sucrose metabolism
AT3G57510	ADPG1	33.5673	0.00511313	Up	Pectin lyase-like superfamily protein	GO:0004650,GO:0005576,GO:0005618,GO:0005737,GO:0009830,GO:0009901,GO:0010047,GO:0045490	polygalacturonase activity|extracellular region|cell wall|cytoplasm|cell wall modification involved in abscission|anther dehiscence|fruit dehiscence|pectin catabolic process	path:ath00040	Pentose and glucuronate interconversions
AT3G53150	UGT73D1	33.5331	1.21719e-62	Up	UDP-glucosyl transferase 73D1	GO:0008194,GO:0043231,GO:0080043,GO:0080044	UDP-glycosyltransferase activity|intracellular membrane-bounded organelle|quercetin 3-O-glucosyltransferase activity|quercetin 7-O-glucosyltransferase activity
AT4G39020	F19H22.120	33.3726	5.715e-05	Up	SH3 domain-containing protein	GO:0000421,GO:0005634,GO:0005768,GO:0005770,GO:0005829,GO:0005886,GO:0009504,GO:0009920,GO:0030136,GO:0043130,GO:0072583	autophagosome membrane|nucleus|endosome|late endosome|cytosol|plasma membrane|cell plate|cell plate formation involved in plant-type cell wall biogenesis|clathrin-coated vesicle|ubiquitin binding|clathrin-dependent endocytosis
AT3G46190	AT3G46190	33.2418	0.00117946	Up	TRAF-like family protein	GO:0004197,GO:0004843,GO:0005634,GO:0005737,GO:0005829,GO:0006511,GO:0009867,GO:0016579,GO:0031647	cysteine-type endopeptidase activity|thiol-dependent ubiquitin-specific protease activity|nucleus|cytoplasm|cytosol|ubiquitin-dependent protein catabolic process|jasmonic acid mediated signaling pathway|protein deubiquitination|regulation of protein stability
AT2G17920	T13L16.6	33.1285	0.00684616	Up	nucleic acid binding / zinc ion binding protein
AT3G44695	AT3G44695	32.9929	0.244903		transmembrane protein	GO:0005886,GO:0016021	plasma membrane|integral component of membrane
AT5G39390	MUL8.7	32.6692	0.00768028	Up	Leucine-rich repeat protein kinase family protein
AT1G13310	T6J4.7	32.6026	1.31982e-30	Up	Endosomal targeting BRO1-like domain-containing protein
AT1G03850	GRXS13	32.5953	1.66387e-130	Up	Glutaredoxin family protein	GO:0000122,GO:0005634,GO:0005737,GO:0009055,GO:0009735,GO:0015035,GO:0045454,GO:0046872,GO:0050832,GO:0051537,GO:0080183	negative regulation of transcription by RNA polymerase II|nucleus|cytoplasm|electron transfer activity|response to cytokinin|protein disulfide oxidoreductase activity|cell redox homeostasis|metal ion binding|defense response to fungus|2 iron, 2 sulfur cluster binding|response to photooxidative stress
AT1G58420	F9K23.5	32.5541	1.17115e-242	Up	Uncharacterized conserved protein UCP031279
AT3G20110	CYP705A20	32.5199	0.00698248	Up	cytochrome P450, family 705, subfamily A, polypeptide 20	GO:0005506,GO:0016020,GO:0016021,GO:0016709,GO:0020037	iron ion binding|membrane|integral component of membrane|oxidoreductase activity, acting on paired donors, with incorporation or reduction of molecular oxygen, NAD(P)H as one donor, and incorporation of one atom of oxygen|heme binding
AT3G13435	AT3G13435	32.1417	1.28936e-07	Up	transmembrane protein
AT3G47200	AT3G47200	32.0854	0.00638369	Up	transmembrane protein, putative (DUF247)	GO:0005886,GO:0016021	plasma membrane|integral component of membrane
AT5G43890	YUC5	32.01	9.0281e-07	Up	Flavin-binding monooxygenase family protein	GO:0004497,GO:0004499,GO:0009851,GO:0050660,GO:0050661,GO:0103075	monooxygenase activity|N,N-dimethylaniline monooxygenase activity|auxin biosynthetic process|flavin adenine dinucleotide binding|NADP binding|indole-3-pyruvate monooxygenase activity	path:ath00380	Tryptophan metabolism
AT5G06740	L-type lectin receptor kinase S.5	31.9002	2.53332e-10	Up	Concanavalin A-like lectin protein kinase family protein
AT3G13950	AT3G13950	31.7247	1.2056e-268	Up	ankyrin
AT3G13432	AT3G13432	31.6731	0.0015294	Up	transmembrane protein
AT4G11610	T5C23.40	31.6195	0.00743666	Up	C2 calcium/lipid-binding plant phosphoribosyltransferase family protein	GO:0005886,GO:0016021	plasma membrane|integral component of membrane
AT5G24200	K12G2.9	31.5762	0	Up	alpha/beta-Hydrolases superfamily protein	GO:0016042,GO:0016787	lipid catabolic process|hydrolase activity
AT2G36020	HVA22J	31.5395	0.239409		HVA22-like protein J
AT4G23310	CRK23	31.5137	0	Up	cysteine-rich RLK (RECEPTOR-like protein kinase) 23
AT2G42360	MHK10.8	31.3471	3.3614e-291	Up	RING/U-box superfamily protein	GO:0004842,GO:0016021,GO:0016567,GO:0046872	ubiquitin-protein transferase activity|integral component of membrane|protein ubiquitination|metal ion binding
AT4G10500	DLO1	31.3308	0	Up	2-oxoglutarate (2OG) and Fe(II)-dependent oxygenase superfamily protein	GO:0002229,GO:0002239,GO:0009617,GO:0009620,GO:0009751,GO:0010150,GO:0046244,GO:0046872,GO:0051213	defense response to oomycetes|response to oomycetes|response to bacterium|response to fungus|response to salicylic acid|leaf senescence|salicylic acid catabolic process|metal ion binding|dioxygenase activity
AT1G03980	PCS2	31.2494	0.0105574	Up	phytochelatin synthase 2	GO:0010273,GO:0016756,GO:0046872,GO:0046938,GO:0098849	detoxification of copper ion|glutathione gamma-glutamylcysteinyltransferase activity|metal ion binding|phytochelatin biosynthetic process|cellular detoxification of cadmium ion
AT2G33130	RALFL18	31.2464	0.0105607	Up	ralf-like 18	GO:0005179,GO:0005622,GO:0007267,GO:0009506,GO:0019722,GO:0048046	hormone activity|intracellular|cell-cell signaling|plasmodesma|calcium-mediated signaling|apoplast
AT5G05530	MOP10.7	31.2097	0.010846	Up	RING/U-box superfamily protein	GO:0016020,GO:0016021,GO:0016567,GO:0016740,GO:0031625,GO:0046872	membrane|integral component of membrane|protein ubiquitination|transferase activity|ubiquitin protein ligase binding|metal ion binding
AT1G77150	T14N5.22	31.1741	0.233602		Pentatricopeptide repeat (PPR) superfamily protein
AT1G15380	GLYI4	31.0404	1.10773e-50	Up	Lactoylglutathione lyase / glyoxalase I family protein
AT1G51890	T14L22.10	30.9824	1.3874e-144	Up	Leucine-rich repeat protein kinase family protein
AT2G44370	F4I1.18	30.8183	2.19937e-56	Up	Cysteine/Histidine-rich C1 domain family protein	GO:0005623,GO:0045454,GO:0047134	cell|cell redox homeostasis|protein-disulfide reductase activity
AT5G58840	K19M22.3	30.7273	0.00175131	Up	Subtilase family protein	GO:0004252,GO:0005576	serine-type endopeptidase activity|extracellular region
AT3G29690	AT3G29690	30.1954	0.00422354	Up	HXXXD-type acyl-transferase family protein	GO:0016747	transferase activity, transferring acyl groups other than amino-acyl groups
AT3G15518	AT3G15518	30.1523	1.00502e-71	Up	hypothetical protein
AT1G22990	HIPP22	30.0212	3.29938e-38	Up	Heavy metal transport/detoxification superfamily protein	GO:0016020,GO:0030001,GO:0046872,GO:0055073,GO:0071585	membrane|metal ion transport|metal ion binding|cadmium ion homeostasis|detoxification of cadmium ion
AT3G29250	SDR4	29.9945	2.36533e-63	Up	NAD(P)-binding Rossmann-fold superfamily protein	GO:0005507,GO:0016491	copper ion binding|oxidoreductase activity
AT1G19250	FMO1	29.9594	4.98167e-51	Up	flavin-dependent monooxygenase 1	GO:0004497,GO:0004499,GO:0009626,GO:0009627,GO:0009870,GO:0010204,GO:0031543,GO:0042742,GO:0050660,GO:0050661,GO:0050832,GO:0051707,GO:0062034,GO:0062047,GO:0071456	monooxygenase activity|N,N-dimethylaniline monooxygenase activity|plant-type hypersensitive response|systemic acquired resistance|defense response signaling pathway, resistance gene-dependent|defense response signaling pathway, resistance gene-independent|peptidyl-proline dioxygenase activity|defense response to bacterium|flavin adenine dinucleotide binding|NADP binding|defense response to fungus…
AT1G65510	F5I14.24	29.8651	1.97315e-125	Up	transmembrane protein
AT2G35555	AT2G35555	29.8204	0.275611		serpin	GO:0004867,GO:0004869,GO:0005615,GO:0005737,GO:0010951,GO:0048046	serine-type endopeptidase inhibitor activity|cysteine-type endopeptidase inhibitor activity|extracellular space|cytoplasm|negative regulation of endopeptidase activity|apoplast
AT5G54040	K19P17.21	29.7567	0.00207015	Up	Cysteine/Histidine-rich C1 domain family protein
AT2G07140	T25N22.10	29.6398	0.247085		F-box and associated interaction domains-containing protein
AT1G80165	AT1G80165	29.626	1.21377e-12	Up	cotton fiber protein
AT1G74590	GSTU10	29.5686	1.99194e-162	Up	glutathione S-transferase TAU 10	GO:0004364,GO:0005737,GO:0005829,GO:0006749,GO:0009407	glutathione transferase activity|cytoplasm|cytosol|glutathione metabolic process|toxin catabolic process	path:ath00480	Glutathione metabolism
AT2G19190	FRK1	29.5621	0	Up	FLG22-induced receptor-like kinase 1			path:ath04016,path:ath04626	MAPK signaling pathway - plant|Plant-pathogen interaction
AT5G10890	T30N20.160	29.4278	0.0133544	Up	myosin heavy chain-like protein	GO:0005737,GO:0005938,GO:0008356,GO:0071944	cytoplasm|cell cortex|asymmetric cell division|cell periphery
AT1G68170	UMAMIT23	29.165	0.00255098	Up	nodulin MtN21 /EamA-like transporter family protein	GO:0005886,GO:0016021,GO:0022857	plasma membrane|integral component of membrane|transmembrane transporter activity
AT1G47890	RLP7	29.1533	2.49575e-158	Up	receptor like protein 7	GO:0005886,GO:0016021	plasma membrane|integral component of membrane
AT5G46950	MQD22.9	29.0247	0.23779		Plant invertase/pectin methylesterase inhibitor superfamily protein	GO:0009793,GO:0030599,GO:0046910,GO:0048046,GO:0071669	embryo development ending in seed dormancy|pectinesterase activity|pectinesterase inhibitor activity|apoplast|plant-type cell wall organization or biogenesis
AT1G15010	T15D22.5	28.86	1.8911e-205	Up	mediator of RNA polymerase II transcription subunit
AT1G01680	PUB54	28.7944	0	Up	plant U-box 54	GO:0004842,GO:0005634,GO:0005737	ubiquitin-protein transferase activity|nucleus|cytoplasm
AT3G10320	AT3G10320	28.7821	2.25863e-10	Up	Glycosyltransferase family 61 protein
AT5G64100	MHJ24.8	28.7625	1.94884e-09	Up	Peroxidase superfamily protein	GO:0003729,GO:0004601,GO:0005576,GO:0005618,GO:0005886,GO:0006979,GO:0009505,GO:0009506,GO:0020037,GO:0042744,GO:0046872	mRNA binding|peroxidase activity|extracellular region|cell wall|plasma membrane|response to oxidative stress|plant-type cell wall|plasmodesma|heme binding|hydrogen peroxide catabolic process|metal ion binding	path:ath00940	Phenylpropanoid biosynthesis
AT1G32910	F9L11.9	28.5161	0.00271146	Up	HXXXD-type acyl-transferase family protein	GO:0005737,GO:0005829,GO:0009809,GO:0009963,GO:0010252,GO:0016020,GO:0047172,GO:0047205,GO:0071555	cytoplasm|cytosol|lignin biosynthetic process|positive regulation of flavonoid biosynthetic process|auxin homeostasis|membrane|shikimate O-hydroxycinnamoyltransferase activity|quinate O-hydroxycinnamoyltransferase activity|cell wall organization
AT2G40330	PYL6	28.4466	3.88881e-38	Up	PYR1-like 6	GO:0004864,GO:0005634,GO:0005737,GO:0005886,GO:0009738,GO:0009867,GO:0010427,GO:0038023,GO:0042803,GO:0080163	protein phosphatase inhibitor activity|nucleus|cytoplasm|plasma membrane|abscisic acid-activated signaling pathway|jasmonic acid mediated signaling pathway|abscisic acid binding|signaling receptor activity|protein homodimerization activity|regulation of protein serine/threonine phosphatase activity	path:ath04016,path:ath04075	MAPK signaling pathway - plant|Plant hormone signal transduction
AT1G80240	DGR1	28.3132	0.00288221	Up	choice-of-anchor C domain protein, putative (Protein of unknown function, DUF642)
AT3G46690	AT3G46690	28.2685	9.71431e-49	Up	UDP-Glycosyltransferase superfamily protein	GO:0008194,GO:0043231,GO:0080043,GO:0080044	UDP-glycosyltransferase activity|intracellular membrane-bounded organelle|quercetin 3-O-glucosyltransferase activity|quercetin 7-O-glucosyltransferase activity
AT5G64810	WRKY51	28.1954	2.68037e-273	Up	WRKY DNA-binding protein 51	GO:0003700,GO:0005634,GO:0009867,GO:0042742,GO:0043565,GO:0050832	DNA-binding transcription factor activity|nucleus|jasmonic acid mediated signaling pathway|defense response to bacterium|sequence-specific DNA binding|defense response to fungus
AT3G63380	ACA12	28.115	0	Up	ATPase E1-E2 type family protein / haloacid dehalogenase-like hydrolase family protein	GO:0005388,GO:0005516,GO:0005524,GO:0005887,GO:0046872	calcium-transporting ATPase activity|calmodulin binding|ATP binding|integral component of plasma membrane|metal ion binding
AT3G12910	MGH6.1	28.0416	2.26386e-07	Up	NAC (No Apical Meristem) domain transcriptional regulator superfamily protein	GO:0003677,GO:0003700,GO:0005634,GO:0005992,GO:0006561,GO:0009718,GO:0010120,GO:0010150,GO:0042538,GO:1900056	DNA binding|DNA-binding transcription factor activity|nucleus|trehalose biosynthetic process|proline biosynthetic process|anthocyanin-containing compound biosynthetic process|camalexin biosynthetic process|leaf senescence|hyperosmotic salinity response|negative regulation of leaf senescence
AT5G44990	K21C13.18	27.5961	5.17111e-35	Up	Glutathione S-transferase family protein	GO:0004364,GO:0005634,GO:0005737,GO:0005794,GO:0005829,GO:0045174,GO:0071555,GO:0098869	glutathione transferase activity|nucleus|cytoplasm|Golgi apparatus|cytosol|glutathione dehydrogenase (ascorbate) activity|cell wall organization|cellular oxidant detoxification
AT5G41730	MUF8.1	27.5195	1.98766e-09	Up	Protein kinase family protein	GO:0000155,GO:0004674,GO:0005524,GO:0005622,GO:0005886,GO:0006355,GO:0009584,GO:0009881,GO:0018298	phosphorelay sensor kinase activity|protein serine/threonine kinase activity|ATP binding|intracellular|plasma membrane|regulation of transcription, DNA-templated|detection of visible light|photoreceptor activity|protein-chromophore linkage
AT1G29290	F28N24.30	27.5065	1.49829e-48	Up	B-cell lymphoma 6 protein	GO:0005179,GO:0006970,GO:0006995,GO:0007275,GO:0010037,GO:0048046,GO:1902025,GO:2000280	hormone activity|response to osmotic stress|cellular response to nitrogen starvation|multicellular organism development|response to carbon dioxide|apoplast|nitrate import|regulation of root development
AT5G04010	F8F6.220	27.1243	0.00323457	Up	F-box family protein	GO:0004842,GO:0005737,GO:0019005,GO:0031146	ubiquitin-protein transferase activity|cytoplasm|SCF ubiquitin ligase complex|SCF-dependent proteasomal ubiquitin-dependent protein catabolic process
AT5G13080	WRKY75	27.0686	4.77226e-132	Up	WRKY DNA-binding protein 75	GO:0000122,GO:0000978,GO:0003700,GO:0005634,GO:0010055,GO:0032107,GO:0043620,GO:0044212,GO:0048527	negative regulation of transcription by RNA polymerase II|RNA polymerase II proximal promoter sequence-specific DNA binding|DNA-binding transcription factor activity|nucleus|atrichoblast differentiation|regulation of response to nutrient levels|regulation of DNA-templated transcription in response to stress|transcription regulatory region DNA binding|lateral root development
AT3G11860	AT3G11860	27.0678	0.0141521	Up	sterile alpha motif (SAM) domain protein
AT2G35965	AT2G35965	27.0119	0.000341967	Up	hypothetical protein	GO:0006952,GO:0009506,GO:0016021,GO:0046658	defense response|plasmodesma|integral component of membrane|anchored component of plasma membrane
AT1G76650	CML38	26.9966	5.23557e-302	Up	calmodulin-like 38	GO:0005509,GO:0005886,GO:0009611	calcium ion binding|plasma membrane|response to wounding	path:ath04626	Plant-pathogen interaction
AT1G32350	AOX1D	26.8801	2.35217e-85	Up	alternative oxidase 1D	GO:0005739,GO:0005743,GO:0009916,GO:0010230,GO:0016021,GO:0046872,GO:0070469,GO:0102721	mitochondrion|mitochondrial inner membrane|alternative oxidase activity|alternative respiration|integral component of membrane|metal ion binding|respiratory chain|ubiquinol:oxygen oxidoreductase activity
AT3G47050	AT3G47050	26.8551	9.22994e-07	Up	Glycosyl hydrolase family protein	GO:0005576,GO:0008422,GO:0009251,GO:0030245,GO:0102483	extracellular region|beta-glucosidase activity|glucan catabolic process|cellulose catabolic process|scopolin beta-glucosidase activity	path:ath00460,path:ath00500,path:ath00940	Cyanoamino acid metabolism|Starch and sucrose metabolism|Phenylpropanoid biosynthesis
AT2G04450	NUDT6	26.8493	0	Up	nudix hydrolase homolog 6	GO:0000210,GO:0005829,GO:0035529,GO:0046872,GO:0047631,GO:0051287,GO:0051707,GO:0080151	NAD+ diphosphatase activity|cytosol|NADH pyrophosphatase activity|metal ion binding|ADP-ribose diphosphatase activity|NAD binding|response to other organism|positive regulation of salicylic acid mediated signaling pathway
AT2G31335	AT2G31335	26.8165	0.0147531	Up	hypothetical protein
AT4G10860	F25I24.70	26.6477	5.53625e-39	Up	hypothetical protein
AT4G14390	DL3235W	26.5088	8.04556e-60	Up	Ankyrin repeat family protein	GO:0005887,GO:0008219,GO:0009416,GO:0009615,GO:0009617,GO:0009751,GO:0009816,GO:0016020,GO:0016567,GO:0030176,GO:0050826,GO:0071446,GO:1900150,GO:1900426,GO:1902290,GO:2000031	integral component of plasma membrane|cell death|response to light stimulus|response to virus|response to bacterium|response to salicylic acid|defense response to bacterium, incompatible interaction|membrane|protein ubiquitination|integral component of endoplasmic reticulum membrane|response to freezing|cellular response to salicylic acid stimulus|regulation of defense response to fungus|positive…
AT1G13540	F13B4.29	26.4961	6.03357e-17	Up	hypothetical protein (DUF1262)
AT3G07600	AT3G07600	26.4888	1.07666e-27	Up	Heavy metal transport/detoxification superfamily protein	GO:0046872	metal ion binding
AT1G68765	IDA	26.4475	4.55868e-10	Up	Putative membrane lipoprotein	GO:0005102,GO:0005576,GO:0005615,GO:0009723,GO:0010102,GO:0010227,GO:0010468,GO:0045490,GO:0048046,GO:0050829,GO:0060305,GO:0060866	signaling receptor binding|extracellular region|extracellular space|response to ethylene|lateral root morphogenesis|floral organ abscission|regulation of gene expression|pectin catabolic process|apoplast|defense response to Gram-negative bacterium|regulation of cell diameter|leaf abscission
AT2G36695	AT2G36695	26.4291	0.291245		hypothetical protein
AT4G00700	F6N23.8	26.3953	0	Up	C2 calcium/lipid-binding plant phosphoribosyltransferase family protein	GO:0005886,GO:0016021	plasma membrane|integral component of membrane
AT4G04500	CRK37	26.3869	4.73675e-138	Up	cysteine-rich RLK (RECEPTOR-like protein kinase) 37
AT5G25260	F21J6.109	26.3745	0	Up	SPFH/Band 7/PHB domain-containing membrane-associated protein family	GO:0005774,GO:0005901	vacuolar membrane|caveola
AT1G13520	F13B4.3	26.3483	1.47332e-67	Up	hypothetical protein (DUF1262)
AT3G13610	F6'H1	26.2795	2.18507e-75	Up	2-oxoglutarate (2OG) and Fe(II)-dependent oxygenase superfamily protein	GO:0009699,GO:0009805,GO:0010421,GO:0046872,GO:0051213	phenylpropanoid biosynthetic process|coumarin biosynthetic process|hydrogen peroxide-mediated programmed cell death|metal ion binding|dioxygenase activity	path:ath00940	Phenylpropanoid biosynthesis
AT5G64905	PROPEP3	26.2399	7.3723e-14	Up	elicitor peptide 3 precursor	GO:0006952,GO:0071456	defense response|cellular response to hypoxia
AT5G57090	EIR1	26.2028	0.00430625	Up	Auxin efflux carrier family protein	GO:0000323,GO:0001666,GO:0005783,GO:0005886,GO:0009723,GO:0009733,GO:0009734,GO:0009749,GO:0009921,GO:0009925,GO:0009926,GO:0009958,GO:0010252,GO:0010315,GO:0010329,GO:0016021	lytic vacuole|response to hypoxia|endoplasmic reticulum|plasma membrane|response to ethylene|response to auxin|auxin-activated signaling pathway|response to glucose|auxin efflux carrier complex|basal plasma membrane|auxin polar transport|positive gravitropism|auxin homeostasis|auxin efflux|auxin efflux transmembrane transporter activity|integral component of membrane
AT5G09290	T5E8.90	26.0262	7.74699e-221	Up	Inositol monophosphatase family protein	GO:0004441,GO:0005737,GO:0006790,GO:0008441,GO:0016311,GO:0046854,GO:0046872	inositol-1,4-bisphosphate 1-phosphatase activity|cytoplasm|sulfur compound metabolic process|3'(2'),5'-bisphosphate nucleotidase activity|dephosphorylation|phosphatidylinositol phosphorylation|metal ion binding	path:ath00562,path:ath00920,path:ath04070	Inositol phosphate metabolism|Sulfur metabolism|Phosphatidylinositol signaling system
AT2G04500	T1O3.9	25.8847	0.0209964	Up	Cysteine/Histidine-rich C1 domain family protein
AT3G18250	AT3G18250	25.8447	0	Up	Putative membrane lipoprotein
AT3G48640	AT3G48640	25.7518	1.07097e-13	Up	transmembrane protein
AT1G65481	AT1G65481	25.5717	5.69565e-32	Up	transmembrane protein
AT1G51915	AT1G51915	25.4798	0.0201369	Up	cryptdin protein-like protein
AT2G35980	YLS9	25.426	1.11402e-10	Up	Late embryogenesis abundant (LEA) hydroxyproline-rich glycoprotein family	GO:0009506,GO:0009507,GO:0010150,GO:0016021,GO:0046658,GO:0051607,GO:0051707	plasmodesma|chloroplast|leaf senescence|integral component of membrane|anchored component of plasma membrane|defense response to virus|response to other organism
AT1G67148	AT1G67148	25.3816	0.0336861	Up	hypothetical protein
AT3G21520	DMP1	25.3665	3.52617e-15	Up	transmembrane protein, putative (DUF679 domain membrane protein 1)	GO:0005783,GO:0005789,GO:0009705,GO:0010256,GO:0016021,GO:0061025,GO:0090148,GO:0090158,GO:0090693	endoplasmic reticulum|endoplasmic reticulum membrane|plant-type vacuole membrane|endomembrane system organization|integral component of membrane|membrane fusion|membrane fission|endoplasmic reticulum membrane organization|plant organ senescence
AT5G46295	AT5G46295	25.3547	9.35995e-21	Up	transmembrane protein
AT4G35180	LHT7	25.3156	9.47873e-186	Up	LYS/HIS transporter 7	GO:0003333,GO:0005886,GO:0015171,GO:0016021	amino acid transmembrane transport|plasma membrane|amino acid transmembrane transporter activity|integral component of membrane
AT3G23250	MYB15	25.2819	0	Up	myb domain protein 15	GO:0003700,GO:0005634,GO:0009409,GO:0009414,GO:0009651,GO:0009723,GO:0009733,GO:0009753,GO:0010200,GO:0030154,GO:0043565,GO:0044212,GO:0046686	DNA-binding transcription factor activity|nucleus|response to cold|response to water deprivation|response to salt stress|response to ethylene|response to auxin|response to jasmonic acid|response to chitin|cell differentiation|sequence-specific DNA binding|transcription regulatory region DNA binding|response to cadmium ion
AT1G69920	GSTU12	25.244	1.76141e-05	Up	glutathione S-transferase TAU 12	GO:0004364,GO:0005634,GO:0005737,GO:0006749,GO:0009407	glutathione transferase activity|nucleus|cytoplasm|glutathione metabolic process|toxin catabolic process	path:ath00480	Glutathione metabolism
AT1G68630	F24J5.13	25.2294	0.0188233	Up	PLAC8 family protein	GO:0016021	integral component of membrane
AT1G77640	T5M16.23	25.2028	8.70968e-08	Up	Integrase-type DNA-binding superfamily protein	GO:0003677,GO:0003700,GO:0005634,GO:0009873	DNA binding|DNA-binding transcription factor activity|nucleus|ethylene-activated signaling pathway
AT4G40020	T5J17.190	25.0574	2.40643e-22	Up	Myosin heavy chain-related protein	GO:0005783,GO:0005875,GO:0007131,GO:0009507	endoplasmic reticulum|microtubule associated complex|reciprocal meiotic recombination|chloroplast
AT5G54700	K5F14.4	25.0247	1.33176e-11	Up	Ankyrin repeat family protein	GO:0005886,GO:0016020,GO:0016021	plasma membrane|membrane|integral component of membrane
AT3G13433	AT3G13433	25.0224	7.17186e-26	Up	transmembrane protein
AT2G27389	AT2G27389	24.9959	7.74482e-10	Up	hypothetical protein
AT5G45890	SAG12	24.9777	0.0202362	Up	senescence-associated gene 12	GO:0004197,GO:0005615,GO:0005764,GO:0007568,GO:0009626,GO:0009733,GO:0009735,GO:0009744,GO:0009749,GO:0009750,GO:0009817,GO:0010150,GO:0010224,GO:0010282,GO:0010623,GO:0051603,GO:0080187,GO:1990169	cysteine-type endopeptidase activity|extracellular space|lysosome|aging|plant-type hypersensitive response|response to auxin|response to cytokinin|response to sucrose|response to glucose|response to fructose|defense response to fungus, incompatible interaction|leaf senescence|response to UV-B|senescence-associated vacuole|programmed cell death involved in cell development|proteolysis involved in …
AT1G16420	MC8	24.9231	2.87892e-50	Up	metacaspase 8	GO:0004197,GO:0006979,GO:0010225,GO:0010421,GO:0012501,GO:0042542	cysteine-type endopeptidase activity|response to oxidative stress|response to UV-C|hydrogen peroxide-mediated programmed cell death|programmed cell death|response to hydrogen peroxide
AT5G18661	AT5G18661	24.8526	0.00559989	Up	transmembrane protein
AT3G28899	AT3G28899	24.6972	2.5325e-05	Up	hypothetical protein
AT5G43064	AT5G43064	24.6644	0.00587578	Up	transmembrane protein
AT5G48400	ATGLR1.2	24.6118	2.66571e-77	Up	Glutamate receptor family protein	GO:0004970,GO:0005262,GO:0005622,GO:0005886,GO:0006816,GO:0008066,GO:0016021,GO:0019722,GO:0071230	ionotropic glutamate receptor activity|calcium channel activity|intracellular|plasma membrane|calcium ion transport|glutamate receptor activity|integral component of membrane|calcium-mediated signaling|cellular response to amino acid stimulus
AT1G51850	T14L22.6	24.5843	1.54715e-10	Up	Leucine-rich repeat protein kinase family protein
AT5G46040	MCL19.9	24.5338	0.0343875	Up	Major facilitator superfamily protein	GO:0009624,GO:0015333,GO:0016021,GO:0035673,GO:0042937,GO:1904680	response to nematode|peptide:proton symporter activity|integral component of membrane|oligopeptide transmembrane transporter activity|tripeptide transmembrane transporter activity|peptide transmembrane transporter activity
AT1G02440	ARFD1A	24.4969	5.76147e-07	Up	ADP-ribosylation factor D1A	GO:0005525,GO:0005769,GO:0005794,GO:0005802,GO:0009734,GO:0015031,GO:0016004,GO:0031001,GO:0090354,GO:0098876	GTP binding|early endosome|Golgi apparatus|trans-Golgi network|auxin-activated signaling pathway|protein transport|phospholipase activator activity|response to brefeldin A|regulation of auxin metabolic process|vesicle-mediated transport to the plasma membrane
AT4G27652	AT4G27652	24.4545	4.59178e-221	Up	hypothetical protein
AT1G04645	AT1G04645	24.4224	0.30728		Plant self-incompatibility protein S1 family	GO:0005576,GO:0060320	extracellular region|rejection of self pollen
AT4G30880	F6I18.210	24.4111	0.000525239	Up	Bifunctional inhibitor/lipid-transfer protein/seed storage 2S albumin superfamily protein
AT4G14630	GLP9	24.3405	3.30805e-72	Up	germin-like protein 9	GO:0000325,GO:0005576,GO:0005618,GO:0005886,GO:0009651,GO:0030145,GO:0045735,GO:0048046	plant-type vacuole|extracellular region|cell wall|plasma membrane|response to salt stress|manganese ion binding|nutrient reservoir activity|apoplast
AT1G21245	AT1G21245	24.2472	1.84333e-08	Up	Protein kinase superfamily protein
AT3G28340	GATL10	24.1507	0	Up	galacturonosyltransferase-like 10	GO:0000139,GO:0005794,GO:0006979,GO:0016021,GO:0045489,GO:0047262,GO:0071555	Golgi membrane|Golgi apparatus|response to oxidative stress|integral component of membrane|pectin biosynthetic process|polygalacturonate 4-alpha-galacturonosyltransferase activity|cell wall organization
AT4G25070	F24A6.14	24.1403	1.24759e-162	Up	caldesmon-like protein	GO:0000911,GO:0005886,GO:0009825,GO:0030136,GO:0040008	cytokinesis by cell plate formation|plasma membrane|multidimensional cell growth|clathrin-coated vesicle|regulation of growth
AT4G05030	C17L7.9	24.107	2.63122e-19	Up	Copper transport protein family	GO:0005524,GO:0009626,GO:0009870,GO:0042742,GO:0043531	ATP binding|plant-type hypersensitive response|defense response signaling pathway, resistance gene-dependent|defense response to bacterium|ADP binding
AT5G51810	GA20OX2	24.0835	0.00850921	Up	gibberellin 20 oxidase 2	GO:0009639,GO:0009686,GO:0009739,GO:0009826,GO:0009908,GO:0045544,GO:0046872,GO:0051213,GO:0080167	response to red or far red light|gibberellin biosynthetic process|response to gibberellin|unidimensional cell growth|flower development|gibberellin 20-oxidase activity|metal ion binding|dioxygenase activity|response to karrikin	path:ath00904	Diterpenoid biosynthesis
AT5G19880	F28I16.30	24.06	3.05116e-31	Up	Peroxidase superfamily protein	GO:0004601,GO:0005576,GO:0006979,GO:0020037,GO:0042744,GO:0046872	peroxidase activity|extracellular region|response to oxidative stress|heme binding|hydrogen peroxide catabolic process|metal ion binding	path:ath00940	Phenylpropanoid biosynthesis
AT5G40010	AATP1	24.0111	6.74568e-168	Up	AAA-ATPase 1	GO:0005524,GO:0005739,GO:0005783,GO:0009409,GO:0009414,GO:0009651,GO:0009737,GO:0010154,GO:0010431,GO:0016021,GO:0016887,GO:0031966	ATP binding|mitochondrion|endoplasmic reticulum|response to cold|response to water deprivation|response to salt stress|response to abscisic acid|fruit development|seed maturation|integral component of membrane|ATPase activity|mitochondrial membrane
AT2G29480	GSTU2	23.9358	0.000545874	Up	glutathione S-transferase tau 2	GO:0004364,GO:0005737,GO:0005829,GO:0006749,GO:0009407	glutathione transferase activity|cytoplasm|cytosol|glutathione metabolic process|toxin catabolic process	path:ath00480	Glutathione metabolism
AT1G16225	AT1G16225	23.935	0.0289248	Up	Target SNARE coiled-coil domain protein	GO:0000149,GO:0005484,GO:0005773,GO:0005794,GO:0006886,GO:0006906,GO:0010008,GO:0012505,GO:0016021,GO:0016192,GO:0031201,GO:0031902,GO:0048278	SNARE binding|SNAP receptor activity|vacuole|Golgi apparatus|intracellular protein transport|vesicle fusion|endosome membrane|endomembrane system|integral component of membrane|vesicle-mediated transport|SNARE complex|late endosome membrane|vesicle docking	path:ath04130	SNARE interactions in vesicular transport
AT2G44380	F4I1.19	23.8764	1.39542e-85	Up	Cysteine/Histidine-rich C1 domain family protein	GO:0005829,GO:0009860,GO:0010183,GO:0045454,GO:0046686,GO:0047134,GO:0080092	cytosol|pollen tube growth|pollen tube guidance|cell redox homeostasis|response to cadmium ion|protein-disulfide reductase activity|regulation of pollen tube growth
AT1G65484	AT1G65484	23.763	1.73994e-15	Up	transmembrane protein
AT4G24310	T22A6.140	23.6045	0.0243706	Up	transmembrane protein, putative (DUF679)	GO:0005783,GO:0005789,GO:0010256,GO:0016021,GO:0090693	endoplasmic reticulum|endoplasmic reticulum membrane|endomembrane system organization|integral component of membrane|plant organ senescence
AT3G48630	AT3G48630	23.5568	1.0272e-65	Up	hypothetical protein
AT5G46050	PTR3	23.5297	0	Up	peptide transporter 3	GO:0009611,GO:0009737,GO:0009751,GO:0009753,GO:0015333,GO:0016021,GO:0035673,GO:0042538,GO:0042742,GO:0042937,GO:0042938,GO:0042939,GO:0043201,GO:0080052,GO:0080053,GO:1904680	response to wounding|response to abscisic acid|response to salicylic acid|response to jasmonic acid|peptide:proton symporter activity|integral component of membrane|oligopeptide transmembrane transporter activity|hyperosmotic salinity response|defense response to bacterium|tripeptide transmembrane transporter activity|dipeptide transport|tripeptide transport|response to leucine|response to histid…
AT5G59190	MNC17.18	23.4986	0.0305895	Up	subtilase family protein	GO:0004252,GO:0005576,GO:0046686	serine-type endopeptidase activity|extracellular region|response to cadmium ion
AT2G42350	MHK10.7	23.4867	2.98946e-42	Up	RING/U-box superfamily protein	GO:0016021,GO:0016567,GO:0016740,GO:0046872	integral component of membrane|protein ubiquitination|transferase activity|metal ion binding
AT1G60740	F8A5.25	23.4614	0.0251359	Up	Thioredoxin superfamily protein	GO:0005737,GO:0005886,GO:0008379,GO:0034599,GO:0042744,GO:0045454	cytoplasm|plasma membrane|thioredoxin peroxidase activity|cellular response to oxidative stress|hydrogen peroxide catabolic process|cell redox homeostasis
AT1G80840	WRKY40	23.4572	0	Up	WRKY DNA-binding protein 40	GO:0002237,GO:0003700,GO:0005634,GO:0009611,GO:0009751,GO:0010200,GO:0031347,GO:0042742,GO:0043565,GO:0044212,GO:0045892,GO:0050832	response to molecule of bacterial origin|DNA-binding transcription factor activity|nucleus|response to wounding|response to salicylic acid|response to chitin|regulation of defense response|defense response to bacterium|sequence-specific DNA binding|transcription regulatory region DNA binding|negative regulation of transcription, DNA-templated|defense response to fungus
AT2G22760	T30L20.2	23.4486	0.00071567	Up	basic helix-loop-helix (bHLH) DNA-binding superfamily protein	GO:0003700,GO:0005634,GO:0006355,GO:0043565,GO:0046983	DNA-binding transcription factor activity|nucleus|regulation of transcription, DNA-templated|sequence-specific DNA binding|protein dimerization activity
AT1G29100	F28N24.19	23.4175	0.0351364	Up	Heavy metal transport/detoxification superfamily protein	GO:0030001,GO:0046872	metal ion transport|metal ion binding
AT1G63030	ddf2	23.4175	0.0351364	Up	Integrase-type DNA-binding superfamily protein	GO:0003677,GO:0003700,GO:0005634,GO:0010371,GO:0048510	DNA binding|DNA-binding transcription factor activity|nucleus|regulation of gibberellin biosynthetic process|regulation of timing of transition from vegetative to reproductive phase
AT4G12495	AT4G12495	23.3831	0.0313591	Up	transmembrane protein
AT5G09876	AT5G09876	23.3725	4.24125e-52	Up	hypothetical protein
AT5G15480	T20K14.90	23.3292	0.000914059	Up	C2H2-type zinc finger family protein
AT3G50460	HR2	23.3122	0.0457235	Up	homolog of RPW8 2	GO:0009620,GO:0009626,GO:0016021,GO:0050832	response to fungus|plant-type hypersensitive response|integral component of membrane|defense response to fungus
AT4G37710	T28I19.3	23.271	0.0357978	Up	VQ motif-containing protein	GO:0005634,GO:0009908,GO:0071456	nucleus|flower development|cellular response to hypoxia
AT1G27730	STZ	23.2249	0	Up	salt tolerance zinc finger	GO:0003700,GO:0005634,GO:0006979,GO:0009409,GO:0009414,GO:0009611,GO:0009644,GO:0009651,GO:0009737,GO:0010117,GO:0010200,GO:0015979,GO:0035264,GO:0043565,GO:0045892,GO:0046872	DNA-binding transcription factor activity|nucleus|response to oxidative stress|response to cold|response to water deprivation|response to wounding|response to high light intensity|response to salt stress|response to abscisic acid|photoprotection|response to chitin|photosynthesis|multicellular organism growth|sequence-specific DNA binding|negative regulation of transcription, DNA-templated|metal i…
AT3G50200	AT3G50200	23.1629	6.17871e-08	Up	hypothetical protein (DUF247)
AT1G71920	HISN6B	22.9731	0.0459009	Up	HISTIDINE BIOSYNTHESIS 6B	GO:0000105,GO:0004400,GO:0009507,GO:0030170	histidine biosynthetic process|histidinol-phosphate transaminase activity|chloroplast|pyridoxal phosphate binding	path:ath00340,path:ath00350,path:ath00360,path:ath00400,path:ath00960	Histidine metabolism|Tyrosine metabolism|Phenylalanine metabolism|Phenylalanine, tyrosine and tryptophan biosynthesis|Tropane, piperidine and pyridine alkaloid biosynthesis
AT1G14860	NUDT18	22.9483	1.40041e-18	Up	nudix hydrolase homolog 18	GO:0005634,GO:0005737,GO:0005739,GO:0016787,GO:0046872	nucleus|cytoplasm|mitochondrion|hydrolase activity|metal ion binding
AT4G26380	T25K17.2	22.9232	1.02384e-09	Up	Cysteine/Histidine-rich C1 domain family protein
AT3G21080	AT3G21080	22.8212	1.8281e-20	Up	ABC transporter-like protein	GO:0005524,GO:0005886,GO:0016021,GO:0042626,GO:0055085,GO:0080167	ATP binding|plasma membrane|integral component of membrane|ATPase activity, coupled to transmembrane movement of substances|transmembrane transport|response to karrikin
AT5G50600	HSD1	22.7858	0.0531678		hydroxysteroid dehydrogenase 1	GO:0005811,GO:0006694,GO:0016021,GO:0070524	lipid droplet|steroid biosynthetic process|integral component of membrane|11-beta-hydroxysteroid dehydrogenase (NADP+) activity
AT1G47980	T2J15.11	22.3381	2.74597e-06	Up	desiccation-like protein	GO:0071465,GO:1902075	cellular response to desiccation|cellular response to salt
AT4G28420	F20O9.100	22.3381	2.46733e-27	Up	Tyrosine transaminase family protein	GO:0006520,GO:0008483,GO:0009058,GO:0030170	cellular amino acid metabolic process|transaminase activity|biosynthetic process|pyridoxal phosphate binding	path:ath00130,path:ath00270,path:ath00350,path:ath00360,path:ath00400,path:ath00950,path:ath00960	Ubiquinone and other terpenoid-quinone biosynthesis|Cysteine and methionine metabolism|Tyrosine metabolism|Phenylalanine metabolism|Phenylalanine, tyrosine and tryptophan biosynthesis|Isoquinoline alkaloid biosynthesis|Tropane, piperidine and pyridine alkaloid biosynthesis
AT3G12833	AT3G12833	22.0493	0.00946203	Up	hypothetical protein
AT1G30990	F17F8.9	22.0493	0.00945977	Up	Polyketide cyclase/dehydrase and lipid transport superfamily protein	GO:0005507,GO:0005829,GO:0006952,GO:0010043,GO:0010228,GO:0080184	copper ion binding|cytosol|defense response|response to zinc ion|vegetative to reproductive phase transition of meristem|response to phenylpropanoid
AT1G11610	CYP71A18	21.9796	0.0318655	Up	cytochrome P450, family 71, subfamily A, polypeptide 18	GO:0005506,GO:0016020,GO:0016021,GO:0016709,GO:0020037	iron ion binding|membrane|integral component of membrane|oxidoreductase activity, acting on paired donors, with incorporation or reduction of molecular oxygen, NAD(P)H as one donor, and incorporation of one atom of oxygen|heme binding	path:ath00380	Tryptophan metabolism
AT4G22470	F7K2.50	21.9788	2.40078e-133	Up	protease inhibitor/seed storage/lipid transfer protein (LTP) family protein	GO:0005576,GO:0009733,GO:0010102	extracellular region|response to auxin|lateral root morphogenesis
AT1G70170	MMP	21.954	1.53165e-15	Up	matrix metalloproteinase	GO:0004222,GO:0005886,GO:0007275,GO:0008270,GO:0009651,GO:0009753,GO:0031012,GO:0031225,GO:0046686,GO:0080186,GO:1900056,GO:2000028	metalloendopeptidase activity|plasma membrane|multicellular organism development|zinc ion binding|response to salt stress|response to jasmonic acid|extracellular matrix|anchored component of membrane|response to cadmium ion|developmental vegetative growth|negative regulation of leaf senescence|regulation of photoperiodism, flowering
AT1G74930	ORA47	21.9486	0	Up	Integrase-type DNA-binding superfamily protein	GO:0002213,GO:0003677,GO:0003700,GO:0005634,GO:0009611,GO:0009873,GO:0010087,GO:0051301	defense response to insect|DNA binding|DNA-binding transcription factor activity|nucleus|response to wounding|ethylene-activated signaling pathway|phloem or xylem histogenesis|cell division
AT4G08555	AT4G08555	21.9385	6.47235e-36	Up	hypothetical protein
AT5G52670	F6N7.16	21.8386	0.0541765		Copper transport protein family	GO:0046872	metal ion binding
AT1G11600	CYP77B1	21.7984	0.0345971	Up	cytochrome P450, family 77, subfamily B, polypeptide 1	GO:0005506,GO:0016020,GO:0016709,GO:0020037	iron ion binding|membrane|oxidoreductase activity, acting on paired donors, with incorporation or reduction of molecular oxygen, NAD(P)H as one donor, and incorporation of one atom of oxygen|heme binding
AT5G42380	CML37	21.7853	1.79428e-67	Up	calmodulin like 37	GO:0005509,GO:0005634,GO:0005737,GO:0010193,GO:0019722	calcium ion binding|nucleus|cytoplasm|response to ozone|calcium-mediated signaling	path:ath04626	Plant-pathogen interaction
AT1G21240	WAK3	21.756	0	Up	wall associated kinase 3
AT1G33940	T3M13.4	21.6576	0.035266	Up	Serine/Threonine-kinase ULK4-like protein	GO:0000911,GO:0000914,GO:0005524,GO:0005819,GO:0005874,GO:0006468,GO:0007349,GO:0008017,GO:0009506,GO:0009524,GO:0009555,GO:0009556,GO:0009574,GO:0010245,GO:0010342,GO:0016740	cytokinesis by cell plate formation|phragmoplast assembly|ATP binding|spindle|microtubule|protein phosphorylation|cellularization|microtubule binding|plasmodesma|phragmoplast|pollen development|microsporogenesis|preprophase band|radial microtubular system formation|endosperm cellularization|transferase activity
AT5G22530	MQJ16.7	21.636	2.01942e-56	Up	hypothetical protein
AT5G01040	LAC8	21.5847	2.0184e-10	Up	laccase 8	GO:0005507,GO:0010228,GO:0016722,GO:0046274,GO:0046688,GO:0048046,GO:0052716	copper ion binding|vegetative to reproductive phase transition of meristem|oxidoreductase activity, oxidizing metal ions|lignin catabolic process|response to copper ion|apoplast|hydroquinone:oxygen oxidoreductase activity
AT1G18860	WRKY61	21.5214	3.30598e-23	Up	WRKY DNA-binding protein 61	GO:0003700,GO:0005634,GO:0043565	DNA-binding transcription factor activity|nucleus|sequence-specific DNA binding
AT5G45070	PP2-A8	21.4967	0.00889215	Up	phloem protein 2-A8	GO:0007165,GO:0030246	signal transduction|carbohydrate binding
AT1G57630	T8L23.10	21.383	3.27349e-171	Up	Toll-Interleukin-Resistance (TIR) domain family protein	GO:0000139,GO:0002239,GO:0005524,GO:0005789,GO:0005886,GO:0006952,GO:0007165,GO:0009817,GO:0030275,GO:0043531	Golgi membrane|response to oomycetes|ATP binding|endoplasmic reticulum membrane|plasma membrane|defense response|signal transduction|defense response to fungus, incompatible interaction|LRR domain binding|ADP binding
AT1G74190	RLP15	21.3812	0.0119127	Up	receptor like protein 15	GO:0005886,GO:0016021	plasma membrane|integral component of membrane
AT1G73540	NUDT21	21.3232	0	Up	nudix hydrolase homolog 21	GO:0005634,GO:0005737,GO:0009507,GO:0016787,GO:0046872	nucleus|cytoplasm|chloroplast|hydrolase activity|metal ion binding
AT2G36780	F13K3.18	21.3171	3.18533e-12	Up	UDP-Glycosyltransferase superfamily protein	GO:0008194,GO:0043231,GO:0080043,GO:0080044	UDP-glycosyltransferase activity|intracellular membrane-bounded organelle|quercetin 3-O-glucosyltransferase activity|quercetin 7-O-glucosyltransferase activity
AT3G53065	AT3G53065	21.2961	0.0100705	Up	D-galactoside/L-rhamnose binding SUEL lectin protein	GO:0004565,GO:0005618,GO:0005773,GO:0005774,GO:0005975,GO:0009505,GO:0030246,GO:0048046	beta-galactosidase activity|cell wall|vacuole|vacuolar membrane|carbohydrate metabolic process|plant-type cell wall|carbohydrate binding|apoplast
AT4G23280	CRK20	21.1888	1.42102e-47	Up	cysteine-rich RLK (RECEPTOR-like protein kinase) 20
AT3G52450	PUB22	21.1239	1.54065e-100	Up	plant U-box 22	GO:0004842,GO:0005829,GO:0006952,GO:0009414,GO:0010200,GO:0016567,GO:0051865	ubiquitin-protein transferase activity|cytosol|defense response|response to water deprivation|response to chitin|protein ubiquitination|protein autoubiquitination
AT2G30750	CYP71A12	21.1124	0	Up	cytochrome P450 family 71 polypeptide	GO:0004497,GO:0005506,GO:0016021,GO:0016705,GO:0020037	monooxygenase activity|iron ion binding|integral component of membrane|oxidoreductase activity, acting on paired donors, with incorporation or reduction of molecular oxygen|heme binding	path:ath00380	Tryptophan metabolism
AT4G26460	M3E9.110	21.0743	0.0945484		S-adenosyl-L-methionine-dependent methyltransferases superfamily protein	GO:0008757,GO:0010341,GO:0046872,GO:0102117	S-adenosylmethionine-dependent methyltransferase activity|gibberellin carboxyl-O-methyltransferase activity|metal ion binding|gibberellin A9 carboxyl methyltransferase activity
AT2G23110	F21P24.17	21.0743	0.0945484		Late embryogenesis abundant protein, group 6
AT4G28460	F20O9.140	21.0684	0.00231435	Up	transmembrane protein	GO:0045087,GO:0048046,GO:2000280	innate immune response|apoplast|regulation of root development
AT1G71690	F14O23.3	20.9869	0.0534215		glucuronoxylan 4-O-methyltransferase-like protein (DUF579)	GO:0000139,GO:0005794,GO:0009834,GO:0016021,GO:0030775,GO:0045491,GO:0045492	Golgi membrane|Golgi apparatus|plant-type secondary cell wall biogenesis|integral component of membrane|glucuronoxylan 4-O-methyltransferase activity|xylan metabolic process|xylan biosynthetic process
AT4G02950	T4I9.17	20.9627	0.0663356		Ubiquitin family protein	GO:0000502,GO:0005654,GO:0005829,GO:0031593,GO:0043130,GO:0043161,GO:0070628	proteasome complex|nucleoplasm|cytosol|polyubiquitin modification-dependent protein binding|ubiquitin binding|proteasome-mediated ubiquitin-dependent protein catabolic process|proteasome binding
AT3G09960	F8A24.22	20.8418	2.34727e-52	Up	Calcineurin-like metallo-phosphoesterase superfamily protein	GO:0004721,GO:0005634,GO:0009742,GO:0046872	phosphoprotein phosphatase activity|nucleus|brassinosteroid mediated signaling pathway|metal ion binding
AT5G42830	MBD2.2	20.8188	0	Up	HXXXD-type acyl-transferase family protein	GO:0016747	transferase activity, transferring acyl groups other than amino-acyl groups
AT1G13550	F13B4.4	20.7419	5.56623e-18	Up	hypothetical protein (DUF1262)
AT5G64890	PROPEP2	20.7352	8.6809e-06	Up	elicitor peptide 2 precursor	GO:0009814	defense response, incompatible interaction
AT1G51800	IOS1	20.7031	0	Up	Leucine-rich repeat protein kinase family protein	GO:0002229,GO:0002237,GO:0002238,GO:0002239,GO:0004674,GO:0005524,GO:0005886,GO:0009620,GO:0009738,GO:0009788,GO:0010200,GO:0016021,GO:0042802,GO:0042803,GO:0090406,GO:1900150,GO:1900426,GO:1902289,GO:2000071	defense response to oomycetes|response to molecule of bacterial origin|response to molecule of fungal origin|response to oomycetes|protein serine/threonine kinase activity|ATP binding|plasma membrane|response to fungus|abscisic acid-activated signaling pathway|negative regulation of abscisic acid-activated signaling pathway|response to chitin|integral component of membrane|identical protein bindi…
AT1G74080	MYB122	20.6979	0.000138505	Up	myb domain protein 122	GO:0003700,GO:0005634,GO:0006355,GO:0009506,GO:0009625,GO:0030154,GO:0043565,GO:0044212	DNA-binding transcription factor activity|nucleus|regulation of transcription, DNA-templated|plasmodesma|response to insect|cell differentiation|sequence-specific DNA binding|transcription regulatory region DNA binding
AT2G43870	F18O19.2	20.6942	0.0630651		Pectin lyase-like superfamily protein	GO:0004650,GO:0005576,GO:0005618,GO:0005975,GO:0009835,GO:0071555	polygalacturonase activity|extracellular region|cell wall|carbohydrate metabolic process|fruit ripening|cell wall organization	path:ath00040	Pentose and glucuronate interconversions
AT2G17690	SDC	20.6635	1.74835e-13	Up	ascorbic acid mannose pathway regulator, putative (DUF295)	GO:0009408	response to heat
AT5G39493	AT5G39493	20.6088	0.0105056	Up	Plant self-incompatibility protein S1 family	GO:0005576,GO:0060320	extracellular region|rejection of self pollen
AT1G03660	F21B7.26	20.537	3.26265e-29	Up	Ankyrin-repeat containing protein
AT3G60966	AT3G60966	20.5324	1.96107e-12	Up	RING/U-box superfamily protein	GO:0008270,GO:0016021,GO:0016567,GO:0016740	zinc ion binding|integral component of membrane|protein ubiquitination|transferase activity
AT5G36970	NHL25	20.4398	7.84346e-06	Up	NDR1/HIN1-like 25	GO:0005829,GO:0005886,GO:0006970,GO:0009737,GO:0009738,GO:0010116,GO:0016021,GO:1902074	cytosol|plasma membrane|response to osmotic stress|response to abscisic acid|abscisic acid-activated signaling pathway|positive regulation of abscisic acid biosynthetic process|integral component of membrane|response to salt
AT2G47245	AT2G47245	20.4288	0.0437615	Up	long chain acyl-CoA synthetase	GO:0004467,GO:0005524,GO:0005783,GO:0006631,GO:0010025,GO:0010143,GO:0031957,GO:0102391	long-chain fatty acid-CoA ligase activity|ATP binding|endoplasmic reticulum|fatty acid metabolic process|wax biosynthetic process|cutin biosynthetic process|very long-chain fatty acid-CoA ligase activity|decanoate-CoA ligase activity
AT1G65730	YSL7	20.3477	7.79696e-32	Up	YELLOW STRIPE like 7	GO:0005886,GO:0016021,GO:0055085	plasma membrane|integral component of membrane|transmembrane transport
AT2G04495	AT2G04495	20.2918	4.85886e-176	Up	transmembrane protein
AT3G44260	CAF1a	20.208	0	Up	Polynucleotidyl transferase, ribonuclease H-like superfamily protein	GO:0000289,GO:0000932,GO:0002213,GO:0003723,GO:0004535,GO:0005634,GO:0008408,GO:0009611,GO:0017148,GO:0030015,GO:0042742,GO:0043928,GO:0046872	nuclear-transcribed mRNA poly(A) tail shortening|P-body|defense response to insect|RNA binding|poly(A)-specific ribonuclease activity|nucleus|3'-5' exonuclease activity|response to wounding|negative regulation of translation|CCR4-NOT core complex|defense response to bacterium|exonucleolytic nuclear-transcribed mRNA catabolic process involved in deadenylation-dependent decay|metal ion binding	path:ath03018	RNA degradation
AT3G23955	F14O13.14	20.0645	0.0498467	Up	F-box family protein
AT5G43530	K9D7.2	19.9188	0.0533436		Helicase protein with RING/U-box domain-containing protein	GO:0003676,GO:0004386,GO:0005524,GO:0005634,GO:0006281,GO:0006325,GO:0008270,GO:0009941	nucleic acid binding|helicase activity|ATP binding|nucleus|DNA repair|chromatin organization|zinc ion binding|chloroplast envelope
AT2G29110	GLR2.8	19.8348	2.96858e-62	Up	glutamate receptor 2.8	GO:0004970,GO:0005262,GO:0005622,GO:0005886,GO:0006816,GO:0008066,GO:0016021,GO:0019722,GO:0071230	ionotropic glutamate receptor activity|calcium channel activity|intracellular|plasma membrane|calcium ion transport|glutamate receptor activity|integral component of membrane|calcium-mediated signaling|cellular response to amino acid stimulus
AT4G12550	AIR1	19.8134	0.0519696		Auxin-Induced in Root cultures 1	GO:0005576,GO:0009733,GO:0010102	extracellular region|response to auxin|lateral root morphogenesis
AT3G03660	WOX11	19.7645	0.0719872		WUSCHEL related homeobox 11	GO:0003677,GO:0005634,GO:0007275	DNA binding|nucleus|multicellular organism development
AT4G21120	AAT1	19.7539	3.45056e-169	Up	amino acid transporter 1	GO:0005313,GO:0005886,GO:0015189,GO:0016020,GO:0016021,GO:0051938	L-glutamate transmembrane transporter activity|plasma membrane|L-lysine transmembrane transporter activity|membrane|integral component of membrane|L-glutamate import
AT5G56510	PUM12	19.7338	2.4895e-08	Up	pumilio 12	GO:0003723,GO:0005634,GO:0005737,GO:0006417	RNA binding|nucleus|cytoplasm|regulation of translation
AT4G04480	T26N6.8	19.6925	0.0714155		F-box protein with a domain protein
AT4G14245	AT4G14245	19.6925	0.0714155		structural constituent of ribosome protein
AT1G10340	F14N23.22	19.5918	0	Up	Ankyrin repeat family protein	GO:0005634,GO:0005886,GO:0009651,GO:0016020,GO:0016021,GO:0034613	nucleus|plasma membrane|response to salt stress|membrane|integral component of membrane|cellular protein localization
AT5G67450	ZF1	19.5818	4.2421e-121	Up	zinc-finger protein 1	GO:0003677,GO:0003700,GO:0005634,GO:0009409,GO:0009738,GO:0010200,GO:0042538,GO:0043565,GO:0045892,GO:0046872	DNA binding|DNA-binding transcription factor activity|nucleus|response to cold|abscisic acid-activated signaling pathway|response to chitin|hyperosmotic salinity response|sequence-specific DNA binding|negative regulation of transcription, DNA-templated|metal ion binding
AT1G30700	T5I8.15	19.5488	8.91431e-128	Up	FAD-binding Berberine family protein	GO:0005576,GO:0005618,GO:0016491,GO:0071949	extracellular region|cell wall|oxidoreductase activity|FAD binding
AT5G05300	K18I23.10	19.5378	4.15901e-60	Up	hypothetical protein
AT2G18690	MSF3.7	19.4968	0	Up	transmembrane protein
AT1G28370	ERF11	19.4834	0	Up	ERF domain protein 11	GO:0003677,GO:0003700,GO:0005634,GO:0009873,GO:0010087,GO:0051301	DNA binding|DNA-binding transcription factor activity|nucleus|ethylene-activated signaling pathway|phloem or xylem histogenesis|cell division
AT4G29030	F19B15.60	19.4127	0.00206692	Up	Putative membrane lipoprotein
AT3G13784	CWINV5	19.3428	0.0871476		cell wall invertase 5	GO:0004564,GO:0005618,GO:0005975,GO:0048046	beta-fructofuranosidase activity|cell wall|carbohydrate metabolic process|apoplast	path:ath00052,path:ath00500	Galactose metabolism|Starch and sucrose metabolism
AT4G17660	DL4865W	19.245	5.72577e-41	Up	Protein kinase superfamily protein
AT1G65970	TPX2	19.0839	2.42606e-25	Up	thioredoxin-dependent peroxidase 2	GO:0005737,GO:0008379,GO:0034599,GO:0042744,GO:0045454	cytoplasm|thioredoxin peroxidase activity|cellular response to oxidative stress|hydrogen peroxide catabolic process|cell redox homeostasis
AT1G55775	AT1G55775	19.0834	9.16206e-13	Up	heavy metal-associated domain protein	GO:0005737,GO:0046872,GO:0070042,GO:0070475	cytoplasm|metal ion binding|rRNA (uridine-N3-)-methyltransferase activity|rRNA base methylation
AT2G30020	AP2C1	19.0535	0	Up	Protein phosphatase 2C family protein	GO:0004722,GO:0005634,GO:0009536,GO:0009611,GO:0009620,GO:0009738,GO:0046872,GO:0050832	protein serine/threonine phosphatase activity|nucleus|plastid|response to wounding|response to fungus|abscisic acid-activated signaling pathway|metal ion binding|defense response to fungus
AT3G04640	F7O18.12	18.8503	0	Up	glycine-rich protein
AT2G45570	CYP76C2	18.8344	8.66037e-23	Up	cytochrome P450, family 76, subfamily C, polypeptide 2	GO:0005506,GO:0016020,GO:0016021,GO:0016709,GO:0020037	iron ion binding|membrane|integral component of membrane|oxidoreductase activity, acting on paired donors, with incorporation or reduction of molecular oxygen, NAD(P)H as one donor, and incorporation of one atom of oxygen|heme binding
AT5G44120	CRA1	18.8103	0.081138		RmlC-like cupins superfamily protein	GO:0000326,GO:0009737,GO:0010431,GO:0045735,GO:0071215	protein storage vacuole|response to abscisic acid|seed maturation|nutrient reservoir activity|cellular response to abscisic acid stimulus
AT1G26390	T1K7.23	18.8038	8.99396e-237	Up	FAD-binding Berberine family protein	GO:0005576,GO:0005618,GO:0016491,GO:0071949	extracellular region|cell wall|oxidoreductase activity|FAD binding
AT1G63245	CLE14	18.7602	6.50164e-18	Up	CLAVATA3/ESR-RELATED 14	GO:0005102,GO:0005615,GO:0007275,GO:0016036,GO:0033612,GO:0045168,GO:0048046	signaling receptor binding|extracellular space|multicellular organism development|cellular response to phosphate starvation|receptor serine/threonine kinase binding|cell-cell signaling involved in cell fate commitment|apoplast
AT1G02580	MEA	18.7316	0.00263212	Up	SET domain-containing protein	GO:0003700,GO:0005634,GO:0006349,GO:0009646,GO:0018024,GO:0031519,GO:0043565,GO:0045892,GO:0048317,GO:2000014	DNA-binding transcription factor activity|nucleus|regulation of gene expression by genetic imprinting|response to absence of light|histone-lysine N-methyltransferase activity|PcG protein complex|sequence-specific DNA binding|negative regulation of transcription, DNA-templated|seed morphogenesis|regulation of endosperm development	path:ath00310	Lysine degradation
AT5G57560	TCH4	18.7137	0	Up	Xyloglucan endotransglucosylase/hydrolase family protein	GO:0004553,GO:0005618,GO:0005794,GO:0009408,GO:0009409,GO:0009612,GO:0009664,GO:0009733,GO:0009741,GO:0010411,GO:0016762,GO:0042546,GO:0048046	hydrolase activity, hydrolyzing O-glycosyl compounds|cell wall|Golgi apparatus|response to heat|response to cold|response to mechanical stimulus|plant-type cell wall organization|response to auxin|response to brassinosteroid|xyloglucan metabolic process|xyloglucan:xyloglucosyl transferase activity|cell wall biogenesis|apoplast	path:ath04075	Plant hormone signal transduction
AT1G14870	PCR2	18.7046	0	Up	PLANT CADMIUM RESISTANCE 2	GO:0005886,GO:0006979,GO:0016021	plasma membrane|response to oxidative stress|integral component of membrane
AT3G21352	AT3G21352	18.6985	0.0830923		transmembrane protein
AT1G28000	F13K9.10	18.6222	0.0579341		Pentatricopeptide repeat (PPR) superfamily protein
AT3G03670	T12J13.5	18.6222	0.0579341		Peroxidase superfamily protein	GO:0004601,GO:0005576,GO:0006979,GO:0009505,GO:0009506,GO:0020037,GO:0042744,GO:0046872,GO:0071456	peroxidase activity|extracellular region|response to oxidative stress|plant-type cell wall|plasmodesma|heme binding|hydrogen peroxide catabolic process|metal ion binding|cellular response to hypoxia	path:ath00940	Phenylpropanoid biosynthesis
AT4G01470	TIP1;3	18.5928	0.0834807		tonoplast intrinsic protein 1;3	GO:0005774,GO:0006833,GO:0015204,GO:0015250,GO:0015840,GO:0016021	vacuolar membrane|water transport|urea transmembrane transporter activity|water channel activity|urea transport|integral component of membrane
AT4G37390	BRU6	18.5405	1.16217e-32	Up	Auxin-responsive GH3 family protein	GO:0009733,GO:0010252,GO:0010279	response to auxin|auxin homeostasis|indole-3-acetic acid amido synthetase activity	path:ath04075	Plant hormone signal transduction
AT1G53625	AT1G53625	18.4524	1.24601e-77	Up	hypothetical protein
AT5G15130	WRKY72	18.405	8.45048e-34	Up	WRKY DNA-binding protein 72	GO:0003700,GO:0005634,GO:0006952,GO:0043565	DNA-binding transcription factor activity|nucleus|defense response|sequence-specific DNA binding
AT3G29000	AT3G29000	18.2437	2.38833e-161	Up	Calcium-binding EF-hand family protein	GO:0005509,GO:0005634,GO:0019722,GO:0030234,GO:0051300	calcium ion binding|nucleus|calcium-mediated signaling|enzyme regulator activity|spindle pole body organization
AT5G55440	MTE17.15	18.2249	0.066422		F-box protein, putative (DUF295)
AT4G23150	CRK7	18.142	0	Up	cysteine-rich RLK (RECEPTOR-like protein kinase) 7
AT1G73510	T9L24.31	18.139	0.0226379	Up	hypothetical protein
AT2G18660	PNP-A	18.1226	0	Up	plant natriuretic peptide A	GO:0005618,GO:0009627,GO:0010230,GO:0048046	cell wall|systemic acquired resistance|alternative respiration|apoplast
AT4G11650	OSM34	18.0974	1.75321e-49	Up	osmotin 34	GO:0009651,GO:0009816,GO:0009817	response to salt stress|defense response to bacterium, incompatible interaction|defense response to fungus, incompatible interaction
AT1G49120	CRF9	18.081	0.0721227		Integrase-type DNA-binding superfamily protein	GO:0003677,GO:0003700,GO:0005634,GO:0009873	DNA binding|DNA-binding transcription factor activity|nucleus|ethylene-activated signaling pathway
AT1G65610	KOR2	18.0702	3.27495e-57	Up	Six-hairpin glycosidases superfamily protein	GO:0008810,GO:0016021,GO:0030245,GO:0071555	cellulase activity|integral component of membrane|cellulose catabolic process|cell wall organization
AT1G52120	F5F19.18	18.0702	0.0894561		Mannose-binding lectin superfamily protein	GO:0030246	carbohydrate binding
AT2G39410	F12L6.7	17.9548	2.15158e-22	Up	alpha/beta-Hydrolases superfamily protein	GO:0003846,GO:0004622,GO:0005783,GO:0005794,GO:0005886,GO:0006979,GO:0009506,GO:0009809,GO:0010043,GO:0016020,GO:0016787,GO:0042542,GO:0046686,GO:0090430	2-acylglycerol O-acyltransferase activity|lysophospholipase activity|endoplasmic reticulum|Golgi apparatus|plasma membrane|response to oxidative stress|plasmodesma|lignin biosynthetic process|response to zinc ion|membrane|hydrolase activity|response to hydrogen peroxide|response to cadmium ion|caffeoyl-CoA: alcohol caffeoyl transferase activity
AT2G24285	AT2G24285	17.9144	1.2309e-05	Up	zinc finger, C3HC4 type (RING finger) family protein
AT4G18870	F13C5.40	17.862	3.23826e-05	Up	E2F/DP family winged-helix DNA-binding domain-containing protein	GO:0000302,GO:0000978,GO:0003700,GO:0005634,GO:0005737,GO:0006355,GO:0010200,GO:0034605,GO:0042803,GO:0043565,GO:0045893,GO:0061408	response to reactive oxygen species|RNA polymerase II proximal promoter sequence-specific DNA binding|DNA-binding transcription factor activity|nucleus|cytoplasm|regulation of transcription, DNA-templated|response to chitin|cellular response to heat|protein homodimerization activity|sequence-specific DNA binding|positive regulation of transcription, DNA-templated|positive regulation of transcript…
AT2G35930	PUB23	17.8619	4.60144e-85	Up	plant U-box 23	GO:0004842,GO:0005829,GO:0006952,GO:0009414,GO:0010200,GO:0016567,GO:0051865	ubiquitin-protein transferase activity|cytosol|defense response|response to water deprivation|response to chitin|protein ubiquitination|protein autoubiquitination
AT2G45220	AtPME17	17.8481	2.29322e-91	Up	Plant invertase/pectin methylesterase inhibitor superfamily	GO:0005576,GO:0005618,GO:0009617,GO:0009620,GO:0016020,GO:0030599,GO:0042545,GO:0045330,GO:0045490,GO:0046910,GO:0050829	extracellular region|cell wall|response to bacterium|response to fungus|membrane|pectinesterase activity|cell wall modification|aspartyl esterase activity|pectin catabolic process|pectinesterase inhibitor activity|defense response to Gram-negative bacterium	path:ath00040	Pentose and glucuronate interconversions
AT3G48850	PHT3;2	17.7867	1.89744e-41	Up	phosphate transporter 3;2	GO:0005315,GO:0009651,GO:0031305,GO:0035435	inorganic phosphate transmembrane transporter activity|response to salt stress|integral component of mitochondrial inner membrane|phosphate ion transmembrane transport
AT4G26050	PIRL8	17.7523	3.75619e-07	Up	plant intracellular ras group-related LRR 8
AT3G44405	AT3G44405	17.7352	0.135973		hypothetical protein
AT5G26690	AT5G26690	17.7211	5.9769e-223	Up	Heavy metal transport/detoxification superfamily protein	GO:0030001,GO:0046872	metal ion transport|metal ion binding
AT1G01560	MPK11	17.7142	0	Up	MAP kinase 11	GO:0004707,GO:0005524,GO:0005634,GO:0005737,GO:0005829,GO:0009737,GO:0010468,GO:0035556	MAP kinase activity|ATP binding|nucleus|cytoplasm|cytosol|response to abscisic acid|regulation of gene expression|intracellular signal transduction
AT1G10400	F14N23.30	17.6984	0.0267236	Up	UDP-Glycosyltransferase superfamily protein	GO:0008194,GO:0043231,GO:0080043,GO:0080044	UDP-glycosyltransferase activity|intracellular membrane-bounded organelle|quercetin 3-O-glucosyltransferase activity|quercetin 7-O-glucosyltransferase activity
AT2G32200	F22D22.5	17.6842	5.79112e-09	Up	cysteine-rich/transmembrane domain A-like protein
AT2G37750	T8P21.37	17.6836	2.49658e-22	Up	hypothetical protein
AT1G09932	AT1G09932	17.6456	0	Up	Phosphoglycerate mutase family protein	GO:0005829	cytosol
AT4G26420	GAMT1	17.6053	0.107784		S-adenosyl-L-methionine-dependent methyltransferases superfamily protein	GO:0008757,GO:0010341,GO:0046872,GO:0102117	S-adenosylmethionine-dependent methyltransferase activity|gibberellin carboxyl-O-methyltransferase activity|metal ion binding|gibberellin A9 carboxyl methyltransferase activity
AT5G10580	F12B17.70	17.4418	0.0849904		plant/protein (Protein of unknown function, DUF599)	GO:0005635,GO:0005643,GO:0005783,GO:0015031,GO:0016021,GO:0031965,GO:0051028	nuclear envelope|nuclear pore|endoplasmic reticulum|protein transport|integral component of membrane|nuclear membrane|mRNA transport
AT5G01490	CAX4	17.3791	0.0207282	Up	cation exchanger 4	GO:0006874,GO:0009705,GO:0009733,GO:0015368,GO:0015369,GO:0016021,GO:0048364,GO:0070588	cellular calcium ion homeostasis|plant-type vacuole membrane|response to auxin|calcium:cation antiporter activity|calcium:proton antiporter activity|integral component of membrane|root development|calcium ion transmembrane transport
AT2G42980	F23E6.3	17.3653	0.0276238	Up	Eukaryotic aspartyl protease family protein	GO:0004190,GO:0006508,GO:0009505,GO:0016020,GO:0030163,GO:0080167	aspartic-type endopeptidase activity|proteolysis|plant-type cell wall|membrane|protein catabolic process|response to karrikin
AT1G60130	T13D8.3	17.3653	0.0276099	Up	Mannose-binding lectin superfamily protein	GO:0030246	carbohydrate binding
AT2G03850	T18C20.5	17.3614	0.0209787	Up	Late embryogenesis abundant protein (LEA) family protein	GO:0005534,GO:0008289,GO:0009409,GO:0009507,GO:0009570,GO:0009631,GO:0009737,GO:0009941,GO:0010150,GO:0050832	galactose binding|lipid binding|response to cold|chloroplast|chloroplast stroma|cold acclimation|response to abscisic acid|chloroplast envelope|leaf senescence|defense response to fungus
AT2G29470	GSTU3	17.3398	1.45316e-16	Up	glutathione S-transferase tau 3	GO:0004364,GO:0005737,GO:0005829,GO:0006749,GO:0009407	glutathione transferase activity|cytoplasm|cytosol|glutathione metabolic process|toxin catabolic process	path:ath00480	Glutathione metabolism
AT2G45760	BAP2	17.1475	7.4611e-09	Up	BON association protein 2	GO:0006952,GO:0016020	defense response|membrane
AT2G04440	T1O3.15	17.146	0.0797427		MutT/nudix family protein	GO:0005829,GO:0035529,GO:0046872,GO:0047631,GO:0051287	cytosol|NADH pyrophosphatase activity|metal ion binding|ADP-ribose diphosphatase activity|NAD binding
AT3G25011	AT3G25011	17.1176	0.103096		hypothetical protein
AT2G06200	GRF6	17.039	0.10416		growth-regulating factor 6	GO:0005524,GO:0005634,GO:0006351,GO:0006355,GO:0048366	ATP binding|nucleus|transcription, DNA-templated|regulation of transcription, DNA-templated|leaf development
AT5G14895	AT5G14895	17.039	0.10416		NHL domain protein
AT2G29370	F16P2.25	16.962	0.075505		NAD(P)-binding Rossmann-fold superfamily protein	GO:0016491	oxidoreductase activity	path:ath00960	Tropane, piperidine and pyridine alkaloid biosynthesis
AT5G66690	UGT72E2	16.8863	1.07554e-16	Up	UDP-Glycosyltransferase superfamily protein	GO:0008194,GO:0009808,GO:0043231,GO:0047209,GO:0047218,GO:0080043,GO:0080044,GO:0102359,GO:0102361	UDP-glycosyltransferase activity|lignin metabolic process|intracellular membrane-bounded organelle|coniferyl-alcohol glucosyltransferase activity|hydroxycinnamate 4-beta-glucosyltransferase activity|quercetin 3-O-glucosyltransferase activity|quercetin 7-O-glucosyltransferase activity|daphnetin 4-O-beta-glucosyltransferase activity|esculetin 4-O-beta-glucosyltransferase activity	path:ath00940	Phenylpropanoid biosynthesis
AT1G05040	T7A14.9	16.8447	0.0297432	Up	UBA-like domain protein
AT2G36440	F1O11.7	16.8237	0.0333699	Up	hypothetical protein
AT4G23810	WRKY53	16.7252	0	Up	WRKY family transcription factor	GO:0003677,GO:0003700,GO:0005634,GO:0009507,GO:0009617,GO:0009751,GO:0009816,GO:0010150,GO:0010193,GO:0010200,GO:0031347,GO:0042542,GO:0042742,GO:0043565,GO:0044212,GO:0045893,GO:2000022	DNA binding|DNA-binding transcription factor activity|nucleus|chloroplast|response to bacterium|response to salicylic acid|defense response to bacterium, incompatible interaction|leaf senescence|response to ozone|response to chitin|regulation of defense response|response to hydrogen peroxide|defense response to bacterium|sequence-specific DNA binding|transcription regulatory region DNA binding|po…
AT4G36850	AP22.27	16.7007	0	Up	PQ-loop repeat family protein / transmembrane family protein	GO:0015174,GO:0031966,GO:0034488,GO:0071627	basic amino acid transmembrane transporter activity|mitochondrial membrane|basic amino acid transmembrane export from vacuole|integral component of fungal-type vacuolar membrane
AT3G09863	AT3G09863	16.6755	0.078813		hypothetical protein
AT1G30814	AT1G30814	16.6699	0.094572		hypothetical protein
AT5G51800	MIO24.6	16.6699	0.094572		Protein kinase superfamily protein	GO:0003677,GO:0003700,GO:0005634,GO:0006355,GO:0006952,GO:0042803,GO:0045892,GO:0050777,GO:0071219	DNA binding|DNA-binding transcription factor activity|nucleus|regulation of transcription, DNA-templated|defense response|protein homodimerization activity|negative regulation of transcription, DNA-templated|negative regulation of immune response|cellular response to molecule of bacterial origin
AT2G17740	T17A5.16	16.6541	3.13067e-104	Up	Cysteine/Histidine-rich C1 domain family protein	GO:0005623,GO:0045454,GO:0047134	cell|cell redox homeostasis|protein-disulfide reductase activity
AT2G20350	F11A3.10	16.6354	0.0886775		Integrase-type DNA-binding superfamily protein	GO:0003677,GO:0003700,GO:0005634,GO:0009873	DNA binding|DNA-binding transcription factor activity|nucleus|ethylene-activated signaling pathway
AT1G26380	T1K7.24	16.6207	1.45422e-219	Up	FAD-binding Berberine family protein	GO:0005576,GO:0005618,GO:0005783,GO:0005886,GO:0016491,GO:0071456,GO:0071949	extracellular region|cell wall|endoplasmic reticulum|plasma membrane|oxidoreductase activity|cellular response to hypoxia|FAD binding
AT1G20530	F5M15.15	16.579	4.95905e-05	Up	girdin (DUF630 and DUF632)	GO:0005634,GO:0010167,GO:0015706,GO:0071249,GO:0071705,GO:1901698	nucleus|response to nitrate|nitrate transport|cellular response to nitrate|nitrogen compound transport|response to nitrogen compound
AT4G34210	SK11	16.5657	0.0854391		SKP1-like 11	GO:0005634,GO:0006511,GO:0016567	nucleus|ubiquitin-dependent protein catabolic process|protein ubiquitination	path:ath04120,path:ath04141	Ubiquitin mediated proteolysis|Protein processing in endoplasmic reticulum
AT5G59820	RHL41	16.5643	0	Up	C2H2-type zinc finger family protein	GO:0003700,GO:0005634,GO:0006979,GO:0009408,GO:0009409,GO:0009416,GO:0009611,GO:0009631,GO:0009643,GO:0010200,GO:0010224,GO:0042538,GO:0043565,GO:0046872	DNA-binding transcription factor activity|nucleus|response to oxidative stress|response to heat|response to cold|response to light stimulus|response to wounding|cold acclimation|photosynthetic acclimation|response to chitin|response to UV-B|hyperosmotic salinity response|sequence-specific DNA binding|metal ion binding
AT1G64020	F22C12.27	16.5536	0.123077		Serine protease inhibitor (SERPIN) family protein	GO:0004867,GO:0005615,GO:0005829,GO:0006281,GO:0006974,GO:0010951	serine-type endopeptidase inhibitor activity|extracellular space|cytosol|DNA repair|cellular response to DNA damage stimulus|negative regulation of endopeptidase activity
AT3G15960	AT3G15960	16.5187	0.116672		mismatched DNA binding / ATP binding protein	GO:0005524,GO:0006298,GO:0030983	ATP binding|mismatch repair|mismatched DNA binding
AT1G15520	ABCG40	16.4934	2.3582e-305	Up	pleiotropic drug resistance 12	GO:0002229,GO:0005524,GO:0005886,GO:0006855,GO:0009723,GO:0009751,GO:0009753,GO:0010193,GO:0015692,GO:0016021,GO:0042626,GO:0046865,GO:0055085,GO:0080168	defense response to oomycetes|ATP binding|plasma membrane|drug transmembrane transport|response to ethylene|response to salicylic acid|response to jasmonic acid|response to ozone|lead ion transport|integral component of membrane|ATPase activity, coupled to transmembrane movement of substances|terpenoid transport|transmembrane transport|abscisic acid transport
AT1G62000	F8K4.19	16.4476	0.112801		transmembrane protein	GO:0010192,GO:0010214,GO:0048046	mucilage biosynthetic process|seed coat development|apoplast
AT3G44570	AT3G44570	16.3808	0.0262959	Up	retrotransposon ORF-1 protein
AT3G24900	RLP39	16.377	9.20393e-178	Up	receptor like protein 39	GO:0005886,GO:0016021	plasma membrane|integral component of membrane
AT5G13150	EXO70C1	16.3745	0.125836		exocyst subunit exo70 family protein C1	GO:0000145,GO:0005829,GO:0005886,GO:0006887,GO:0009414,GO:0009789,GO:0012505,GO:0042742,GO:0045335,GO:0050832,GO:0070062,GO:0090333	exocyst|cytosol|plasma membrane|exocytosis|response to water deprivation|positive regulation of abscisic acid-activated signaling pathway|endomembrane system|defense response to bacterium|phagocytic vesicle|defense response to fungus|extracellular exosome|regulation of stomatal closure
AT4G15400	BIA1	16.3402	0.0381174	Up	HXXXD-type acyl-transferase family protein	GO:0005829,GO:0009646,GO:0009741,GO:0009742,GO:0009962,GO:0010268,GO:0010422,GO:0016131,GO:0016747	cytosol|response to absence of light|response to brassinosteroid|brassinosteroid mediated signaling pathway|regulation of flavonoid biosynthetic process|brassinosteroid homeostasis|regulation of brassinosteroid biosynthetic process|brassinosteroid metabolic process|transferase activity, transferring acyl groups other than amino-acyl groups
AT2G39518	CASP-like protein 4D2	16.3397	2.78872e-10	Up	Uncharacterized protein family (UPF0497)	GO:0005886,GO:0016021,GO:0051539	plasma membrane|integral component of membrane|4 iron, 4 sulfur cluster binding
AT1G73965	CLE13	16.2383	0.00540516	Up	CLAVATA3/ESR-RELATED 13	GO:0005615,GO:0007275,GO:0033612,GO:0045168,GO:0048046	extracellular space|multicellular organism development|receptor serine/threonine kinase binding|cell-cell signaling involved in cell fate commitment|apoplast
AT4G27657	AT4G27657	16.1852	1.43503e-212	Up	hypothetical protein
AT5G22570	WRKY38	16.181	0	Up	WRKY DNA-binding protein 38	GO:0003700,GO:0005634,GO:0009863,GO:0042742,GO:0043565	DNA-binding transcription factor activity|nucleus|salicylic acid mediated signaling pathway|defense response to bacterium|sequence-specific DNA binding
AT2G13810	ALD1	16.1699	8.09914e-70	Up	AGD2-like defense response protein 1	GO:0008483,GO:0009507,GO:0009536,GO:0009627,GO:0009862,GO:0010150,GO:0030170,GO:0042742,GO:0062034,GO:0062045	transaminase activity|chloroplast|plastid|systemic acquired resistance|systemic acquired resistance, salicylic acid mediated signaling pathway|leaf senescence|pyridoxal phosphate binding|defense response to bacterium|L-pipecolic acid biosynthetic process|L-lysine alpha-aminotransferase	path:ath00300	Lysine biosynthesis
AT4G10200	T9A4.11	16.0482	0.0354372	Up	TTF-type zinc finger protein with HAT dimerization domain-containing protein
AT4G34380	F10M10.150	16.0269	6.44216e-24	Up	Transducin/WD40 repeat-like superfamily protein	GO:0005634,GO:0005737,GO:0009846	nucleus|cytoplasm|pollen germination
AT4G23210	CRK13	16.0063	0	Up	cysteine-rich RLK (RECEPTOR-like protein kinase) 13	GO:0002237,GO:0004674,GO:0005524,GO:0005886,GO:0006468,GO:0009626,GO:0016021,GO:0042742	response to molecule of bacterial origin|protein serine/threonine kinase activity|ATP binding|plasma membrane|protein phosphorylation|plant-type hypersensitive response|integral component of membrane|defense response to bacterium
AT1G61470	T1F9.4	15.9645	3.90949e-69	Up	Polynucleotidyl transferase, ribonuclease H-like superfamily protein	GO:0000932,GO:0003723,GO:0004535,GO:0005634,GO:0017148,GO:0030015,GO:0043928,GO:0046872	P-body|RNA binding|poly(A)-specific ribonuclease activity|nucleus|negative regulation of translation|CCR4-NOT core complex|exonucleolytic nuclear-transcribed mRNA catabolic process involved in deadenylation-dependent decay|metal ion binding	path:ath03018	RNA degradation
AT1G08985	AT1G08985	15.9599	0.166123		AP2/B3-like transcriptional factor family protein	GO:0003677,GO:0005634	DNA binding|nucleus
AT1G51820	T14L22.3	15.955	6.55099e-25	Up	Leucine-rich repeat protein kinase family protein
AT2G32660	RLP22	15.9371	2.99157e-05	Up	receptor like protein 22	GO:0005886,GO:0016021	plasma membrane|integral component of membrane
AT1G68450	PDE337	15.877	0.00626844	Up	VQ motif-containing protein	GO:0005634,GO:0009507	nucleus|chloroplast
AT5G20260	F5O24.150	15.8315	0.134588		Exostosin family protein	GO:0000139,GO:0006486,GO:0016021,GO:0016757,GO:0071555	Golgi membrane|protein glycosylation|integral component of membrane|transferase activity, transferring glycosyl groups|cell wall organization
AT5G20230	BCB	15.8204	0	Up	blue-copper-binding protein	GO:0002239,GO:0005773,GO:0005886,GO:0006979,GO:0009055,GO:0009646,GO:0015690,GO:0031225,GO:0046658,GO:0046872,GO:0070417,GO:1901141	response to oomycetes|vacuole|plasma membrane|response to oxidative stress|electron transfer activity|response to absence of light|aluminum cation transport|anchored component of membrane|anchored component of plasma membrane|metal ion binding|cellular response to cold|regulation of lignin biosynthetic process
AT1G09930	OPT2	15.7629	1.72368e-15	Up	oligopeptide transporter 2	GO:0005886,GO:0005887,GO:0015031,GO:0016020,GO:0035673	plasma membrane|integral component of plasma membrane|protein transport|membrane|oligopeptide transmembrane transporter activity
AT5G39180	K3K3.30	15.7471	0.0310341	Up	RmlC-like cupins superfamily protein	GO:0005618,GO:0030145,GO:0045735,GO:0048046	cell wall|manganese ion binding|nutrient reservoir activity|apoplast
AT1G61340	FBS1	15.7359	4.46577e-126	Up	F-box family protein	GO:0006970,GO:0009611,GO:0009617,GO:0009651,GO:0009737,GO:0009751,GO:0009753,GO:0009961	response to osmotic stress|response to wounding|response to bacterium|response to salt stress|response to abscisic acid|response to salicylic acid|response to jasmonic acid|response to 1-aminocyclopropane-1-carboxylic acid
AT5G52760	F6N7.25	15.7314	0	Up	Copper transport protein family	GO:0046872	metal ion binding
AT5G01550	LECRKA4.2	15.6921	6.56555e-82	Up	lectin receptor kinase a4.1
AT4G18253	AT4G18253	15.6743	0	Up	receptor Serine/Threonine kinase-like protein	GO:0004672,GO:0004675,GO:0005524,GO:0009506,GO:0009620,GO:0016021	protein kinase activity|transmembrane receptor protein serine/threonine kinase activity|ATP binding|plasmodesma|response to fungus|integral component of membrane
AT5G43410	MWF20.11	15.67	0.108704		Integrase-type DNA-binding superfamily protein	GO:0003700,GO:0005634,GO:0009789,GO:0009873,GO:0010186,GO:0043565,GO:0045893,GO:0090332	DNA-binding transcription factor activity|nucleus|positive regulation of abscisic acid-activated signaling pathway|ethylene-activated signaling pathway|positive regulation of cellular defense response|sequence-specific DNA binding|positive regulation of transcription, DNA-templated|stomatal closure
AT1G02230	NAC004	15.653	4.43584e-30	Up	NAC domain containing protein 4	GO:0003677,GO:0003700,GO:0005634	DNA binding|DNA-binding transcription factor activity|nucleus
AT4G38560	F20M13.120	15.6488	0	Up	phospholipase-like protein (PEARLI 4) family protein
AT1G50350	F14I3.23	15.564	0.033567	Up	E3 ubiquitin-protein ligase RING1-like protein	GO:0005737,GO:0016567,GO:0046872,GO:0061630	cytoplasm|protein ubiquitination|metal ion binding|ubiquitin protein ligase activity
AT1G07135	AT1G07135	15.5425	0	Up	glycine-rich protein
AT4G31610	REM1	15.4909	0.128978		Transcriptional factor B3 family protein	GO:0003677,GO:0005634,GO:0009908	DNA binding|nucleus|flower development
AT5G43570	K9D7.7	15.46	0.000718922	Up	Serine protease inhibitor, potato inhibitor I-type family protein
AT1G79960	OFP14	15.4108	0.100143		ovate family protein 14	GO:0005634,GO:0045892	nucleus|negative regulation of transcription, DNA-templated
AT4G21850	MSRB9	15.3816	0	Up	methionine sulfoxide reductase B9	GO:0005829,GO:0006979,GO:0030091,GO:0033743,GO:0046872	cytosol|response to oxidative stress|protein repair|peptide-methionine (R)-S-oxide reductase activity|metal ion binding
AT5G07550	GRP19	15.3765	0.104047		glycine-rich protein 19	GO:0005576,GO:0008289,GO:0009859,GO:0012511,GO:0016021,GO:0019915,GO:0019953,GO:0031012,GO:0048544,GO:0070505	extracellular region|lipid binding|pollen hydration|monolayer-surrounded lipid storage body|integral component of membrane|lipid storage|sexual reproduction|extracellular matrix|recognition of pollen|pollen coat
AT4G24110	T19F6.100	15.3693	2.85159e-25	Up	NADP-specific glutamate dehydrogenase
AT5G27130	AGL39	15.3381	0.103852		AGAMOUS-like 39	GO:0000982,GO:0000987,GO:0003700,GO:0005634,GO:0045944,GO:0046983	transcription factor activity, RNA polymerase II proximal promoter sequence-specific DNA binding|proximal promoter sequence-specific DNA binding|DNA-binding transcription factor activity|nucleus|positive regulation of transcription by RNA polymerase II|protein dimerization activity
AT3G60420	AT3G60420	15.3381	0.103852		phosphoglycerate mutase family protein
AT5G52770	F6N7.26	15.2563	1.6554e-05	Up	Copper transport protein family	GO:0046872	metal ion binding
AT1G71520	F26A9.11	15.1986	0.134335		Integrase-type DNA-binding superfamily protein	GO:0003677,GO:0003700,GO:0005634,GO:0009873,GO:0010200	DNA binding|DNA-binding transcription factor activity|nucleus|ethylene-activated signaling pathway|response to chitin
AT1G13340	T6J4.22	15.1983	0	Up	Regulator of Vps4 activity in the MVB pathway protein	GO:0005737,GO:0005768,GO:0015031,GO:0032511	cytoplasm|endosome|protein transport|late endosome to vacuole transport via multivesicular body sorting pathway
AT3G57240	BG3	15.1768	0	Up	beta-1,3-glucanase 3	GO:0005618,GO:0005783,GO:0005975,GO:0008810,GO:0009617,GO:0042973,GO:0046658,GO:0048046	cell wall|endoplasmic reticulum|carbohydrate metabolic process|cellulase activity|response to bacterium|glucan endo-1,3-beta-D-glucosidase activity|anchored component of plasma membrane|apoplast
AT3G04070	NAC047	15.1531	1.55545e-105	Up	NAC domain containing protein 47	GO:0003700,GO:0005634,GO:0009413,GO:0009793,GO:0010365,GO:0043565,GO:0045893	DNA-binding transcription factor activity|nucleus|response to flooding|embryo development ending in seed dormancy|positive regulation of ethylene biosynthetic process|sequence-specific DNA binding|positive regulation of transcription, DNA-templated
AT3G10280	KCS14	15.1392	0.0106051	Up	3-ketoacyl-CoA synthase 14	GO:0006633,GO:0016021,GO:0102336,GO:0102337,GO:0102338,GO:0102756	fatty acid biosynthetic process|integral component of membrane|3-oxo-arachidoyl-CoA synthase activity|3-oxo-cerotoyl-CoA synthase activity|3-oxo-lignoceronyl-CoA synthase activity|very-long-chain 3-ketoacyl-CoA synthase activity	path:ath00062	Fatty acid elongation
AT1G30080	T1P2.13	15.0699	0.00791338	Up	Glycosyl hydrolase superfamily protein	GO:0005576,GO:0005618,GO:0005886,GO:0005975,GO:0006952,GO:0031225,GO:0042973,GO:0046658,GO:0071555	extracellular region|cell wall|plasma membrane|carbohydrate metabolic process|defense response|anchored component of membrane|glucan endo-1,3-beta-D-glucosidase activity|anchored component of plasma membrane|cell wall organization
AT5G50140	MPF21.16	15.0624	0.0410759	Up	Ankyrin repeat family protein	GO:0005634,GO:0005886,GO:0009651,GO:0016020,GO:0016021,GO:0034613	nucleus|plasma membrane|response to salt stress|membrane|integral component of membrane|cellular protein localization
AT3G46620	RDUF1	15.0555	0	Up	zinc finger (C3HC4-type RING finger) family protein	GO:0004842,GO:0005634,GO:0005737,GO:0005829,GO:0009414,GO:0009737,GO:0009738,GO:0010200,GO:0016567,GO:0046872,GO:0051865,GO:0061630	ubiquitin-protein transferase activity|nucleus|cytoplasm|cytosol|response to water deprivation|response to abscisic acid|abscisic acid-activated signaling pathway|response to chitin|protein ubiquitination|metal ion binding|protein autoubiquitination|ubiquitin protein ligase activity
AT1G61050	T7P1.18	15.0108	0.119437		alpha 1,4-glycosyltransferase family protein			path:ath00601,path:ath00603	Glycosphingolipid biosynthesis - lacto and neolacto series|Glycosphingolipid biosynthesis - globo and isoglobo series
AT5G56970	CKX3	15.0022	9.30467e-11	Up	cytokinin oxidase 3	GO:0005773,GO:0005783,GO:0008131,GO:0009823,GO:0019139,GO:0071949	vacuole|endoplasmic reticulum|primary amine oxidase activity|cytokinin catabolic process|cytokinin dehydrogenase activity|FAD binding	path:ath00908	Zeatin biosynthesis
AT1G60470	GolS4	14.9811	0.00111118	Up	galactinol synthase 4	GO:0005737,GO:0006012,GO:0006979,GO:0046872,GO:0047216	cytoplasm|galactose metabolic process|response to oxidative stress|metal ion binding|inositol 3-alpha-galactosyltransferase activity	path:ath00052	Galactose metabolism
AT5G15660	F14F8.40	14.9762	0.113371		F-box and associated interaction domains-containing protein
AT4G11040	RDO5	14.9762	0.113371		Protein phosphatase 2C family protein	GO:0001691,GO:0004721,GO:0004722,GO:0005634,GO:0010162,GO:0046872,GO:1902040	pseudophosphatase activity|phosphoprotein phosphatase activity|protein serine/threonine phosphatase activity|nucleus|seed dormancy process|metal ion binding|positive regulation of seed dormancy process
AT4G23610	F9D16.80	14.9594	6.27223e-269	Up	Late embryogenesis abundant (LEA) hydroxyproline-rich glycoprotein family
AT2G30650	T11J7.4	14.8953	0.151912		ATP-dependent caseinolytic (Clp) protease/crotonase family protein	GO:0003860,GO:0005777,GO:0006574,GO:0006635	3-hydroxyisobutyryl-CoA hydrolase activity|peroxisome|valine catabolic process|fatty acid beta-oxidation	path:ath00280,path:ath00410,path:ath00640	Valine, leucine and isoleucine degradation|beta-Alanine metabolism|Propanoate metabolism
AT5G36100	MAB16.4	14.7972	0.123152		transmembrane protein
AT2G45360	F4L23.13	14.7919	2.57099e-11	Up	ankyrin repeat/KH domain protein (DUF1442)
AT2G34580	T31E10.8	14.777	0.00116352	Up	cytomegalovirus UL139 protein
AT2G46400	WRKY46	14.7731	0	Up	WRKY DNA-binding protein 46	GO:0000987,GO:0003700,GO:0005634,GO:0005730,GO:0006355,GO:0009617,GO:0009742,GO:0009751,GO:0010200,GO:0042742,GO:0043565,GO:0044212,GO:0048527,GO:1900457,GO:2000022,GO:2000070	proximal promoter sequence-specific DNA binding|DNA-binding transcription factor activity|nucleus|nucleolus|regulation of transcription, DNA-templated|response to bacterium|brassinosteroid mediated signaling pathway|response to salicylic acid|response to chitin|defense response to bacterium|sequence-specific DNA binding|transcription regulatory region DNA binding|lateral root development|regulati…
AT4G05497	AT4G05497	14.7709	2.16761e-06	Up	RNI-like superfamily protein	GO:0016567,GO:0019005,GO:0031146	protein ubiquitination|SCF ubiquitin ligase complex|SCF-dependent proteasomal ubiquitin-dependent protein catabolic process
AT2G42860	F7D19.14	14.753	0.154775		hypothetical protein
AT4G22467	AT4G22467	14.7126	0.0370223	Up	hypothetical protein	GO:0005576,GO:0009733,GO:0010102	extracellular region|response to auxin|lateral root morphogenesis
AT2G44400	F4I1.21	14.6717	4.66702e-17	Up	Cysteine/Histidine-rich C1 domain family protein
AT1G61080	T7P1.21	14.6628	0.0097102	Up	Hydroxyproline-rich glycoprotein family protein	GO:0009707	chloroplast outer membrane
AT5G44630	K15C23.7	14.5939	0.194724		Terpenoid cyclases/Protein prenyltransferases superfamily protein	GO:0000287,GO:0005737,GO:0009506,GO:0009975,GO:0010333,GO:0016106,GO:0051762,GO:0102878,GO:0102879,GO:0102883	magnesium ion binding|cytoplasm|plasmodesma|cyclase activity|terpene synthase activity|sesquiterpenoid biosynthetic process|sesquiterpene biosynthetic process|(+)-alpha-barbatene synthase activity|(+)-thujopsene synthase activity|(+)-beta-chamigrene synthase activity	path:ath00909	Sesquiterpenoid and triterpenoid biosynthesis
AT5G57010	MHM17.13	14.5854	8.33794e-70	Up	calmodulin-binding family protein	GO:0005634,GO:0005737	nucleus|cytoplasm
AT1G05700	F3F20.15	14.572	0.00886722	Up	Leucine-rich repeat transmembrane protein kinase protein
AT2G15490	UGT73B4	14.5348	6.93736e-08	Up	UDP-glycosyltransferase 73B4	GO:0005829,GO:0008194,GO:0009636,GO:0035251,GO:0043231,GO:0047893,GO:0051707,GO:0080043,GO:0080044,GO:0102360,GO:0102425	cytosol|UDP-glycosyltransferase activity|response to toxic substance|UDP-glucosyltransferase activity|intracellular membrane-bounded organelle|flavonol 3-O-glucosyltransferase activity|response to other organism|quercetin 3-O-glucosyltransferase activity|quercetin 7-O-glucosyltransferase activity|daphnetin 3-O-glucosyltransferase activity|myricetin 3-O-glucosyltransferase activity
AT4G05540	T1J24.4	14.483	1.43121e-24	Up	P-loop containing nucleoside triphosphate hydrolases superfamily protein	GO:0004386,GO:0005524,GO:0005634,GO:0009553,GO:0009875,GO:0010183	helicase activity|ATP binding|nucleus|embryo sac development|pollen-pistil interaction|pollen tube guidance
AT1G73805	SARD1	14.474	0	Up	Calmodulin binding protein-like protein	GO:0002229,GO:0003700,GO:0005634,GO:0006355,GO:0009617,GO:0009626,GO:0010112,GO:0010224,GO:0042742,GO:0043565,GO:0071219,GO:0080142,GO:1900426	defense response to oomycetes|DNA-binding transcription factor activity|nucleus|regulation of transcription, DNA-templated|response to bacterium|plant-type hypersensitive response|regulation of systemic acquired resistance|response to UV-B|defense response to bacterium|sequence-specific DNA binding|cellular response to molecule of bacterial origin|regulation of salicylic acid biosynthetic process…
AT3G01760	F28J7.9	14.4315	0.001951	Up	Transmembrane amino acid transporter family protein	GO:0003333,GO:0005313,GO:0005886,GO:0015171,GO:0015180,GO:0015183,GO:0015808,GO:0016021,GO:0098712	amino acid transmembrane transport|L-glutamate transmembrane transporter activity|plasma membrane|amino acid transmembrane transporter activity|L-alanine transmembrane transporter activity|L-aspartate transmembrane transporter activity|L-alanine transport|integral component of membrane|L-glutamate import across plasma membrane
AT2G40000	HSPRO2	14.4216	0	Up	ortholog of sugar beet HS1 PRO-1 2	GO:0005737,GO:0006979,GO:0009751,GO:0009816,GO:0019441,GO:0020037,GO:0046872	cytoplasm|response to oxidative stress|response to salicylic acid|defense response to bacterium, incompatible interaction|tryptophan catabolic process to kynurenine|heme binding|metal ion binding
AT3G05600	F18C1.13	14.3998	0.0484639	Up	alpha/beta-Hydrolases superfamily protein	GO:0004301,GO:0009636,GO:0052689	epoxide hydrolase activity|response to toxic substance|carboxylic ester hydrolase activity
AT1G67856	AT1G67856	14.376	5.9138e-97	Up	RING/U-box superfamily protein	GO:0006970,GO:0009651,GO:0009687,GO:0009688,GO:0009739,GO:0010200,GO:0016021,GO:0016567,GO:0016740,GO:0046872	response to osmotic stress|response to salt stress|abscisic acid metabolic process|abscisic acid biosynthetic process|response to gibberellin|response to chitin|integral component of membrane|protein ubiquitination|transferase activity|metal ion binding
AT4G09300	T30A10.60	14.3724	0.0060841	Up	LisH and RanBPM domains containing protein	GO:0005737	cytoplasm
AT4G04540	CRK39	14.288	4.93854e-24	Up	cysteine-rich RLK (RECEPTOR-like protein kinase) 39
AT1G08630	THA1	14.2511	2.49264e-23	Up	threonine aldolase 1	GO:0004793,GO:0005829,GO:0006545,GO:0006567,GO:0008732	threonine aldolase activity|cytosol|glycine biosynthetic process|threonine catabolic process|L-allo-threonine aldolase activity	path:ath00260	Glycine, serine and threonine metabolism
AT3G63052	AT3G63052	14.1924	0.0504969		hypothetical protein
AT1G78922	AT1G78922	14.1849	0.203943		transmembrane protein
AT1G54560	XIE	14.0581	0.169189		Myosin family protein with Dil domain-containing protein	GO:0000146,GO:0003774,GO:0003779,GO:0005516,GO:0005524,GO:0005737,GO:0007015,GO:0009860,GO:0016459,GO:0030048,GO:0051640	microfilament motor activity|motor activity|actin binding|calmodulin binding|ATP binding|cytoplasm|actin filament organization|pollen tube growth|myosin complex|actin filament-based movement|organelle localization
AT4G24150	GRF8	13.9648	5.7384e-05	Up	growth-regulating factor 8	GO:0005524,GO:0005634,GO:0006351,GO:0006355,GO:0009941,GO:0048366	ATP binding|nucleus|transcription, DNA-templated|regulation of transcription, DNA-templated|chloroplast envelope|leaf development
AT2G44890	CYP704A1	13.9436	0.164621		cytochrome P450, family 704, subfamily A, polypeptide 1	GO:0004497,GO:0005506,GO:0016021,GO:0016705,GO:0020037	monooxygenase activity|iron ion binding|integral component of membrane|oxidoreductase activity, acting on paired donors, with incorporation or reduction of molecular oxygen|heme binding
AT1G21910	DREB26	13.9316	6.04693e-42	Up	Integrase-type DNA-binding superfamily protein	GO:0003700,GO:0005634,GO:0009751,GO:0009753,GO:0009873,GO:0034605,GO:0043565,GO:0044212,GO:0045893,GO:0071497	DNA-binding transcription factor activity|nucleus|response to salicylic acid|response to jasmonic acid|ethylene-activated signaling pathway|cellular response to heat|sequence-specific DNA binding|transcription regulatory region DNA binding|positive regulation of transcription, DNA-templated|cellular response to freezing
AT1G61750	T13M11.11	13.8988	0.139892		Receptor-like protein kinase-related family protein	GO:0005576	extracellular region
AT1G78410	F3F9.8	13.8868	1.96445e-143	Up	VQ motif-containing protein	GO:0005634,GO:0006979	nucleus|response to oxidative stress
AT2G36690	F13K3.9	13.804	9.38949e-25	Up	2-oxoglutarate (2OG) and Fe(II)-dependent oxygenase superfamily protein	GO:0002229,GO:0002239,GO:0009617,GO:0009620,GO:0009751,GO:0010150,GO:0046244,GO:0046872,GO:0051213	defense response to oomycetes|response to oomycetes|response to bacterium|response to fungus|response to salicylic acid|leaf senescence|salicylic acid catabolic process|metal ion binding|dioxygenase activity
AT5G60780	NRT2.3	13.7519	0.136241		nitrate transporter 2.3	GO:0005886,GO:0009705,GO:0015112,GO:0015706,GO:0016021,GO:0042128,GO:0071249	plasma membrane|plant-type vacuole membrane|nitrate transmembrane transporter activity|nitrate transport|integral component of membrane|nitrate assimilation|cellular response to nitrate	path:ath00910	Nitrogen metabolism
AT1G65690	F1E22.7	13.7466	5.27513e-265	Up	Late embryogenesis abundant (LEA) hydroxyproline-rich glycoprotein family	GO:0005829,GO:0005886,GO:0006970,GO:0009737,GO:0009738,GO:0010116,GO:0016021,GO:1902074	cytosol|plasma membrane|response to osmotic stress|response to abscisic acid|abscisic acid-activated signaling pathway|positive regulation of abscisic acid biosynthetic process|integral component of membrane|response to salt
AT2G03290	T4M8.28	13.7337	0.0470072	Up	emp24/gp25L/p24 family/GOLD family protein	GO:0005783,GO:0005789,GO:0005793,GO:0005794,GO:0006886,GO:0006888,GO:0007030,GO:0016021,GO:0030134,GO:0032580,GO:0033116	endoplasmic reticulum|endoplasmic reticulum membrane|endoplasmic reticulum-Golgi intermediate compartment|Golgi apparatus|intracellular protein transport|ER to Golgi vesicle-mediated transport|Golgi organization|integral component of membrane|COPII-coated ER to Golgi transport vesicle|Golgi cisterna membrane|endoplasmic reticulum-Golgi intermediate compartment membrane
AT1G14880	PCR1	13.7261	0	Up	PLANT CADMIUM RESISTANCE 1	GO:0005773,GO:0005886,GO:0016021	vacuole|plasma membrane|integral component of membrane
AT2G04515	AT2G04515	13.6916	2.29492e-27	Up	transmembrane protein
AT2G26390	T9J22.6	13.6748	1.48352e-31	Up	Serine protease inhibitor (SERPIN) family protein	GO:0004867,GO:0005615,GO:0010951	serine-type endopeptidase inhibitor activity|extracellular space|negative regulation of endopeptidase activity
AT5G42120	L-type lectin receptor kinase S.6	13.6083	0.169381		Concanavalin A-like lectin protein kinase family protein
AT5G22550	MQJ16.9	13.6044	4.29235e-08	Up	transmembrane protein, putative (DUF247)	GO:0005886,GO:0016021	plasma membrane|integral component of membrane
AT5G54550	MRB17.5	13.5675	0.089107		hypothetical protein (DUF295)
AT3G50260	CEJ1	13.5574	1.43165e-180	Up	cooperatively regulated by ethylene and jasmonate 1	GO:0003677,GO:0003700,GO:0005634,GO:0009409,GO:0009617,GO:0009873,GO:0010200,GO:0010941,GO:0042742	DNA binding|DNA-binding transcription factor activity|nucleus|response to cold|response to bacterium|ethylene-activated signaling pathway|response to chitin|regulation of cell death|defense response to bacterium
AT1G07900	LBD1	13.5395	5.50614e-53	Up	LOB domain-containing protein 1	GO:0005739	mitochondrion
AT2G15780	F19G14.22	13.5242	0.000164846	Up	Cupredoxin superfamily protein
AT3G15440	AT3G15440	13.4609	0.142307		RING/U-box protein
AT3G48520	CYP94B3	13.4485	1.3452e-50	Up	cytochrome P450, family 94, subfamily B, polypeptide 3	GO:0002213,GO:0005506,GO:0005789,GO:0009555,GO:0009611,GO:0009694,GO:0010154,GO:0016021,GO:0016705,GO:0020037,GO:0048480,GO:0048653,GO:0052694	defense response to insect|iron ion binding|endoplasmic reticulum membrane|pollen development|response to wounding|jasmonic acid metabolic process|fruit development|integral component of membrane|oxidoreductase activity, acting on paired donors, with incorporation or reduction of molecular oxygen|heme binding|stigma development|anther development|jasmonoyl-isoleucine-12-hydroxylase activity
AT4G37610	BT5	13.4479	6.93716e-255	Up	BTB and TAZ domain protein 5	GO:0003712,GO:0004402,GO:0005516,GO:0005634,GO:0005737,GO:0006355,GO:0008270,GO:0009409,GO:0009733,GO:0009751,GO:0010200,GO:0016567,GO:0042542	transcription coregulator activity|histone acetyltransferase activity|calmodulin binding|nucleus|cytoplasm|regulation of transcription, DNA-templated|zinc ion binding|response to cold|response to auxin|response to salicylic acid|response to chitin|protein ubiquitination|response to hydrogen peroxide
AT5G25910	RLP52	13.4413	3.84707e-81	Up	receptor like protein 52	GO:0005886,GO:0010200,GO:0016021,GO:0050832	plasma membrane|response to chitin|integral component of membrane|defense response to fungus
AT2G43570	CHI	13.3934	0	Up	chitinase	GO:0000272,GO:0004568,GO:0006032,GO:0008061,GO:0009505,GO:0009615,GO:0009627,GO:0010150,GO:0010272,GO:0016998,GO:0048046,GO:0072722	polysaccharide catabolic process|chitinase activity|chitin catabolic process|chitin binding|plant-type cell wall|response to virus|systemic acquired resistance|leaf senescence|response to silver ion|cell wall macromolecule catabolic process|apoplast|response to amitrole	path:ath00520	Amino sugar and nucleotide sugar metabolism
AT3G09520	EXO70H4	13.3813	5.6502e-77	Up	exocyst subunit exo70 family protein H4	GO:0000145,GO:0002237,GO:0005634,GO:0005829,GO:0006887,GO:0006952,GO:0009617,GO:0009620,GO:0012505,GO:0016020,GO:0031982,GO:0045335,GO:1900426	exocyst|response to molecule of bacterial origin|nucleus|cytosol|exocytosis|defense response|response to bacterium|response to fungus|endomembrane system|membrane|vesicle|phagocytic vesicle|positive regulation of defense response to bacterium
AT3G28580	AT3G28580	13.3075	2.98088e-34	Up	P-loop containing nucleoside triphosphate hydrolases superfamily protein	GO:0000304,GO:0005524,GO:0005783,GO:0009737,GO:0016021,GO:0016887	response to singlet oxygen|ATP binding|endoplasmic reticulum|response to abscisic acid|integral component of membrane|ATPase activity
AT5G63750	ARI13	13.291	0.00289612	Up	RING/U-box superfamily protein	GO:0000151,GO:0000209,GO:0005737,GO:0006511,GO:0031624,GO:0032436,GO:0046872,GO:0061630	ubiquitin ligase complex|protein polyubiquitination|cytoplasm|ubiquitin-dependent protein catabolic process|ubiquitin conjugating enzyme binding|positive regulation of proteasomal ubiquitin-dependent protein catabolic process|metal ion binding|ubiquitin protein ligase activity
AT2G47040	VGD1	13.2802	0.180428		Plant invertase/pectin methylesterase inhibitor superfamily
AT1G08860	BON3	13.2761	5.11791e-10	Up	Calcium-dependent phospholipid-binding Copine family protein	GO:0005544,GO:0005886,GO:0006952,GO:0060548,GO:0071277,GO:0090332	calcium-dependent phospholipid binding|plasma membrane|defense response|negative regulation of cell death|cellular response to calcium ion|stomatal closure
AT1G30850	RSH4	13.2458	0.00211671	Up	root hair specific 4
AT4G28680	TYRDC	13.2368	0.188665		L-tyrosine decarboxylase	GO:0004837,GO:0006520,GO:0030170	tyrosine decarboxylase activity|cellular amino acid metabolic process|pyridoxal phosphate binding	path:ath00350,path:ath00950	Tyrosine metabolism|Isoquinoline alkaloid biosynthesis
AT1G51640	EXO70G2	13.2308	5.29942e-11	Up	exocyst subunit exo70 family protein G2	GO:0000145,GO:0005576,GO:0005618,GO:0005829,GO:0005856,GO:0005886,GO:0006887,GO:0009524	exocyst|extracellular region|cell wall|cytosol|cytoskeleton|plasma membrane|exocytosis|phragmoplast
AT5G39670	MIJ24.17	13.2246	0	Up	Calcium-binding EF-hand family protein	GO:0005509	calcium ion binding
AT5G22540	MQJ16.8	13.2244	8.76567e-77	Up	transmembrane protein, putative (DUF247)	GO:0005886,GO:0016021	plasma membrane|integral component of membrane
AT2G40740	WRKY55	13.2188	1.65719e-32	Up	WRKY DNA-binding protein 55	GO:0003700,GO:0005634,GO:0043565	DNA-binding transcription factor activity|nucleus|sequence-specific DNA binding
AT2G03040	T17M13.21	13.2111	0.147905		emp24/gp25L/p24 family/GOLD family protein	GO:0005783,GO:0005789,GO:0005793,GO:0005794,GO:0006886,GO:0006888,GO:0007030,GO:0016021,GO:0030134,GO:0032580,GO:0033116	endoplasmic reticulum|endoplasmic reticulum membrane|endoplasmic reticulum-Golgi intermediate compartment|Golgi apparatus|intracellular protein transport|ER to Golgi vesicle-mediated transport|Golgi organization|integral component of membrane|COPII-coated ER to Golgi transport vesicle|Golgi cisterna membrane|endoplasmic reticulum-Golgi intermediate compartment membrane
AT4G08780	T32A17.90	13.2085	1.72431e-06	Up	Peroxidase superfamily protein	GO:0004601,GO:0005576,GO:0005773,GO:0006979,GO:0020037,GO:0042744,GO:0046872	peroxidase activity|extracellular region|vacuole|response to oxidative stress|heme binding|hydrogen peroxide catabolic process|metal ion binding	path:ath00940	Phenylpropanoid biosynthesis
AT2G37140	T2N18.10	13.2017	0.18243		Terpenoid synthases superfamily protein	GO:0000287,GO:0005737,GO:0009975,GO:0010333,GO:0016114,GO:0046246,GO:0051762	magnesium ion binding|cytoplasm|cyclase activity|terpene synthase activity|terpenoid biosynthetic process|terpene biosynthetic process|sesquiterpene biosynthetic process
AT3G17720	AT3G17720	13.1303	0.180342		Pyridoxal phosphate (PLP)-dependent transferases superfamily protein	GO:0004351,GO:0005516,GO:0005829,GO:0006538,GO:0009506,GO:0030170	glutamate decarboxylase activity|calmodulin binding|cytosol|glutamate catabolic process|plasmodesma|pyridoxal phosphate binding
AT3G05780	LON3	13.1303	0.180342		lon protease 3	GO:0001018,GO:0003697,GO:0004176,GO:0004252,GO:0005524,GO:0005739,GO:0005759,GO:0006515,GO:0007005,GO:0034599,GO:0043565,GO:0051131,GO:0070407	mitochondrial promoter sequence-specific DNA binding|single-stranded DNA binding|ATP-dependent peptidase activity|serine-type endopeptidase activity|ATP binding|mitochondrion|mitochondrial matrix|protein quality control for misfolded or incompletely synthesized proteins|mitochondrion organization|cellular response to oxidative stress|sequence-specific DNA binding|chaperone-mediated protein comple…
AT1G11540	T23J18.20	13.108	0.0165759	Up	Sulfite exporter TauE/SafE family protein	GO:0016021,GO:0016567,GO:0031464	integral component of membrane|protein ubiquitination|Cul4A-RING E3 ubiquitin ligase complex
AT1G15385	AT1G15385	13.0941	0.182136		cotton fiber protein
AT5G52860	ABCG8	13.0689	3.42156e-17	Up	ABC-2 type transporter family protein	GO:0005524,GO:0005886,GO:0016021,GO:0042626,GO:0055085	ATP binding|plasma membrane|integral component of membrane|ATPase activity, coupled to transmembrane movement of substances|transmembrane transport
AT5G60280	F15L12.12	13.04	9.82023e-101	Up	Concanavalin A-like lectin protein kinase family protein
AT2G41640	T32G6.16	13.0202	0	Up	Glycosyltransferase family 61 protein
AT3G44300	NIT2	13.0073	0	Up	nitrilase 2	GO:0000257,GO:0005829,GO:0005886,GO:0009684,GO:0019499,GO:0019500,GO:0046686,GO:0080061,GO:0080109	nitrilase activity|cytosol|plasma membrane|indoleacetic acid biosynthetic process|cyanide metabolic process|cyanide catabolic process|response to cadmium ion|indole-3-acetonitrile nitrilase activity|indole-3-acetonitrile nitrile hydratase activity	path:ath00380,path:ath00460,path:ath00910	Tryptophan metabolism|Cyanoamino acid metabolism|Nitrogen metabolism
AT1G02830	F22D16.17	12.9733	0.234991		Ribosomal L22e protein family	GO:0003735,GO:0006412,GO:0022625	structural constituent of ribosome|translation|cytosolic large ribosomal subunit	path:ath03010	Ribosome
AT3G47040	AT3G47040	12.9666	0.000657173	Up	Glycosyl hydrolase family protein	GO:0005576,GO:0008422,GO:0030245,GO:0102483	extracellular region|beta-glucosidase activity|cellulose catabolic process|scopolin beta-glucosidase activity	path:ath00460,path:ath00500,path:ath00940	Cyanoamino acid metabolism|Starch and sucrose metabolism|Phenylpropanoid biosynthesis
AT1G24530	F21J9.19	12.9466	4.96216e-217	Up	Transducin/WD40 repeat-like superfamily protein	GO:0005634,GO:0005737,GO:0009846	nucleus|cytoplasm|pollen germination
AT2G42340	MHK10.6	12.9227	0.0176226	Up	hypothetical protein
AT4G02380	SAG21	12.9089	0	Up	senescence-associated gene 21	GO:0000302,GO:0005739,GO:0006952,GO:0006979,GO:0009409,GO:0009414,GO:0009416,GO:0009611,GO:0009620,GO:0009625,GO:0009646,GO:0009723,GO:0009737,GO:0010150,GO:0042542,GO:0042631,GO:0048364,GO:1900055,GO:1900150,GO:1900424,GO:1902074,GO:2000028	response to reactive oxygen species|mitochondrion|defense response|response to oxidative stress|response to cold|response to water deprivation|response to light stimulus|response to wounding|response to fungus|response to insect|response to absence of light|response to ethylene|response to abscisic acid|leaf senescence|response to hydrogen peroxide|cellular response to water deprivation|root deve…
AT4G11460	CRK30	12.8252	0.000191541	Up	cysteine-rich RLK (RECEPTOR-like protein kinase) 30
AT4G39830	T5J17.9	12.8124	4.26414e-276	Up	Cupredoxin superfamily protein	GO:0005507,GO:0005576,GO:0008447	copper ion binding|extracellular region|L-ascorbate oxidase activity
AT4G18195	PUP8	12.7992	1.05713e-08	Up	purine permease 8	GO:0005345,GO:0006863,GO:0016020,GO:0016021	purine nucleobase transmembrane transporter activity|purine nucleobase transport|membrane|integral component of membrane
AT4G15610	CASP-like protein 1D1	12.783	9.96524e-179	Up	Uncharacterized protein family (UPF0497)	GO:0005768,GO:0005794,GO:0005802,GO:0005886,GO:0016021,GO:0051539	endosome|Golgi apparatus|trans-Golgi network|plasma membrane|integral component of membrane|4 iron, 4 sulfur cluster binding
AT5G36925	AT5G36925	12.7077	1.95335e-10	Up	hypothetical protein
AT5G43910	F6B6.5	12.6988	5.27602e-292	Up	pfkB-like carbohydrate kinase family protein
AT4G18422	AT4G18422	12.6925	2.06945e-15	Up	transmembrane protein
AT4G18250	T9A21.100	12.6779	2.17663e-246	Up	receptor Serine/Threonine kinase-like protein	GO:0004672,GO:0004675,GO:0005524,GO:0009506,GO:0009620,GO:0016021	protein kinase activity|transmembrane receptor protein serine/threonine kinase activity|ATP binding|plasmodesma|response to fungus|integral component of membrane
AT2G22880	T20K9.9	12.6423	4.59236e-92	Up	VQ motif-containing protein	GO:0005634,GO:0009908,GO:0071456	nucleus|flower development|cellular response to hypoxia
AT1G12610	DDF1	12.6171	7.16631e-09	Up	Integrase-type DNA-binding superfamily protein	GO:0003700,GO:0005634,GO:0009408,GO:0009414,GO:0010371,GO:0019760,GO:0043565,GO:0044212,GO:0048510,GO:0050826,GO:0051510	DNA-binding transcription factor activity|nucleus|response to heat|response to water deprivation|regulation of gibberellin biosynthetic process|glucosinolate metabolic process|sequence-specific DNA binding|transcription regulatory region DNA binding|regulation of timing of transition from vegetative to reproductive phase|response to freezing|regulation of unidimensional cell growth
AT3G16120	AT3G16120	12.6149	0.087325		Dynein light chain type 1 family protein	GO:0000743,GO:0003774,GO:0005634,GO:0005829,GO:0005868,GO:0005874,GO:0030286,GO:0030437,GO:0030989,GO:0034399,GO:0035974,GO:0045505,GO:0051959,GO:2000582	nuclear migration involved in conjugation with cellular fusion|motor activity|nucleus|cytosol|cytoplasmic dynein complex|microtubule|dynein complex|ascospore formation|dynein-driven meiotic oscillatory nuclear movement|nuclear periphery|meiotic spindle pole body|dynein intermediate chain binding|dynein light intermediate chain binding|positive regulation of ATP-dependent microtubule motor activit…
AT1G26420	T1K7.20	12.5839	4.27139e-174	Up	FAD-binding Berberine family protein	GO:0005576,GO:0005618,GO:0016491,GO:0071949	extracellular region|cell wall|oxidoreductase activity|FAD binding
AT1G61440	T1F9.7	12.5738	7.02885e-09	Up	S-locus lectin protein kinase family protein
AT1G51620	F19C24.15	12.5554	7.57417e-40	Up	Protein kinase superfamily protein
AT5G48410	GLR1.3	12.5018	2.3166e-17	Up	glutamate receptor 1.3	GO:0004970,GO:0005262,GO:0005622,GO:0005886,GO:0006816,GO:0008066,GO:0016021,GO:0019722,GO:0071230	ionotropic glutamate receptor activity|calcium channel activity|intracellular|plasma membrane|calcium ion transport|glutamate receptor activity|integral component of membrane|calcium-mediated signaling|cellular response to amino acid stimulus
AT1G25400	F2J7.13	12.4361	8.02026e-240	Up	transmembrane protein
AT3G11402	AT3G11402	12.4185	1.04602e-72	Up	Cysteine/Histidine-rich C1 domain family protein
AT3G45670	T6D9.3	12.4102	0.250472		Protein kinase superfamily protein	GO:0004674,GO:0004709,GO:0005524,GO:0005634,GO:0005737,GO:0006970,GO:0009737,GO:0009738,GO:0023014,GO:0031098,GO:0032147	protein serine/threonine kinase activity|MAP kinase kinase kinase activity|ATP binding|nucleus|cytoplasm|response to osmotic stress|response to abscisic acid|abscisic acid-activated signaling pathway|signal transduction by protein phosphorylation|stress-activated protein kinase signaling cascade|activation of protein kinase activity
AT4G03220	F4C21.15	12.4102	0.250472		Protein with RNI-like/FBD-like domain
AT2G23190	CYP81D7	12.4102	0.250472		cytochrome P450, family 81, subfamily D, polypeptide 7	GO:0002213,GO:0005506,GO:0016020,GO:0016021,GO:0016709,GO:0020037,GO:0042343	defense response to insect|iron ion binding|membrane|integral component of membrane|oxidoreductase activity, acting on paired donors, with incorporation or reduction of molecular oxygen, NAD(P)H as one donor, and incorporation of one atom of oxygen|heme binding|indole glucosinolate metabolic process
AT3G08040	FRD3	12.3885	2.88274e-12	Up	MATE efflux family protein	GO:0005215,GO:0005886,GO:0006879,GO:0009737,GO:0015137,GO:0015297,GO:0016021,GO:0016036,GO:0030001,GO:0046873,GO:0055072,GO:0071281,GO:0071369,GO:0071732	transporter activity|plasma membrane|cellular iron ion homeostasis|response to abscisic acid|citrate transmembrane transporter activity|antiporter activity|integral component of membrane|cellular response to phosphate starvation|metal ion transport|metal ion transmembrane transporter activity|iron ion homeostasis|cellular response to iron ion|cellular response to ethylene stimulus|cellular respon…
AT3G57270	BG1	12.3726	4.54947e-07	Up	beta-1,3-glucanase 1	GO:0005576,GO:0005618,GO:0005975,GO:0006952,GO:0042973,GO:0046658	extracellular region|cell wall|carbohydrate metabolic process|defense response|glucan endo-1,3-beta-D-glucosidase activity|anchored component of plasma membrane
AT5G53110	MFH8.3	12.33	2.73936e-99	Up	RING/U-box superfamily protein	GO:0016021,GO:0016567,GO:0016740,GO:0030247,GO:0046872	integral component of membrane|protein ubiquitination|transferase activity|polysaccharide binding|metal ion binding
AT5G43520	K9D7.1	12.2852	0.21373		Cysteine/Histidine-rich C1 domain family protein	GO:0005829,GO:0009860,GO:0010183,GO:0045454,GO:0046686,GO:0047134,GO:0080092	cytosol|pollen tube growth|pollen tube guidance|cell redox homeostasis|response to cadmium ion|protein-disulfide reductase activity|regulation of pollen tube growth
AT3G06085	AT3G06085	12.2852	0.21373		hypothetical protein
AT2G35935	AT2G35935	12.2839	0.0262194	Up	hypothetical protein	GO:0004842,GO:0005829,GO:0006952,GO:0009414,GO:0010200,GO:0016567,GO:0051865	ubiquitin-protein transferase activity|cytosol|defense response|response to water deprivation|response to chitin|protein ubiquitination|protein autoubiquitination
AT2G25409	AT2G25409	12.2489	0.214662		hypothetical protein	GO:0016021,GO:0016567,GO:0016740,GO:0046872	integral component of membrane|protein ubiquitination|transferase activity|metal ion binding
AT3G26620	LBD23	12.2489	0.214662		LOB domain-containing protein 23
AT1G52191	AT1G52191	12.2489	0.214662		Thioesterase superfamily protein
AT5G18470	T28N17.6	12.191	0	Up	Curculin-like (mannose-binding) lectin family protein
AT3G53040	AT3G53040	12.1907	0.0769669		late embryogenesis abundant protein, putative / LEA protein	GO:0005829,GO:0010227	cytosol|floral organ abscission
AT2G35290	SAUR79	12.1827	3.5644e-49	Up	hypothetical protein
AT4G25380	SAP10	12.1553	0.0709668		stress-associated protein 10	GO:0003677,GO:0005634,GO:0005737,GO:0008270,GO:0010038,GO:0010042,GO:0010043,GO:0010045,GO:0034605,GO:0070417,GO:0071472	DNA binding|nucleus|cytoplasm|zinc ion binding|response to metal ion|response to manganese ion|response to zinc ion|response to nickel cation|cellular response to heat|cellular response to cold|cellular response to salt stress
AT4G12100	F16J13.170	12.1282	0.18176		Cullin family protein	GO:0006511,GO:0016567,GO:0031461,GO:0031625,GO:0080008	ubiquitin-dependent protein catabolic process|protein ubiquitination|cullin-RING ubiquitin ligase complex|ubiquitin protein ligase binding|Cul4-RING E3 ubiquitin ligase complex	path:ath03420,path:ath04120	Nucleotide excision repair|Ubiquitin mediated proteolysis
AT4G15160	DL3625W	12.1094	0.00130766	Up	Bifunctional inhibitor/lipid-transfer protein/seed storage 2S albumin superfamily protein
AT4G28040	UMAMIT33	12.1038	4.60102e-32	Up	nodulin MtN21 /EamA-like transporter family protein	GO:0005886,GO:0016021,GO:0022857	plasma membrane|integral component of membrane|transmembrane transporter activity
AT3G46680	AT3G46680	12.0625	0.0759906		UDP-Glycosyltransferase superfamily protein	GO:0008194,GO:0043231,GO:0080043,GO:0080044	UDP-glycosyltransferase activity|intracellular membrane-bounded organelle|quercetin 3-O-glucosyltransferase activity|quercetin 7-O-glucosyltransferase activity
AT1G43910	F9C16.7	12.047	0	Up	P-loop containing nucleoside triphosphate hydrolases superfamily protein	GO:0005524,GO:0005783,GO:0005794,GO:0009506,GO:0009737,GO:0016021,GO:0016887,GO:0051365	ATP binding|endoplasmic reticulum|Golgi apparatus|plasmodesma|response to abscisic acid|integral component of membrane|ATPase activity|cellular response to potassium ion starvation
AT5G24230	MOP9.4	12.0468	5.22178e-16	Up	Lipase class 3-related protein	GO:0016042,GO:0016787	lipid catabolic process|hydrolase activity
AT3G13276	AT3G13276	12.0265	0.0233905	Up	hypothetical protein
AT3G25882	NIMIN-2	12.0197	1.21367e-188	Up	NIM1-interacting 2	GO:0005634,GO:0010112	nucleus|regulation of systemic acquired resistance
AT4G09780	F17A8.130	12.0178	0.178164		TRAF-like family protein	GO:0004197,GO:0004843,GO:0005634,GO:0005737,GO:0005829,GO:0006511,GO:0009867,GO:0016579,GO:0031647	cysteine-type endopeptidase activity|thiol-dependent ubiquitin-specific protease activity|nucleus|cytoplasm|cytosol|ubiquitin-dependent protein catabolic process|jasmonic acid mediated signaling pathway|protein deubiquitination|regulation of protein stability
AT1G21313	AT1G21313	11.9363	9.39692e-08	Up	transmembrane protein
AT2G03830	RGF8	11.9333	0.0845166		root meristem growth factor	GO:0005576,GO:0008083,GO:0030154	extracellular region|growth factor activity|cell differentiation
AT1G35230	AGP5	11.924	1.55193e-290	Up	arabinogalactan protein 5	GO:0005886,GO:0031225	plasma membrane|anchored component of membrane
AT1G61820	BGLU46	11.9136	8.56517e-08	Up	beta glucosidase 46	GO:0005975,GO:0008422,GO:0009809,GO:0047782,GO:0102483	carbohydrate metabolic process|beta-glucosidase activity|lignin biosynthetic process|coniferin beta-glucosidase activity|scopolin beta-glucosidase activity	path:ath00460,path:ath00500,path:ath00940	Cyanoamino acid metabolism|Starch and sucrose metabolism|Phenylpropanoid biosynthesis
AT1G21310	EXT3	11.9127	0	Up	extensin 3	GO:0005199,GO:0005576,GO:0009530,GO:0009664	structural constituent of cell wall|extracellular region|primary cell wall|plant-type cell wall organization
AT1G14080	FUT6	11.9119	4.14309e-17	Up	fucosyltransferase 6	GO:0006486,GO:0008107,GO:0016021,GO:0032580,GO:0042546,GO:0071555	protein glycosylation|galactoside 2-alpha-L-fucosyltransferase activity|integral component of membrane|Golgi cisterna membrane|cell wall biogenesis|cell wall organization
AT5G61430	NAC100	11.9033	8.59871e-44	Up	NAC domain containing protein 100	GO:0003677,GO:0003700,GO:0005634	DNA binding|DNA-binding transcription factor activity|nucleus
AT4G08450	C18G5.30	11.9013	0.0762498		Disease resistance protein (TIR-NBS-LRR class) family	GO:0005524,GO:0007165,GO:0042742,GO:0043531	ATP binding|signal transduction|defense response to bacterium|ADP binding
AT3G50480	HR4	11.8532	0	Up	homolog of RPW8 4	GO:0009609,GO:0009610,GO:0009617,GO:0009620,GO:0009626,GO:0009723,GO:0009751,GO:0009753,GO:0016021,GO:0043207,GO:0050832	response to symbiotic bacterium|response to symbiotic fungus|response to bacterium|response to fungus|plant-type hypersensitive response|response to ethylene|response to salicylic acid|response to jasmonic acid|integral component of membrane|response to external biotic stimulus|defense response to fungus
AT5G07390	RBOHA	11.8434	0.089764		respiratory burst oxidase homolog A	GO:0004601,GO:0005509,GO:0016021,GO:0031226,GO:0050664	peroxidase activity|calcium ion binding|integral component of membrane|intrinsic component of plasma membrane|oxidoreductase activity, acting on NAD(P)H, oxygen as acceptor	path:ath04016,path:ath04626	MAPK signaling pathway - plant|Plant-pathogen interaction
AT3G44830	AT3G44830	11.8376	0.220176		Lecithin:cholesterol acyltransferase family protein	GO:0006071,GO:0006629,GO:0008374,GO:0016021,GO:0046027	glycerol metabolic process|lipid metabolic process|O-acyltransferase activity|integral component of membrane|phospholipid:diacylglycerol acyltransferase activity	path:ath00561	Glycerolipid metabolism
AT1G13530	F13B4.17	11.8263	2.8064e-23	Up	hypothetical protein (DUF1262)
AT5G60260	F15L12.14	11.801	0.184273		hypothetical protein
AT3G13100	ABCC7	11.7965	0	Up	multidrug resistance-associated protein 7	GO:0000325,GO:0005524,GO:0005774,GO:0008559,GO:0016020,GO:0016021,GO:0042626,GO:0051707,GO:0055085	plant-type vacuole|ATP binding|vacuolar membrane|xenobiotic transmembrane transporting ATPase activity|membrane|integral component of membrane|ATPase activity, coupled to transmembrane movement of substances|response to other organism|transmembrane transport
AT3G21500	DXPS1	11.7642	3.62714e-29	Up	1-deoxy-D-xylulose 5-phosphate synthase 1	GO:0008661,GO:0009228,GO:0009507,GO:0009570,GO:0015995,GO:0016114,GO:0019288,GO:0046872,GO:0052865	1-deoxy-D-xylulose-5-phosphate synthase activity|thiamine biosynthetic process|chloroplast|chloroplast stroma|chlorophyll biosynthetic process|terpenoid biosynthetic process|isopentenyl diphosphate biosynthetic process, methylerythritol 4-phosphate pathway|metal ion binding|1-deoxy-D-xylulose 5-phosphate biosynthetic process	path:ath00730,path:ath00900	Thiamine metabolism|Terpenoid backbone biosynthesis
AT5G13330	Rap2.6L	11.7294	1.42637e-32	Up	related to AP2 6l	GO:0003700,GO:0005634,GO:0009414,GO:0009651,GO:0009723,GO:0009737,GO:0009751,GO:0009753,GO:0009873,GO:0019760,GO:0043565,GO:0045893,GO:0071497	DNA-binding transcription factor activity|nucleus|response to water deprivation|response to salt stress|response to ethylene|response to abscisic acid|response to salicylic acid|response to jasmonic acid|ethylene-activated signaling pathway|glucosinolate metabolic process|sequence-specific DNA binding|positive regulation of transcription, DNA-templated|cellular response to freezing
AT5G26120	ASD2	11.7262	0.230602		alpha-L-arabinofuranosidase 2	GO:0005576,GO:0009505,GO:0046373,GO:0046556	extracellular region|plant-type cell wall|L-arabinose metabolic process|alpha-L-arabinofuranosidase activity	path:ath00520	Amino sugar and nucleotide sugar metabolism
AT1G29355	AT1G29355	11.7262	0.230602		hypothetical protein
AT1G55430	T5A14.18	11.6922	0.194075		Cysteine/Histidine-rich C1 domain family protein
AT1G51830	T14L22.4	11.6922	0.194075		Leucine-rich repeat protein kinase family protein
AT4G26466	LRE	11.6922	0.194075		lorelei	GO:0005886,GO:0007338,GO:0009567,GO:0010183,GO:0010198,GO:0010483,GO:0031225	plasma membrane|single fertilization|double fertilization forming a zygote and endosperm|pollen tube guidance|synergid death|pollen tube reception|anchored component of membrane
AT4G31800	WRKY18	11.6808	0	Up	WRKY DNA-binding protein 18	GO:0002237,GO:0003700,GO:0005634,GO:0009751,GO:0010200,GO:0031347,GO:0042742,GO:0042802,GO:0043565,GO:0050832	response to molecule of bacterial origin|DNA-binding transcription factor activity|nucleus|response to salicylic acid|response to chitin|regulation of defense response|defense response to bacterium|identical protein binding|sequence-specific DNA binding|defense response to fungus
AT4G11890	ARCK1	11.6639	0	Up	Protein kinase superfamily protein	GO:0004674,GO:0005524,GO:0005829,GO:0005886,GO:0006468,GO:0006952,GO:0009787,GO:0031349	protein serine/threonine kinase activity|ATP binding|cytosol|plasma membrane|protein phosphorylation|defense response|regulation of abscisic acid-activated signaling pathway|positive regulation of defense response
AT4G12270	T4C9.110	11.6109	0.276289		Copper amine oxidase family protein	GO:0005507,GO:0006809,GO:0008131,GO:0009308,GO:0009738,GO:0048038,GO:0052593,GO:0052594,GO:0052595,GO:0052596	copper ion binding|nitric oxide biosynthetic process|primary amine oxidase activity|amine metabolic process|abscisic acid-activated signaling pathway|quinone binding|tryptamine:oxygen oxidoreductase (deaminating) activity|aminoacetone:oxygen oxidoreductase(deaminating) activity|aliphatic-amine oxidase activity|phenethylamine:oxygen oxidoreductase (deaminating) activity
AT3G63320	MAA21.1	11.5783	0.234953		Protein phosphatase 2C family protein	GO:0004722,GO:0046872	protein serine/threonine phosphatase activity|metal ion binding
AT4G29640	T16L4.150	11.5783	0.234953		Cytidine/deoxycytidylate deaminase family protein	GO:0004126,GO:0005829,GO:0008270,GO:0009972	cytidine deaminase activity|cytosol|zinc ion binding|cytidine deamination	path:ath00240	Pyrimidine metabolism
AT1G66090	F15E12.17	11.5691	0	Up	Disease resistance protein (TIR-NBS class)	GO:0005524,GO:0007165,GO:0043531,GO:0050832	ATP binding|signal transduction|ADP binding|defense response to fungus
AT4G13420	HAK5	11.5431	0.229594		high affinity K+ transporter 5	GO:0005886,GO:0006813,GO:0009674,GO:0010107,GO:0015079,GO:0016020,GO:0016021	plasma membrane|potassium ion transport|potassium:sodium symporter activity|potassium ion import|potassium ion transmembrane transporter activity|membrane|integral component of membrane
AT1G30190	T2H7.2	11.5387	1.21715e-46	Up	cotton fiber protein
AT1G33612	AT1G33612	11.5261	0.0265197	Up	Leucine-rich repeat (LRR) family protein	GO:0005634,GO:0005737,GO:0005886,GO:0008134,GO:0010228,GO:0048471,GO:0048510,GO:0048574	nucleus|cytoplasm|plasma membrane|transcription factor binding|vegetative to reproductive phase transition of meristem|perinuclear region of cytoplasm|regulation of timing of transition from vegetative to reproductive phase|long-day photoperiodism, flowering
AT5G63130	MDC12.9	11.5249	3.01552e-102	Up	Octicosapeptide/Phox/Bem1p family protein
AT4G11470	CRK31	11.5196	1.24258e-12	Up	cysteine-rich RLK (RECEPTOR-like protein kinase) 31
AT2G03740	F19B11.19	11.509	0.237091		late embryogenesis abundant domain-containing protein / LEA domain-containing protein	GO:0005534,GO:0008289,GO:0009409,GO:0009507,GO:0009570,GO:0009631,GO:0009737,GO:0009941,GO:0010150,GO:0050832	galactose binding|lipid binding|response to cold|chloroplast|chloroplast stroma|cold acclimation|response to abscisic acid|chloroplast envelope|leaf senescence|defense response to fungus
AT2G16676	AT2G16676	11.509	0.237091		Ta11-like non-LTR retrotransposon
AT4G04490	CRK36	11.5063	0	Up	cysteine-rich RLK (RECEPTOR-like protein kinase) 36
AT1G52810	F14G24.8	11.4897	0.000535969	Up	2-oxoglutarate (2OG) and Fe(II)-dependent oxygenase superfamily protein	GO:0046872,GO:0051213	metal ion binding|dioxygenase activity
AT1G76600	F14G6.20	11.4876	5.15006e-59	Up	poly polymerase
AT2G21610	PE11	11.4715	0.229458		pectinesterase 11	GO:0005618,GO:0016021,GO:0030599,GO:0042545,GO:0045330,GO:0045490	cell wall|integral component of membrane|pectinesterase activity|cell wall modification|aspartyl esterase activity|pectin catabolic process	path:ath00040	Pentose and glucuronate interconversions
AT5G09750	HEC3	11.4715	0.229458		basic helix-loop-helix (bHLH) DNA-binding superfamily protein	GO:0003677,GO:0003700,GO:0005634,GO:0006355,GO:0010500,GO:0046983,GO:0048462,GO:0048467	DNA binding|DNA-binding transcription factor activity|nucleus|regulation of transcription, DNA-templated|transmitting tissue development|protein dimerization activity|carpel formation|gynoecium development
AT1G79360	2023-10-02	11.4687	3.58477e-08	Up	organic cation/carnitine transporter 2	GO:0005524,GO:0006811,GO:0009705,GO:0016021,GO:0022857	ATP binding|ion transport|plant-type vacuole membrane|integral component of membrane|transmembrane transporter activity
AT1G26970	T2P11.16	11.4569	0.00348008	Up	Protein kinase superfamily protein
AT3G50930	BCS1	11.4475	0	Up	cytochrome BC1 synthesi	GO:0002237,GO:0005524,GO:0005739,GO:0005740,GO:0005741,GO:0008219,GO:0009411,GO:0009617,GO:0009626,GO:0009863,GO:0016021,GO:0016887,GO:0042802	response to molecule of bacterial origin|ATP binding|mitochondrion|mitochondrial envelope|mitochondrial outer membrane|cell death|response to UV|response to bacterium|plant-type hypersensitive response|salicylic acid mediated signaling pathway|integral component of membrane|ATPase activity|identical protein binding
AT4G04990	C17L7.3	11.435	0.232889		serine/arginine repetitive matrix-like protein (DUF761)
AT5G37490	MPA22.3	11.4294	0.000189339	Up	ARM repeat superfamily protein	GO:0004842,GO:0010200	ubiquitin-protein transferase activity|response to chitin
AT2G15180	F15A23.8	11.3975	0.240654		Zinc knuckle (CCHC-type) family protein
AT5G27420	CNI1	11.3797	1.0092e-84	Up	carbon/nitrogen insensitive 1	GO:0004842,GO:0009737,GO:0009814,GO:0009816,GO:0010200,GO:0016020,GO:0016021,GO:0043562,GO:0046872	ubiquitin-protein transferase activity|response to abscisic acid|defense response, incompatible interaction|defense response to bacterium, incompatible interaction|response to chitin|membrane|integral component of membrane|cellular response to nitrogen levels|metal ion binding
AT5G47600	MNJ7.19	11.362	0.111536		HSP20-like chaperones superfamily protein	GO:0005737	cytoplasm
AT5G50830	K7B16.5	11.3526	0.285262		nuclear polyadenylated RNA-binding protein
AT1G65541	AT1G65541	11.3526	0.285262		hypothetical protein
AT3G54150	AT3G54150	11.3072	1.45827e-99	Up	S-adenosyl-L-methionine-dependent methyltransferases superfamily protein	GO:0005737,GO:0046547	cytoplasm|trans-aconitate 3-methyltransferase activity
AT2G22500	UCP5	11.2988	0	Up	uncoupling protein 5	GO:0005310,GO:0005743,GO:0006839,GO:0008272,GO:0015116,GO:0015117,GO:0015131,GO:0015140,GO:0015141,GO:0015297,GO:0015709,GO:0015729,GO:0016021,GO:0017077,GO:0035435,GO:0071422,GO:0071423,GO:1902600	dicarboxylic acid transmembrane transporter activity|mitochondrial inner membrane|mitochondrial transport|sulfate transport|sulfate transmembrane transporter activity|thiosulfate transmembrane transporter activity|oxaloacetate transmembrane transporter activity|malate transmembrane transporter activity|succinate transmembrane transporter activity|antiporter activity|thiosulfate transport|oxaloace…
AT1G28480	GRX480	11.2778	1.30593e-144	Up	Thioredoxin superfamily protein	GO:0000122,GO:0005634,GO:0005737,GO:0009055,GO:0009751,GO:0009863,GO:0009867,GO:0015035,GO:0045454	negative regulation of transcription by RNA polymerase II|nucleus|cytoplasm|electron transfer activity|response to salicylic acid|salicylic acid mediated signaling pathway|jasmonic acid mediated signaling pathway|protein disulfide oxidoreductase activity|cell redox homeostasis
AT5G51680	MIO24.19	11.2746	4.9607e-07	Up	hydroxyproline-rich glycoprotein family protein
AT5G64870	MXK3.10	11.2211	2.25647e-143	Up	SPFH/Band 7/PHB domain-containing membrane-associated protein family	GO:0005773,GO:0005886,GO:0005901	vacuole|plasma membrane|caveola
AT5G64000	SAL2	11.2207	0	Up	Inositol monophosphatase family protein	GO:0004441,GO:0005737,GO:0006790,GO:0008441,GO:0016311,GO:0016312,GO:0046854,GO:0046872	inositol-1,4-bisphosphate 1-phosphatase activity|cytoplasm|sulfur compound metabolic process|3'(2'),5'-bisphosphate nucleotidase activity|dephosphorylation|inositol bisphosphate phosphatase activity|phosphatidylinositol phosphorylation|metal ion binding	path:ath00562,path:ath00920,path:ath04070	Inositol phosphate metabolism|Sulfur metabolism|Phosphatidylinositol signaling system
AT3G56500	AT3G56500	11.2123	3.14058e-10	Up	serine-rich protein-like protein
AT2G44910	HB4	11.1657	9.83206e-18	Up	homeobox-leucine zipper protein 4	GO:0003700,GO:0005634,GO:0006355,GO:0009506,GO:0009641,GO:0009725,GO:0010218,GO:0043565	DNA-binding transcription factor activity|nucleus|regulation of transcription, DNA-templated|plasmodesma|shade avoidance|response to hormone|response to far red light|sequence-specific DNA binding
AT1G02450	NIMIN1	11.1399	3.90586e-88	Up	NIM1-interacting 1	GO:0005634,GO:0010112,GO:0042742,GO:0045892	nucleus|regulation of systemic acquired resistance|defense response to bacterium|negative regulation of transcription, DNA-templated
AT5G44973	AT5G44973	11.1398	0.0861824		defensin-like protein	GO:0005576,GO:0031640,GO:0050832	extracellular region|killing of cells of other organism|defense response to fungus
AT5G23160	MKD15.2	11.076	1.47611e-12	Up	transmembrane protein	GO:0016021	integral component of membrane
AT3G12220	scpl16	10.9951	7.80566e-102	Up	serine carboxypeptidase-like 16	GO:0004185,GO:0005576,GO:0019748	serine-type carboxypeptidase activity|extracellular region|secondary metabolic process
AT3G59450	AT3G59450	10.9742	0.102156		Calcium-binding EF-hand family protein	GO:0005509	calcium ion binding
AT5G02490	Hsp70-2	10.9588	0	Up	Heat shock protein 70 (Hsp 70) family protein	GO:0005524,GO:0005618,GO:0005634,GO:0005737,GO:0005794,GO:0005829,GO:0005886,GO:0006986,GO:0009408,GO:0009615,GO:0009617,GO:0016887,GO:0031072,GO:0034605,GO:0034620,GO:0042026,GO:0042623,GO:0044183,GO:0046686,GO:0051082,GO:0051085,GO:0051787	ATP binding|cell wall|nucleus|cytoplasm|Golgi apparatus|cytosol|plasma membrane|response to unfolded protein|response to heat|response to virus|response to bacterium|ATPase activity|heat shock protein binding|cellular response to heat|cellular response to unfolded protein|protein refolding|ATPase activity, coupled|protein binding involved in protein folding|response to cadmium ion|unfolded protei…	path:ath03040,path:ath04141,path:ath04144	Spliceosome|Protein processing in endoplasmic reticulum|Endocytosis
AT3G25010	RLP41	10.9566	0	Up	receptor like protein 41	GO:0005886,GO:0010150,GO:0016021,GO:0071215	plasma membrane|leaf senescence|integral component of membrane|cellular response to abscisic acid stimulus
AT2G32030	F22D22.22	10.9545	7.70632e-109	Up	Acyl-CoA N-acyltransferases (NAT) superfamily protein
AT4G25490	CBF1	10.9536	1.23097e-156	Up	C-repeat/DRE binding factor 1	GO:0003677,GO:0003700,GO:0005634,GO:0009409,GO:0009631,GO:0045893	DNA binding|DNA-binding transcription factor activity|nucleus|response to cold|cold acclimation|positive regulation of transcription, DNA-templated
AT1G56660	F25P12.91	10.9526	0	Up	MAEBL domain protein
AT1G72950	F3N23.15	10.9442	4.31809e-57	Up	Disease resistance protein (TIR-NBS class)	GO:0005737,GO:0006952,GO:0007165,GO:0009506	cytoplasm|defense response|signal transduction|plasmodesma
AT2G27080	T20P8.13	10.9199	5.58432e-276	Up	Late embryogenesis abundant (LEA) hydroxyproline-rich glycoprotein family	GO:0005886,GO:0009506,GO:0016021,GO:0042742	plasma membrane|plasmodesma|integral component of membrane|defense response to bacterium
AT1G23710	F5O8.26	10.8811	0	Up	hypothetical protein (DUF1645)
AT3G55980	SZF1	10.8791	0	Up	salt-inducible zinc finger 1	GO:0003677,GO:0003700,GO:0005634,GO:0006355,GO:0009409,GO:0010200,GO:0046872,GO:0050832	DNA binding|DNA-binding transcription factor activity|nucleus|regulation of transcription, DNA-templated|response to cold|response to chitin|metal ion binding|defense response to fungus
AT5G13320	PBS3	10.8762	0	Up	Auxin-responsive GH3 family protein	GO:0006952,GO:0009626,GO:0009816,GO:0009863,GO:0010112,GO:0016046,GO:0018874,GO:0034052,GO:0042742,GO:0044419,GO:0052625,GO:0052626,GO:0052627,GO:0052628,GO:0071456	defense response|plant-type hypersensitive response|defense response to bacterium, incompatible interaction|salicylic acid mediated signaling pathway|regulation of systemic acquired resistance|detection of fungus|benzoate metabolic process|positive regulation of plant-type hypersensitive response|defense response to bacterium|interspecies interaction between organisms|4-aminobenzoate amino acid s…	path:ath04075	Plant hormone signal transduction
AT1G32928	AT1G32928	10.8647	1.4012e-127	Up	Avr9/Cf-9 rapidly elicited protein
AT1G14540	PER4	10.8634	4.86075e-17	Up	Peroxidase superfamily protein	GO:0004601,GO:0005576,GO:0006979,GO:0020037,GO:0042744,GO:0046872,GO:0071456	peroxidase activity|extracellular region|response to oxidative stress|heme binding|hydrogen peroxide catabolic process|metal ion binding|cellular response to hypoxia	path:ath00940	Phenylpropanoid biosynthesis
AT4G12490	T1P17.80	10.8232	1.27706e-161	Up	Bifunctional inhibitor/lipid-transfer protein/seed storage 2S albumin superfamily protein	GO:0005576,GO:0005618,GO:0005783,GO:0009506,GO:0009707,GO:0050832	extracellular region|cell wall|endoplasmic reticulum|plasmodesma|chloroplast outer membrane|defense response to fungus
AT5G56960	MHM17.7	10.7834	3.54124e-12	Up	basic helix-loop-helix (bHLH) DNA-binding family protein	GO:0003677,GO:0003700,GO:0005634,GO:0006355,GO:0010200,GO:0046983	DNA binding|DNA-binding transcription factor activity|nucleus|regulation of transcription, DNA-templated|response to chitin|protein dimerization activity
AT4G34131	UGT73B3	10.7575	1.75049e-24	Up	UDP-glucosyl transferase 73B3	GO:0006952,GO:0008194,GO:0035251,GO:0043231,GO:0047893,GO:0051707,GO:0080043,GO:0080044,GO:0102360,GO:0102425	defense response|UDP-glycosyltransferase activity|UDP-glucosyltransferase activity|intracellular membrane-bounded organelle|flavonol 3-O-glucosyltransferase activity|response to other organism|quercetin 3-O-glucosyltransferase activity|quercetin 7-O-glucosyltransferase activity|daphnetin 3-O-glucosyltransferase activity|myricetin 3-O-glucosyltransferase activity
AT5G44568	AT5G44568	10.7551	1.46976e-108	Up	transmembrane protein
AT1G79680	WAKL10	10.7538	2.49099e-126	Up	WALL ASSOCIATED KINASE (WAK)-LIKE 10
AT3G52400	SYP122	10.7388	0	Up	syntaxin of plants 122	GO:0000149,GO:0005484,GO:0005886,GO:0006612,GO:0006886,GO:0006887,GO:0006906,GO:0009506,GO:0012505,GO:0016021,GO:0031201,GO:0048278,GO:0050832	SNARE binding|SNAP receptor activity|plasma membrane|protein targeting to membrane|intracellular protein transport|exocytosis|vesicle fusion|plasmodesma|endomembrane system|integral component of membrane|SNARE complex|vesicle docking|defense response to fungus	path:ath04130	SNARE interactions in vesicular transport
AT5G39100	GLP6	10.7384	0.034283	Up	germin-like protein 6	GO:0030145,GO:0045735,GO:0048046	manganese ion binding|nutrient reservoir activity|apoplast
AT1G53660	F22G10.26	10.7137	0.0411919	Up	nodulin MtN21 /EamA-like transporter family protein	GO:0008643,GO:0016021	carbohydrate transport|integral component of membrane
AT1G65486	AT1G65486	10.7062	1.53197e-145	Up	transmembrane protein
AT4G12470	AZI1	10.7003	0	Up	azelaic acid induced 1	GO:0005618,GO:0005783,GO:0009506,GO:0009626,GO:0009627,GO:0009631,GO:0009682,GO:0009707,GO:0043621,GO:0048046,GO:0050832,GO:0070417	cell wall|endoplasmic reticulum|plasmodesma|plant-type hypersensitive response|systemic acquired resistance|cold acclimation|induced systemic resistance|chloroplast outer membrane|protein self-association|apoplast|defense response to fungus|cellular response to cold
AT1G31243	AT1G31243	10.6998	0.0340602	Up	hypothetical protein
AT3G44870	AT3G44870	10.6899	0.112402		S-adenosyl-L-methionine-dependent methyltransferases superfamily protein	GO:0002238,GO:0009611,GO:0009751,GO:0009753,GO:0019010,GO:0046872,GO:0080027	response to molecule of fungal origin|response to wounding|response to salicylic acid|response to jasmonic acid|farnesoic acid O-methyltransferase activity|metal ion binding|response to herbivore
AT2G02340	PP2-B8	10.6718	1.72752e-05	Up	phloem protein 2-B8	GO:0030246	carbohydrate binding
AT2G32130	F22D22.12	10.6693	2.32842e-07	Up	intracellular protein transporter, putative (DUF641)
AT5G47130	K14A3.8	10.6339	2.52721e-41	Up	Bax inhibitor-1 family protein	GO:0000038,GO:0005635,GO:0005737,GO:0005783,GO:0005789,GO:0006983,GO:0009414,GO:0016021,GO:0043066,GO:0043069	very long-chain fatty acid metabolic process|nuclear envelope|cytoplasm|endoplasmic reticulum|endoplasmic reticulum membrane|ER overload response|response to water deprivation|integral component of membrane|negative regulation of apoptotic process|negative regulation of programmed cell death
AT1G19020	F14D16.17	10.5849	0	Up	CDP-diacylglycerol-glycerol-3-phosphate 3-phosphatidyltransferase
AT3G55100	ABCG17	10.5758	0.103798		ABC-2 type transporter family protein	GO:0005524,GO:0005886,GO:0016021,GO:0042626,GO:0055085	ATP binding|plasma membrane|integral component of membrane|ATPase activity, coupled to transmembrane movement of substances|transmembrane transport
AT1G66160	CMPG1	10.5284	2.1998e-147	Up	CYS, MET, PRO, and GLY protein 1	GO:0004842,GO:0010200	ubiquitin-protein transferase activity|response to chitin
AT5G39520	MUL8.22	10.4864	2.52143e-208	Up	hypothetical protein (DUF1997)
AT3G44700	AT3G44700	10.4483	0.101463		transmembrane protein	GO:0005886,GO:0016021	plasma membrane|integral component of membrane
AT3G50800	AT3G50800	10.4482	3.76239e-50	Up	hypothetical protein
AT5G59530	F2O15.26	10.4445	5.87691e-15	Up	2-oxoglutarate (2OG) and Fe(II)-dependent oxygenase superfamily protein	GO:0010439,GO:0019761,GO:0046872,GO:0051213	regulation of glucosinolate biosynthetic process|glucosinolate biosynthetic process|metal ion binding|dioxygenase activity
AT3G57100	AT3G57100	10.3784	4.20695e-05	Up	transmembrane protein, putative (DUF677)	GO:0016021	integral component of membrane
AT4G20860	T13K14.20	10.3615	0	Up	FAD-binding Berberine family protein	GO:0005576,GO:0005829,GO:0009505,GO:0009753,GO:0016491,GO:0071949	extracellular region|cytosol|plant-type cell wall|response to jasmonic acid|oxidoreductase activity|FAD binding
AT3G57450	AT3G57450	10.3533	0	Up	hypothetical protein
AT1G72060	F28P5.12	10.3405	7.18748e-228	Up	serine-type endopeptidase inhibitor
AT5G22520	MQJ16.6	10.3363	1.30209e-86	Up	hypothetical protein
AT5G26920	CBP60G	10.326	0	Up	Cam-binding protein 60-like G	GO:0002229,GO:0002237,GO:0003700,GO:0005516,GO:0005634,GO:0006355,GO:0009617,GO:0009620,GO:0009626,GO:0009697,GO:0009738,GO:0009789,GO:0009816,GO:0010112,GO:0010224,GO:0042742,GO:0043565,GO:0071219,GO:0071456,GO:0080142,GO:1902584	defense response to oomycetes|response to molecule of bacterial origin|DNA-binding transcription factor activity|calmodulin binding|nucleus|regulation of transcription, DNA-templated|response to bacterium|response to fungus|plant-type hypersensitive response|salicylic acid biosynthetic process|abscisic acid-activated signaling pathway|positive regulation of abscisic acid-activated signaling pathw…
AT4G37340	CYP81D3	10.3234	0.114473		cytochrome P450, family 81, subfamily D, polypeptide 3	GO:0002213,GO:0005506,GO:0016020,GO:0016021,GO:0016709,GO:0020037,GO:0042343	defense response to insect|iron ion binding|membrane|integral component of membrane|oxidoreductase activity, acting on paired donors, with incorporation or reduction of molecular oxygen, NAD(P)H as one donor, and incorporation of one atom of oxygen|heme binding|indole glucosinolate metabolic process
AT5G55893	AT5G55893	10.3051	0.104295		hypothetical protein
AT3G52430	PAD4	10.2742	0	Up	alpha/beta-Hydrolases superfamily protein	GO:0001666,GO:0002213,GO:0005634,GO:0005737,GO:0009617,GO:0009625,GO:0009626,GO:0009627,GO:0009751,GO:0009816,GO:0009862,GO:0009873,GO:0010105,GO:0010150,GO:0010225,GO:0010310,GO:0010618,GO:0010942,GO:0016042,GO:0016298,GO:0016740,GO:0031348,GO:0050829,GO:0051707,GO:0060866,GO:0071327,GO:0080142,GO:0080151,GO:1900367,GO:1900426,GO:1901183,GO:2000022,GO:2000031	response to hypoxia|defense response to insect|nucleus|cytoplasm|response to bacterium|response to insect|plant-type hypersensitive response|systemic acquired resistance|response to salicylic acid|defense response to bacterium, incompatible interaction|systemic acquired resistance, salicylic acid mediated signaling pathway|ethylene-activated signaling pathway|negative regulation of ethylene-activ…
AT1G02920	GSTF7	10.2448	0	Up	glutathione S-transferase 7	GO:0004364,GO:0005507,GO:0005634,GO:0005737,GO:0005773,GO:0005829,GO:0006749,GO:0009407,GO:0009651,GO:0009817,GO:0042742,GO:0043295,GO:0046686,GO:0050897	glutathione transferase activity|copper ion binding|nucleus|cytoplasm|vacuole|cytosol|glutathione metabolic process|toxin catabolic process|response to salt stress|defense response to fungus, incompatible interaction|defense response to bacterium|glutathione binding|response to cadmium ion|cobalt ion binding	path:ath00480	Glutathione metabolism
AT5G26170	WRKY50	10.226	7.44909e-116	Up	WRKY DNA-binding protein 50	GO:0003700,GO:0005634,GO:0009867,GO:0043565,GO:0050832	DNA-binding transcription factor activity|nucleus|jasmonic acid mediated signaling pathway|sequence-specific DNA binding|defense response to fungus
AT3G45530	AT3G45530	10.2048	0.15667		Cysteine/Histidine-rich C1 domain family protein
AT3G14225	GLIP4	10.1935	0.0412924	Up	GDSL-motif lipase 4	GO:0005576,GO:0016042,GO:0016298	extracellular region|lipid catabolic process|lipase activity
AT5G11412	AT5G11412	10.1522	0.142708		RNA-binding (RRM/RBD/RNP motifs) family protein	GO:0003729,GO:0005634,GO:0009414,GO:0009651,GO:0009737,GO:0010029	mRNA binding|nucleus|response to water deprivation|response to salt stress|response to abscisic acid|regulation of seed germination
AT5G45340	CYP707A3	10.1385	5.31496e-152	Up	cytochrome P450, family 707, subfamily A, polypeptide 3	GO:0004497,GO:0005506,GO:0009414,GO:0009639,GO:0009687,GO:0010295,GO:0016021,GO:0016125,GO:0020037,GO:0046345,GO:0055114	monooxygenase activity|iron ion binding|response to water deprivation|response to red or far red light|abscisic acid metabolic process|(+)-abscisic acid 8'-hydroxylase activity|integral component of membrane|sterol metabolic process|heme binding|abscisic acid catabolic process|oxidation-reduction process	path:ath00906	Carotenoid biosynthesis
AT4G02330	ATPMEPCRB	10.1276	0	Up	Plant invertase/pectin methylesterase inhibitor superfamily	GO:0005576,GO:0005618,GO:0009409,GO:0009620,GO:0009741,GO:0030599,GO:0042545,GO:0045330,GO:0045490,GO:0046910	extracellular region|cell wall|response to cold|response to fungus|response to brassinosteroid|pectinesterase activity|cell wall modification|aspartyl esterase activity|pectin catabolic process|pectinesterase inhibitor activity	path:ath00040	Pentose and glucuronate interconversions
AT4G08950	EXO	10.127	8.5304e-304	Up	Phosphate-responsive 1 family protein	GO:0005615,GO:0005618,GO:0005794,GO:0009505,GO:0009741,GO:0048046	extracellular space|cell wall|Golgi apparatus|plant-type cell wall|response to brassinosteroid|apoplast
AT1G20310	F14O10.9	10.1174	7.9745e-17	Up	syringolide-induced protein	GO:0005886	plasma membrane
AT1G35210	T32G9.25	10.0971	2.03004e-16	Up	hypothetical protein
AT5G39000	MXF12.10	10.0794	0.000777167	Up	Malectin/receptor-like protein kinase family protein	GO:0004672,GO:0004674,GO:0005524,GO:0005886,GO:0009506,GO:0016021,GO:0046777	protein kinase activity|protein serine/threonine kinase activity|ATP binding|plasma membrane|plasmodesma|integral component of membrane|protein autophosphorylation
AT1G68526	AT1G68526	10.0792	0.144707		hypothetical protein	GO:0003729,GO:0003735,GO:0005840,GO:0006357,GO:0006368,GO:0006412,GO:0032044,GO:0032784	mRNA binding|structural constituent of ribosome|ribosome|regulation of transcription by RNA polymerase II|transcription elongation from RNA polymerase II promoter|translation|DSIF complex|regulation of DNA-templated transcription, elongation
AT5G67310	CYP81G1	10.0473	3.91515e-23	Up	cytochrome P450, family 81, subfamily G, polypeptide 1	GO:0005506,GO:0016020,GO:0016021,GO:0016709,GO:0020037,GO:0042343	iron ion binding|membrane|integral component of membrane|oxidoreductase activity, acting on paired donors, with incorporation or reduction of molecular oxygen, NAD(P)H as one donor, and incorporation of one atom of oxygen|heme binding|indole glucosinolate metabolic process
AT5G64660	CMPG2	10.0355	5.40186e-179	Up	CYS, MET, PRO, and GLY protein 2	GO:0004842,GO:0010200	ubiquitin-protein transferase activity|response to chitin
AT1G05575	AT1G05575	10.0103	3.24254e-64	Up	transmembrane protein
AT5G01900	WRKY62	9.99064	4.23346e-113	Up	WRKY DNA-binding protein 62	GO:0003700,GO:0005634,GO:0009863,GO:0042742,GO:0043565	DNA-binding transcription factor activity|nucleus|salicylic acid mediated signaling pathway|defense response to bacterium|sequence-specific DNA binding
AT2G28990	T9I4.7	9.94117	0.164391		Leucine-rich repeat protein kinase family protein
AT5G22250	CAF1b	9.93142	0	Up	Polynucleotidyl transferase, ribonuclease H-like superfamily protein	GO:0000289,GO:0000932,GO:0003723,GO:0004535,GO:0005634,GO:0008408,GO:0017148,GO:0030015,GO:0042742,GO:0043928,GO:0046872	nuclear-transcribed mRNA poly(A) tail shortening|P-body|RNA binding|poly(A)-specific ribonuclease activity|nucleus|3'-5' exonuclease activity|negative regulation of translation|CCR4-NOT core complex|defense response to bacterium|exonucleolytic nuclear-transcribed mRNA catabolic process involved in deadenylation-dependent decay|metal ion binding	path:ath03018	RNA degradation
AT3G56891	AT3G56891	9.9266	2.15876e-19	Up	Heavy metal transport/detoxification superfamily protein	GO:0030001,GO:0046872	metal ion transport|metal ion binding
AT3G01513	AT3G01513	9.92556	5.22835e-06	Up	hypothetical protein
AT5G67060	HEC1	9.92266	0.16486		basic helix-loop-helix (bHLH) DNA-binding superfamily protein	GO:0003700,GO:0005634,GO:0006355,GO:0010468,GO:0010500,GO:0043565,GO:0045893,GO:0046983,GO:0048462	DNA-binding transcription factor activity|nucleus|regulation of transcription, DNA-templated|regulation of gene expression|transmitting tissue development|sequence-specific DNA binding|positive regulation of transcription, DNA-templated|protein dimerization activity|carpel formation
AT3G11340	UGT76B1	9.8834	4.12117e-57	Up	UDP-Glycosyltransferase superfamily protein	GO:0002239,GO:0006952,GO:0008194,GO:0010150,GO:0043231,GO:0046527,GO:0052640,GO:0080043,GO:0080044	response to oomycetes|defense response|UDP-glycosyltransferase activity|leaf senescence|intracellular membrane-bounded organelle|glucosyltransferase activity|salicylic acid glucosyltransferase (glucoside-forming) activity|quercetin 3-O-glucosyltransferase activity|quercetin 7-O-glucosyltransferase activity
AT5G44575	AT5G44575	9.87672	9.92259e-30	Up	hypothetical protein
AT1G59865	AT1G59865	9.84956	3.02585e-07	Up	transmembrane protein
AT4G23515	AT4G23515	9.8237	0.155265		Toll-Interleukin-Resistance (TIR) domain family protein	GO:0007165,GO:0030246	signal transduction|carbohydrate binding
AT2G25470	RLP21	9.77486	1.02598e-39	Up	receptor like protein 21	GO:0005886,GO:0016021	plasma membrane|integral component of membrane
AT5G25250	FLOT1	9.76362	0	Up	SPFH/Band 7/PHB domain-containing membrane-associated protein family	GO:0005768,GO:0005773,GO:0005774,GO:0005886,GO:0005901,GO:0006897,GO:0009506,GO:0010324,GO:0071456	endosome|vacuole|vacuolar membrane|plasma membrane|caveola|endocytosis|plasmodesma|membrane invagination|cellular response to hypoxia
AT2G40140	CZF1	9.75068	0	Up	zinc finger (CCCH-type) family protein	GO:0003677,GO:0003700,GO:0005634,GO:0006355,GO:0009409,GO:0010200,GO:0046872,GO:0050832	DNA binding|DNA-binding transcription factor activity|nucleus|regulation of transcription, DNA-templated|response to cold|response to chitin|metal ion binding|defense response to fungus
AT3G13790	ATBFRUCT1	9.74133	0	Up	Glycosyl hydrolases family 32 protein	GO:0004564,GO:0005618,GO:0005886,GO:0005975,GO:0009611,GO:0048046,GO:0050832,GO:0080167	beta-fructofuranosidase activity|cell wall|plasma membrane|carbohydrate metabolic process|response to wounding|apoplast|defense response to fungus|response to karrikin	path:ath00052,path:ath00500	Galactose metabolism|Starch and sucrose metabolism
AT1G57650	T8L23.12	9.69633	5.05337e-08	Up	ATP binding protein	GO:0005524,GO:0007165,GO:0009816,GO:0042742,GO:0043531	ATP binding|signal transduction|defense response to bacterium, incompatible interaction|defense response to bacterium|ADP binding
AT3G45130	LAS1	9.69152	9.82245e-130	Up	lanosterol synthase 1	GO:0000250	lanosterol synthase activity	path:ath00100	Steroid biosynthesis
AT1G66465	AT1G66465	9.68726	3.03975e-193	Up	transmembrane protein
AT1G19380	F18O14.10	9.67179	8.02781e-269	Up	sugar, putative (DUF1195)
AT3G61270	AT3G61270	9.67166	0.0134003	Up	O-glucosyltransferase rumi-like protein (DUF821)
AT4G01720	WRKY47	9.66898	0	Up	WRKY family transcription factor	GO:0003700,GO:0005634,GO:0043565	DNA-binding transcription factor activity|nucleus|sequence-specific DNA binding
AT5G38900	K15E6.80	9.66077	5.0233e-41	Up	Thioredoxin superfamily protein
AT5G35580	K2K18.3	9.64444	1.20459e-21	Up	Protein kinase superfamily protein
AT5G66830	MUD21.9	9.62445	0.0135559	Up	F-box protein (DUF295)
AT3G19320	AT3G19320	9.61903	0.157638		Leucine-rich repeat (LRR) family protein	GO:0005576	extracellular region
AT1G21110	IGMT3	9.60314	1.38168e-110	Up	O-methyltransferase family protein	GO:0005829,GO:0008171,GO:0008757,GO:0019438,GO:0046983	cytosol|O-methyltransferase activity|S-adenosylmethionine-dependent methyltransferase activity|aromatic compound biosynthetic process|protein dimerization activity
AT3G13960	GRF5	9.598	0.15958		growth-regulating factor 5	GO:0005524,GO:0005634,GO:0006351,GO:0006355,GO:0048366	ATP binding|nucleus|transcription, DNA-templated|regulation of transcription, DNA-templated|leaf development
AT1G78780	F9K20.18	9.59678	9.44408e-70	Up	pathogenesis-related family protein	GO:0006952,GO:0009607	defense response|response to biotic stimulus
AT2G47130	SDR3	9.57952	0	Up	NAD(P)-binding Rossmann-fold superfamily protein	GO:0009626,GO:0016491,GO:0042742	plant-type hypersensitive response|oxidoreductase activity|defense response to bacterium
AT5G25450	F18G18.190	9.56977	1.07297e-10	Up	Cytochrome bd ubiquinol oxidase, 14kDa subunit	GO:0005739,GO:0005750,GO:0006122,GO:0009060,GO:0016020,GO:0034551	mitochondrion|mitochondrial respiratory chain complex III|mitochondrial electron transport, ubiquinol to cytochrome c|aerobic respiration|membrane|mitochondrial respiratory chain complex III assembly	path:ath00190	Oxidative phosphorylation
AT5G25020	T11H3.30	9.55932	0.127249		enhanced disease resistance-like protein (DUF1336)	GO:0005789,GO:0005886,GO:0006952,GO:0008289,GO:0010008,GO:0016021	endoplasmic reticulum membrane|plasma membrane|defense response|lipid binding|endosome membrane|integral component of membrane
AT5G48657	AT5G48657	9.55	1.49187e-256	Up	defense protein-like protein
AT4G23140	CRK6	9.53632	0	Up	cysteine-rich RLK (RECEPTOR-like protein kinase) 6
AT5G48290	K23F3.1	9.53535	9.31169e-24	Up	Heavy metal transport/detoxification superfamily protein	GO:0046872	metal ion binding
AT5G10695	AT5G10695	9.52646	0	Up	methionyl-tRNA synthetase
AT5G05420	K18I23.23	9.52077	0.0874954		FKBP-like peptidyl-prolyl cis-trans isomerase family protein	GO:0003755	peptidyl-prolyl cis-trans isomerase activity
AT2G30770	CYP71A13	9.51631	2.82292e-92	Up	cytochrome P450 family 71 polypeptide	GO:0005506,GO:0006952,GO:0016021,GO:0016705,GO:0020037,GO:0047720	iron ion binding|defense response|integral component of membrane|oxidoreductase activity, acting on paired donors, with incorporation or reduction of molecular oxygen|heme binding|indoleacetaldoxime dehydratase activity	path:ath00380	Tryptophan metabolism
AT5G44567	AT5G44567	9.50524	1.8402e-50	Up	hypothetical protein
AT2G47140	SDR5	9.49325	2.26308e-06	Up	NAD(P)-binding Rossmann-fold superfamily protein	GO:0016491	oxidoreductase activity
AT4G38213	AT4G38213	9.48881	0.13645		tubulin-tyrosine ligase
AT2G04040	DTX1	9.4686	9.0569e-18	Up	MATE efflux family protein	GO:0005886,GO:0006855,GO:0015238,GO:0015297,GO:0015691,GO:0016021,GO:0051238	plasma membrane|drug transmembrane transport|drug transmembrane transporter activity|antiporter activity|cadmium ion transport|integral component of membrane|sequestering of metal ion
AT2G25735	AT2G25735	9.45506	1.91846e-207	Up	hypothetical protein
AT3G48360	BT2	9.45422	2.25219e-136	Up	BTB and TAZ domain protein 2	GO:0003712,GO:0004402,GO:0005516,GO:0005634,GO:0005737,GO:0006355,GO:0007623,GO:0008270,GO:0009409,GO:0009553,GO:0009555,GO:0009611,GO:0009651,GO:0009733,GO:0009734,GO:0009737,GO:0009738,GO:0009743,GO:0009751,GO:0009753,GO:0010167,GO:0010182,GO:0016567,GO:0042542,GO:0051973	transcription coregulator activity|histone acetyltransferase activity|calmodulin binding|nucleus|cytoplasm|regulation of transcription, DNA-templated|circadian rhythm|zinc ion binding|response to cold|embryo sac development|pollen development|response to wounding|response to salt stress|response to auxin|auxin-activated signaling pathway|response to abscisic acid|abscisic acid-activated signaling…
AT4G38390	RHS17	9.45082	0.135844		root hair specific 17
AT1G66500	F28G11.6	9.44129	6.64912e-180	Up	Pre-mRNA cleavage complex II	GO:0000993,GO:0003729,GO:0005737,GO:0005849,GO:0006369,GO:0006378,GO:0046872	RNA polymerase II complex binding|mRNA binding|cytoplasm|mRNA cleavage factor complex|termination of RNA polymerase II transcription|mRNA polyadenylation|metal ion binding	path:ath03015	mRNA surveillance pathway
AT1G16150	WAKL4	9.43225	5.54214e-05	Up	wall associated kinase-like 4
AT2G29100	GLR2.9	9.41811	0.00761877	Up	glutamate receptor 2.9	GO:0004970,GO:0005262,GO:0005622,GO:0005886,GO:0006816,GO:0008066,GO:0016021,GO:0019722,GO:0071230	ionotropic glutamate receptor activity|calcium channel activity|intracellular|plasma membrane|calcium ion transport|glutamate receptor activity|integral component of membrane|calcium-mediated signaling|cellular response to amino acid stimulus
AT5G09370	T5E8.170	9.41249	0.153008		Bifunctional inhibitor/lipid-transfer protein/seed storage 2S albumin superfamily protein	GO:0006869,GO:0008289,GO:0031225,GO:0046658	lipid transport|lipid binding|anchored component of membrane|anchored component of plasma membrane
AT1G48740	F11I4.9	9.41005	0.0160837	Up	2-oxoglutarate (2OG) and Fe(II)-dependent oxygenase superfamily protein	GO:0005506,GO:0016571,GO:0016705,GO:0031418,GO:0031936,GO:0051213	iron ion binding|histone methylation|oxidoreductase activity, acting on paired donors, with incorporation or reduction of molecular oxygen|L-ascorbic acid binding|negative regulation of chromatin silencing|dioxygenase activity
AT2G38920	T7F6.9	9.3954	0.145466		SPX (SYG1/Pho81/XPR1) domain-containing protein / zinc finger (C3HC4-type RING finger) protein-like protein	GO:0016567,GO:0016740,GO:0046872	protein ubiquitination|transferase activity|metal ion binding
AT1G63960	T12P18.2	9.38294	0.0493576	Up	Copper transport protein family	GO:0030001,GO:0046872	metal ion transport|metal ion binding
AT1G69880	TH8	9.37392	4.92944e-22	Up	thioredoxin H-type 8	GO:0005737,GO:0006662,GO:0015035,GO:0045454	cytoplasm|glycerol ether metabolic process|protein disulfide oxidoreductase activity|cell redox homeostasis
AT4G33980	F17I5.170	9.37372	4.17345e-40	Up	hypothetical protein
AT2G43140	F14B2.8	9.36443	3.97967e-52	Up	basic helix-loop-helix (bHLH) DNA-binding superfamily protein	GO:0001228,GO:0003677,GO:0005634,GO:0046983	DNA-binding transcription activator activity, RNA polymerase II-specific|DNA binding|nucleus|protein dimerization activity
AT1G76470	F14G6.7	9.3524	1.10899e-05	Up	NAD(P)-binding Rossmann-fold superfamily protein	GO:0006952,GO:0007623,GO:0009409,GO:0009699,GO:0016491,GO:0016616,GO:0016621,GO:0042754,GO:0050662	defense response|circadian rhythm|response to cold|phenylpropanoid biosynthetic process|oxidoreductase activity|oxidoreductase activity, acting on the CH-OH group of donors, NAD or NADP as acceptor|cinnamoyl-CoA reductase activity|negative regulation of circadian rhythm|coenzyme binding
AT1G62262	SLAH4	9.34468	4.48506e-10	Up	SLAC1 homologue 4	GO:0005886,GO:0006873,GO:0008308,GO:0016021	plasma membrane|cellular ion homeostasis|voltage-gated anion channel activity|integral component of membrane
AT5G52740	F6N7.23	9.30069	2.12982e-66	Up	Copper transport protein family	GO:0046872	metal ion binding
AT5G24530	DMR6	9.28276	0	Up	2-oxoglutarate (2OG) and Fe(II)-dependent oxygenase superfamily protein	GO:0002229,GO:0002239,GO:0009617,GO:0009620,GO:0009751,GO:0009813,GO:0010150,GO:0033759,GO:0034785,GO:0042742,GO:0046244,GO:0046872,GO:0051213	defense response to oomycetes|response to oomycetes|response to bacterium|response to fungus|response to salicylic acid|flavonoid biosynthetic process|leaf senescence|flavone synthase activity|salicylate 5-hydroxylase activity|defense response to bacterium|salicylic acid catabolic process|metal ion binding|dioxygenase activity
AT1G64065	AT1G64065	9.27845	1.02909e-157	Up	Late embryogenesis abundant (LEA) hydroxyproline-rich glycoprotein family	GO:0005886,GO:0016021	plasma membrane|integral component of membrane
AT1G69500	CYP704B1	9.26854	0.157414		cytochrome P450, family 704, subfamily B, polypeptide 1	GO:0005506,GO:0010584,GO:0016021,GO:0018685,GO:0020037,GO:0080110	iron ion binding|pollen exine formation|integral component of membrane|alkane 1-monooxygenase activity|heme binding|sporopollenin biosynthetic process	path:ath00071,path:ath00073	Fatty acid degradation|Cutin, suberine and wax biosynthesis
AT5G41610	CHX18	9.25976	1.26624e-24	Up	cation/H+ exchanger 18	GO:0005770,GO:0006813,GO:0006885,GO:0012505,GO:0015299,GO:0016021	late endosome|potassium ion transport|regulation of pH|endomembrane system|solute:proton antiporter activity|integral component of membrane
AT1G34180	NAC016	9.253	6.52016e-121	Up	NAC domain containing protein 16	GO:0003677,GO:0003700,GO:0005634,GO:0010200,GO:0016021,GO:0045893,GO:1900057	DNA binding|DNA-binding transcription factor activity|nucleus|response to chitin|integral component of membrane|positive regulation of transcription, DNA-templated|positive regulation of leaf senescence
AT4G38830	CRK26	9.2389	9.83216e-06	Up	cysteine-rich RLK (RECEPTOR-like protein kinase) 26
AT5G41280	K1O13.8	9.19062	0.0549564		Receptor-like protein kinase-related family protein	GO:0016021,GO:0031225,GO:0046658	integral component of membrane|anchored component of membrane|anchored component of plasma membrane
AT4G21680	NRT1.8	9.16244	7.60424e-17	Up	NITRATE TRANSPORTER 1.8	GO:0005886,GO:0010167,GO:0015112,GO:0015293,GO:0016021,GO:0042128,GO:0046686	plasma membrane|response to nitrate|nitrate transmembrane transporter activity|symporter activity|integral component of membrane|nitrate assimilation|response to cadmium ion
AT3G45410	L-type lectin receptor kinase I.3	9.15101	5.33856e-06	Up	Concanavalin A-like lectin protein kinase family protein
AT1G33720	CYP76C6	9.14697	0	Up	cytochrome P450, family 76, subfamily C, polypeptide 6	GO:0005506,GO:0016020,GO:0016021,GO:0016709,GO:0020037	iron ion binding|membrane|integral component of membrane|oxidoreductase activity, acting on paired donors, with incorporation or reduction of molecular oxygen, NAD(P)H as one donor, and incorporation of one atom of oxygen|heme binding
AT1G22400	UGT85A1	9.12531	0	Up	UDP-Glycosyltransferase superfamily protein	GO:0008194,GO:0015020,GO:0043231,GO:0050403,GO:0050502	UDP-glycosyltransferase activity|glucuronosyltransferase activity|intracellular membrane-bounded organelle|trans-zeatin O-beta-D-glucosyltransferase activity|cis-zeatin O-beta-D-glucosyltransferase activity	path:ath00908	Zeatin biosynthesis
AT1G01480	ACS2	9.12164	2.47348e-16	Up	1-amino-cyclopropane-1-carboxylate synthase 2	GO:0009693,GO:0009835,GO:0016847,GO:0030170	ethylene biosynthetic process|fruit ripening|1-aminocyclopropane-1-carboxylate synthase activity|pyridoxal phosphate binding	path:ath00270,path:ath04016	Cysteine and methionine metabolism|MAPK signaling pathway - plant
AT3G03650	EDA5	9.12025	6.11753e-07	Up	Exostosin family protein	GO:0000139,GO:0005768,GO:0005794,GO:0005802,GO:0006486,GO:0016021,GO:0016757,GO:0045489,GO:0071555	Golgi membrane|endosome|Golgi apparatus|trans-Golgi network|protein glycosylation|integral component of membrane|transferase activity, transferring glycosyl groups|pectin biosynthetic process|cell wall organization
AT3G28210	PMZ	9.09121	7.03591e-46	Up	zinc finger (AN1-like) family protein	GO:0008270,GO:0009737,GO:0010200	zinc ion binding|response to abscisic acid|response to chitin
AT1G75040	PR5	9.06717	0	Up	pathogenesis-related protein 5	GO:0005618,GO:0005773,GO:0009615,GO:0009627,GO:0010224,GO:0031540,GO:0046686,GO:0048046	cell wall|vacuole|response to virus|systemic acquired resistance|response to UV-B|regulation of anthocyanin biosynthetic process|response to cadmium ion|apoplast
AT5G61600	ERF104	9.05417	0	Up	ethylene response factor 104	GO:0003700,GO:0005634,GO:0009873,GO:0010087,GO:0044212,GO:0045893,GO:0050832,GO:0051301	DNA-binding transcription factor activity|nucleus|ethylene-activated signaling pathway|phloem or xylem histogenesis|transcription regulatory region DNA binding|positive regulation of transcription, DNA-templated|defense response to fungus|cell division
AT2G02680	T8K22.2	9.01712	0.0693267		Cysteine/Histidine-rich C1 domain family protein
AT3G11390	AT3G11390	8.97602	0.0184578	Up	Cysteine/Histidine-rich C1 domain family protein
AT4G04510	CRK38	8.97209	4.13378e-82	Up	cysteine-rich RLK (RECEPTOR-like protein kinase) 38
AT5G59490	F2O15.11	8.97137	0.187398		Haloacid dehalogenase-like hydrolase (HAD) superfamily protein	GO:0006206,GO:0008252,GO:0009166	pyrimidine nucleobase metabolic process|nucleotidase activity|nucleotide catabolic process
AT4G18430	RABA1e	8.91812	3.9428e-18	Up	RAB GTPase homolog A1E	GO:0003924,GO:0005525,GO:0005768,GO:0005886,GO:0006886,GO:0032482	GTPase activity|GTP binding|endosome|plasma membrane|intracellular protein transport|Rab protein signal transduction
AT5G52750	F6N7.24	8.91612	0	Up	Heavy metal transport/detoxification superfamily protein	GO:0046872	metal ion binding
AT5G52710	F6N7.20	8.91457	0.000143608	Up	Copper transport protein family
AT1G32920	F9L11.25	8.89906	0	Up	hypothetical protein
AT2G05753	AT2G05753	8.88984	0.161819		hypothetical protein
AT3G04320	T6K12.6	8.88877	4.44607e-05	Up	Kunitz family trypsin and protease inhibitor protein
AT3G09270	GSTU8	8.87336	8.54626e-70	Up	glutathione S-transferase TAU 8	GO:0004364,GO:0005737,GO:0005829,GO:0006749,GO:0009407,GO:0046686	glutathione transferase activity|cytoplasm|cytosol|glutathione metabolic process|toxin catabolic process|response to cadmium ion	path:ath00480	Glutathione metabolism
AT5G21050	T10F18.80	8.83892	0.0580672		hyccin
AT5G48980	K19E20.11	8.83408	0.159559		Galactose oxidase/kelch repeat superfamily protein
AT5G44920	AtTIK	8.79895	2.58077e-10	Up	Toll-Interleukin-Resistance (TIR) domain family protein	GO:0005635,GO:0005783,GO:0007165,GO:0016021,GO:0031965,GO:0043621	nuclear envelope|endoplasmic reticulum|signal transduction|integral component of membrane|nuclear membrane|protein self-association
AT5G58680	MZN1.14	8.79893	1.92267e-23	Up	ARM repeat superfamily protein	GO:0004842,GO:0005634,GO:0005737,GO:0005829,GO:0007166,GO:0016567,GO:0042742,GO:0043066,GO:0050777,GO:0070696,GO:2000028	ubiquitin-protein transferase activity|nucleus|cytoplasm|cytosol|cell surface receptor signaling pathway|protein ubiquitination|defense response to bacterium|negative regulation of apoptotic process|negative regulation of immune response|transmembrane receptor protein serine/threonine kinase binding|regulation of photoperiodism, flowering
AT5G04340	ZAT6	8.78335	1.44775e-292	Up	6	GO:0000978,GO:0003700,GO:0005634,GO:0010200,GO:0044212,GO:0046872,GO:0055062,GO:2000280	RNA polymerase II proximal promoter sequence-specific DNA binding|DNA-binding transcription factor activity|nucleus|response to chitin|transcription regulatory region DNA binding|metal ion binding|phosphate ion homeostasis|regulation of root development
AT2G04190	T16B23.4	8.77924	0.159802		TRAF-like family protein	GO:0004197,GO:0004843,GO:0005634,GO:0005737,GO:0005829,GO:0006511,GO:0009867,GO:0016579,GO:0031647	cysteine-type endopeptidase activity|thiol-dependent ubiquitin-specific protease activity|nucleus|cytoplasm|cytosol|ubiquitin-dependent protein catabolic process|jasmonic acid mediated signaling pathway|protein deubiquitination|regulation of protein stability
AT2G33175	AT2G33175	8.76236	6.27509e-07	Up	transmembrane protein
AT5G47740	MCA23.6	8.74303	0.155048		Adenine nucleotide alpha hydrolases-like superfamily protein
AT3G50170	AT3G50170	8.7326	0.0254778	Up	transmembrane protein, putative (DUF247)	GO:0005886,GO:0016021	plasma membrane|integral component of membrane
AT1G52770	F14G24.4	8.72938	2.37429e-35	Up	Phototropic-responsive NPH3 family protein	GO:0005886,GO:0007165,GO:0009638,GO:0016567	plasma membrane|signal transduction|phototropism|protein ubiquitination
AT2G40340	DREB2C	8.72562	1.63028e-16	Up	Integrase-type DNA-binding superfamily protein	GO:0003700,GO:0005634,GO:0009737,GO:0009738,GO:0010286,GO:0043565,GO:0044212,GO:0045893	DNA-binding transcription factor activity|nucleus|response to abscisic acid|abscisic acid-activated signaling pathway|heat acclimation|sequence-specific DNA binding|transcription regulatory region DNA binding|positive regulation of transcription, DNA-templated
AT1G30040	GA2OX2	8.72559	2.43666e-78	Up	gibberellin 2-oxidase	GO:0009639,GO:0009686,GO:0010114,GO:0045487,GO:0046872,GO:0051213,GO:0052634	response to red or far red light|gibberellin biosynthetic process|response to red light|gibberellin catabolic process|metal ion binding|dioxygenase activity|C-19 gibberellin 2-beta-dioxygenase activity	path:ath00904	Diterpenoid biosynthesis
AT4G27280	M4I22.90	8.72501	0	Up	Calcium-binding EF-hand family protein	GO:0005509,GO:0080167	calcium ion binding|response to karrikin
AT5G08240	F8L15.11	8.71621	1.32512e-237	Up	transmembrane protein	GO:0016021	integral component of membrane
AT1G79780	CASP-like protein 3A2	8.71049	0.18953		Uncharacterized protein family (UPF0497)	GO:0005886,GO:0016021,GO:0051539	plasma membrane|integral component of membrane|4 iron, 4 sulfur cluster binding
AT1G09400	F14J9.6	8.70268	0.0034816	Up	FMN-linked oxidoreductases superfamily protein	GO:0010181,GO:0016491	FMN binding|oxidoreductase activity	path:ath00592	alpha-Linolenic acid metabolism
AT1G66700	PXMT1	8.68361	2.31725e-16	Up	S-adenosyl-L-methionine-dependent methyltransferases superfamily protein	GO:0002238,GO:0007275,GO:0008168,GO:0009416,GO:0009617,GO:0009751,GO:0010029,GO:0035195,GO:0042742,GO:0046872,GO:0080027,GO:1900140,GO:2000280	response to molecule of fungal origin|multicellular organism development|methyltransferase activity|response to light stimulus|response to bacterium|response to salicylic acid|regulation of seed germination|gene silencing by miRNA|defense response to bacterium|metal ion binding|response to herbivore|regulation of seedling development|regulation of root development
AT1G47130	AT1G47130	8.6815	8.24913e-05	Up	hypothetical protein
AT1G28360	ERF12	8.67064	0.0777358		ERF domain protein 12	GO:0003677,GO:0003700,GO:0005634,GO:0006952,GO:0009873	DNA binding|DNA-binding transcription factor activity|nucleus|defense response|ethylene-activated signaling pathway
AT5G01100	FRB1	8.65534	1.00726e-134	Up	O-fucosyltransferase family protein
AT2G20142	AT2G20142	8.63971	5.83463e-241	Up	Toll-Interleukin-Resistance (TIR) domain family protein	GO:0005524,GO:0005737,GO:0007165,GO:0009626,GO:0043531	ATP binding|cytoplasm|signal transduction|plant-type hypersensitive response|ADP binding
AT1G13470	T6J4.20	8.63791	0	Up	hypothetical protein (DUF1262)
AT3G01290	HIR2	8.63577	0	Up	SPFH/Band 7/PHB domain-containing membrane-associated protein family	GO:0002239,GO:0005739,GO:0005773,GO:0005774,GO:0005886,GO:0009506,GO:0016020	response to oomycetes|mitochondrion|vacuole|vacuolar membrane|plasma membrane|plasmodesma|membrane
AT3G55150	EXO70H1	8.62404	0.000756134	Up	exocyst subunit exo70 family protein H1	GO:0000145,GO:0002237,GO:0005634,GO:0005829,GO:0006887,GO:0006952,GO:0009617,GO:0009620,GO:0012505,GO:0016020,GO:0031982,GO:0045335,GO:1900426	exocyst|response to molecule of bacterial origin|nucleus|cytosol|exocytosis|defense response|response to bacterium|response to fungus|endomembrane system|membrane|vesicle|phagocytic vesicle|positive regulation of defense response to bacterium
AT2G02310	PP2-B6	8.57706	0.0812858		phloem protein 2-B6	GO:0030246	carbohydrate binding
AT1G49900	T18C15.3	8.55705	3.74797e-08	Up	C2H2 type zinc finger transcription factor family	GO:0003677,GO:0003700,GO:0005634,GO:0009414,GO:0009737,GO:0009738,GO:0009793,GO:0010200,GO:0042538,GO:0043565,GO:0044212,GO:0045892,GO:0046872	DNA binding|DNA-binding transcription factor activity|nucleus|response to water deprivation|response to abscisic acid|abscisic acid-activated signaling pathway|embryo development ending in seed dormancy|response to chitin|hyperosmotic salinity response|sequence-specific DNA binding|transcription regulatory region DNA binding|negative regulation of transcription, DNA-templated|metal ion binding
AT2G32680	RLP23	8.5367	0	Up	receptor like protein 23	GO:0002229,GO:0002237,GO:0002238,GO:0002240,GO:0005886,GO:0010204,GO:0010555,GO:0016021,GO:0019901,GO:0032491,GO:0042742,GO:0050832	defense response to oomycetes|response to molecule of bacterial origin|response to molecule of fungal origin|response to molecule of oomycetes origin|plasma membrane|defense response signaling pathway, resistance gene-independent|response to mannitol|integral component of membrane|protein kinase binding|detection of molecule of fungal origin|defense response to bacterium|defense response to fungus
AT2G39210	T16B24.15	8.51167	0	Up	Major facilitator superfamily protein	GO:0000741,GO:0005739,GO:0009651,GO:0010197,GO:0016021	karyogamy|mitochondrion|response to salt stress|polar nucleus fusion|integral component of membrane
AT1G71890	SUC5	8.4889	8.4848e-13	Up	Major facilitator superfamily protein	GO:0005886,GO:0005887,GO:0005985,GO:0008515,GO:0009506,GO:0015225,GO:0015293,GO:0048316	plasma membrane|integral component of plasma membrane|sucrose metabolic process|sucrose transmembrane transporter activity|plasmodesma|biotin transmembrane transporter activity|symporter activity|seed development
AT5G62150	MTG10.18	8.4808	1.90212e-14	Up	peptidoglycan-binding LysM domain-containing protein
AT5G49200	K21P3.7	8.47643	0.00135123	Up	WD-40 repeat family protein / zfwd4 protein (ZFWD4)	GO:0003677,GO:0046872	DNA binding|metal ion binding
AT3G28890	RLP43	8.45905	2.47183e-293	Up	receptor like protein 43	GO:0005886,GO:0016021	plasma membrane|integral component of membrane
AT1G73000	PYL3	8.43539	0.186028		PYR1-like 3	GO:0004864,GO:0005634,GO:0005737,GO:0005886,GO:0009738,GO:0010427,GO:0038023,GO:0042802,GO:0042803,GO:0080163	protein phosphatase inhibitor activity|nucleus|cytoplasm|plasma membrane|abscisic acid-activated signaling pathway|abscisic acid binding|signaling receptor activity|identical protein binding|protein homodimerization activity|regulation of protein serine/threonine phosphatase activity	path:ath04016,path:ath04075	MAPK signaling pathway - plant|Plant hormone signal transduction
AT4G08770	Prx37	8.42967	4.51585e-11	Up	Peroxidase superfamily protein	GO:0004601,GO:0005576,GO:0005773,GO:0006979,GO:0020037,GO:0042744,GO:0045926,GO:0046872	peroxidase activity|extracellular region|vacuole|response to oxidative stress|heme binding|hydrogen peroxide catabolic process|negative regulation of growth|metal ion binding	path:ath00940	Phenylpropanoid biosynthesis
AT5G26731	AT5G26731	8.4261	8.58706e-18	Up	hypothetical protein
AT2G32050	F22D22.20	8.41316	0.202018		cell cycle control-like protein (DUF572)	GO:0005634,GO:0005681,GO:0005684,GO:0045292	nucleus|spliceosomal complex|U2-type spliceosomal complex|mRNA cis splicing, via spliceosome
AT4G14365	XBAT34	8.41067	0	Up	hypothetical protein	GO:0016567,GO:0016740,GO:0046872	protein ubiquitination|transferase activity|metal ion binding
AT3G17690	CNGC19	8.39326	1.91852e-88	Up	cyclic nucleotide gated channel 19	GO:0005216,GO:0005516,GO:0005886,GO:0016021,GO:0030552,GO:0030553	ion channel activity|calmodulin binding|plasma membrane|integral component of membrane|cAMP binding|cGMP binding	path:ath04626	Plant-pathogen interaction
AT5G22545	AT5G22545	8.38377	3.28892e-31	Up	hypothetical protein
AT5G24110	WRKY30	8.36738	2.33254e-58	Up	WRKY DNA-binding protein 30	GO:0003700,GO:0005634,GO:0005737,GO:0009751,GO:0010150,GO:0010193,GO:0042542,GO:0043565,GO:0044212	DNA-binding transcription factor activity|nucleus|cytoplasm|response to salicylic acid|leaf senescence|response to ozone|response to hydrogen peroxide|sequence-specific DNA binding|transcription regulatory region DNA binding
AT5G11320	YUC4	8.36448	0.0224728	Up	Flavin-binding monooxygenase family protein	GO:0000139,GO:0004499,GO:0005654,GO:0005783,GO:0005789,GO:0005794,GO:0005829,GO:0009851,GO:0009911,GO:0010229,GO:0047434,GO:0048825,GO:0048827,GO:0050660,GO:0050661,GO:0103075	Golgi membrane|N,N-dimethylaniline monooxygenase activity|nucleoplasm|endoplasmic reticulum|endoplasmic reticulum membrane|Golgi apparatus|cytosol|auxin biosynthetic process|positive regulation of flower development|inflorescence development|indolepyruvate decarboxylase activity|cotyledon development|phyllome development|flavin adenine dinucleotide binding|NADP binding|indole-3-pyruvate monooxyge…	path:ath00380	Tryptophan metabolism
AT5G51060	RHD2	8.35407	0.00674715	Up	NADPH/respiratory burst oxidase protein D	GO:0004601,GO:0005509,GO:0005887,GO:0009060,GO:0010053,GO:0016174,GO:0033198	peroxidase activity|calcium ion binding|integral component of plasma membrane|aerobic respiration|root epidermal cell differentiation|NAD(P)H oxidase activity|response to ATP	path:ath04016,path:ath04626	MAPK signaling pathway - plant|Plant-pathogen interaction
AT4G21830	MSRB7	8.33077	9.00086e-17	Up	methionine sulfoxide reductase B7	GO:0000304,GO:0005829,GO:0030091,GO:0033743,GO:0046872	response to singlet oxygen|cytosol|protein repair|peptide-methionine (R)-S-oxide reductase activity|metal ion binding
AT4G15280	UGT71B5	8.3268	2.71043e-32	Up	UDP-glucosyl transferase 71B5	GO:0008194,GO:0043231,GO:0080043	UDP-glycosyltransferase activity|intracellular membrane-bounded organelle|quercetin 3-O-glucosyltransferase activity
AT5G16900	F2K13.50	8.32267	0.00102449	Up	Leucine-rich repeat protein kinase family protein
AT5G55930	OPT1	8.26703	0	Up	oligopeptide transporter 1	GO:0005887,GO:0015031,GO:0016020,GO:0035673	integral component of plasma membrane|protein transport|membrane|oligopeptide transmembrane transporter activity
AT5G09800	F17I14.10	8.26436	2.98802e-20	Up	ARM repeat superfamily protein	GO:0004842,GO:0010200	ubiquitin-protein transferase activity|response to chitin
AT1G58225	AT1G58225	8.25786	2.5935e-232	Up	hypothetical protein
AT1G76220	T23E18.15	8.25446	0.085524		hypothetical protein (DUF241)
AT4G35170	T12J5.40	8.25152	7.24356e-13	Up	Late embryogenesis abundant (LEA) hydroxyproline-rich glycoprotein family
AT1G73220	2023-10-01	8.22367	0.00030525	Up	organic cation/carnitine transporter1	GO:0005524,GO:0005886,GO:0010150,GO:0015226,GO:0015839,GO:0016021	ATP binding|plasma membrane|leaf senescence|carnitine transmembrane transporter activity|cadaverine transport|integral component of membrane
AT3G51330	AT3G51330	8.22217	7.39276e-284	Up	Eukaryotic aspartyl protease family protein	GO:0004190,GO:0005886,GO:0006508,GO:0030163,GO:0031225	aspartic-type endopeptidase activity|plasma membrane|proteolysis|protein catabolic process|anchored component of membrane
AT2G24600	F25P17.10	8.20721	0	Up	Ankyrin repeat family protein	GO:0005634,GO:0005886,GO:0009651,GO:0016020,GO:0016021,GO:0034613	nucleus|plasma membrane|response to salt stress|membrane|integral component of membrane|cellular protein localization
AT3G57260	BGL2	8.18041	0	Up	beta-1,3-glucanase 2	GO:0004338,GO:0005618,GO:0005773,GO:0005783,GO:0005975,GO:0008810,GO:0009409,GO:0009627,GO:0042973,GO:0046658,GO:0048046	glucan exo-1,3-beta-glucosidase activity|cell wall|vacuole|endoplasmic reticulum|carbohydrate metabolic process|cellulase activity|response to cold|systemic acquired resistance|glucan endo-1,3-beta-D-glucosidase activity|anchored component of plasma membrane|apoplast
AT1G66170	MMD1	8.17386	0.0159651	Up	RING/FYVE/PHD zinc finger superfamily protein	GO:0000212,GO:0003677,GO:0005634,GO:0005719,GO:0006355,GO:0007060,GO:0010032,GO:0033613,GO:0042393,GO:0043565,GO:0046872,GO:0048235,GO:0051321,GO:1990188	meiotic spindle organization|DNA binding|nucleus|nuclear euchromatin|regulation of transcription, DNA-templated|male meiosis chromosome segregation|meiotic chromosome condensation|activating transcription factor binding|histone binding|sequence-specific DNA binding|metal ion binding|pollen sperm cell differentiation|meiotic cell cycle|euchromatin binding
AT4G25470	CBF2	8.13993	1.15572e-232	Up	C-repeat/DRE binding factor 2	GO:0003700,GO:0005634,GO:0009409,GO:0009631,GO:0043565	DNA-binding transcription factor activity|nucleus|response to cold|cold acclimation|sequence-specific DNA binding
AT1G10540	NAT8	8.13658	3.49515e-14	Up	nucleobase-ascorbate transporter 8	GO:0005886,GO:0009506,GO:0016021,GO:0022857	plasma membrane|plasmodesma|integral component of membrane|transmembrane transporter activity
AT5G51190	ERF105	8.11914	1.25379e-209	Up	Integrase-type DNA-binding superfamily protein	GO:0003677,GO:0003700,GO:0005634,GO:0009873,GO:0010200	DNA binding|DNA-binding transcription factor activity|nucleus|ethylene-activated signaling pathway|response to chitin
AT3G49130	F2K15.1	8.11842	1.91668e-05	Up	SWAP (Suppressor-of-White-APricot)/surp RNA-binding domain-containing protein	GO:0000398,GO:0003723,GO:0005684,GO:0005686,GO:0071004,GO:0071013	mRNA splicing, via spliceosome|RNA binding|U2-type spliceosomal complex|U2 snRNP|U2-type prespliceosome|catalytic step 2 spliceosome
AT5G67340	K8K14.6	8.10657	4.11128e-241	Up	ARM repeat superfamily protein	GO:0004842,GO:0005634,GO:0005737	ubiquitin-protein transferase activity|nucleus|cytoplasm
AT4G26830	F10M23.170	8.10427	0.000251829	Up	O-Glycosyl hydrolases family 17 protein	GO:0005576,GO:0005618,GO:0005975,GO:0006952,GO:0031225,GO:0042973,GO:0046658,GO:0071555	extracellular region|cell wall|carbohydrate metabolic process|defense response|anchored component of membrane|glucan endo-1,3-beta-D-glucosidase activity|anchored component of plasma membrane|cell wall organization
AT2G18680	MSF3.6	8.10133	6.59151e-39	Up	transmembrane protein
AT2G14290	T1O16.12	8.09812	1.27317e-08	Up	LL-diaminopimelate protein (DUF295)
AT1G72540	F28P22.27	8.08581	3.92566e-10	Up	Protein kinase superfamily protein
AT1G66600	ABO3	8.08497	2.19041e-05	Up	ABA overly sensitive mutant 3	GO:0003700,GO:0005634,GO:0006355,GO:0009738,GO:0043565,GO:0044212	DNA-binding transcription factor activity|nucleus|regulation of transcription, DNA-templated|abscisic acid-activated signaling pathway|sequence-specific DNA binding|transcription regulatory region DNA binding
AT1G24140	F3I6.6	8.0418	6.07452e-263	Up	Matrixin family protein	GO:0004222,GO:0005886,GO:0008270,GO:0031012,GO:0031225	metalloendopeptidase activity|plasma membrane|zinc ion binding|extracellular matrix|anchored component of membrane
AT2G33070	NSP2	8.03616	0.000462529	Up	nitrile specifier protein 2	GO:0019762,GO:0030246,GO:0080028	glucosinolate catabolic process|carbohydrate binding|nitrile biosynthetic process
AT5G41750	MUF8.3	8.03011	0	Up	Disease resistance protein (TIR-NBS-LRR class) family	GO:0005524,GO:0007165,GO:0043531,GO:0050832	ATP binding|signal transduction|ADP binding|defense response to fungus
AT1G02430	ARFD1B	8.01975	4.76504e-05	Up	ADP-ribosylation factor D1B	GO:0005525,GO:0005769,GO:0005794,GO:0005802,GO:0009734,GO:0015031,GO:0016004,GO:0031001,GO:0090354,GO:0098876	GTP binding|early endosome|Golgi apparatus|trans-Golgi network|auxin-activated signaling pathway|protein transport|phospholipase activator activity|response to brefeldin A|regulation of auxin metabolic process|vesicle-mediated transport to the plasma membrane
AT2G17050	F6P23.20	7.98352	0.000138503	Up	disease resistance protein (TIR-NBS-LRR class)
AT3G25510	AT3G25510	7.96311	6.76501e-103	Up	disease resistance protein (TIR-NBS-LRR class) family protein	GO:0000139,GO:0002239,GO:0005524,GO:0005789,GO:0005886,GO:0006952,GO:0007165,GO:0009817,GO:0030275,GO:0043531	Golgi membrane|response to oomycetes|ATP binding|endoplasmic reticulum membrane|plasma membrane|defense response|signal transduction|defense response to fungus, incompatible interaction|LRR domain binding|ADP binding
AT2G35970	F11F19.12	7.96275	0.0195665	Up	Late embryogenesis abundant (LEA) hydroxyproline-rich glycoprotein family	GO:0006952,GO:0009506,GO:0016021,GO:0046658	defense response|plasmodesma|integral component of membrane|anchored component of plasma membrane
AT2G43000	NAC042	7.95162	9.72334e-59	Up	NAC domain containing protein 42	GO:0003677,GO:0003700,GO:0005634,GO:0005992,GO:0006561,GO:0009718,GO:0010120,GO:0010150,GO:0042538,GO:1900056	DNA binding|DNA-binding transcription factor activity|nucleus|trehalose biosynthetic process|proline biosynthetic process|anthocyanin-containing compound biosynthetic process|camalexin biosynthetic process|leaf senescence|hyperosmotic salinity response|negative regulation of leaf senescence
AT5G55450	MTE17.16	7.94208	0	Up	Bifunctional inhibitor/lipid-transfer protein/seed storage 2S albumin superfamily protein	GO:0005504,GO:0005783,GO:0006869,GO:0008270,GO:0009506,GO:0009627,GO:0009862,GO:0043621,GO:0048046	fatty acid binding|endoplasmic reticulum|lipid transport|zinc ion binding|plasmodesma|systemic acquired resistance|systemic acquired resistance, salicylic acid mediated signaling pathway|protein self-association|apoplast
AT5G39720	AIG2L	7.94206	1.62321e-10	Up	avirulence induced protein 2 like protein	GO:0016746	transferase activity, transferring acyl groups
AT4G37010	CEN2	7.91922	6.81096e-38	Up	centrin 2	GO:0005509,GO:0005634,GO:0005737,GO:0005813,GO:0006281,GO:0008017,GO:0019722,GO:0031683,GO:0032795	calcium ion binding|nucleus|cytoplasm|centrosome|DNA repair|microtubule binding|calcium-mediated signaling|G-protein beta/gamma-subunit complex binding|heterotrimeric G-protein binding	path:ath04626	Plant-pathogen interaction
AT1G67520	T1F15.1	7.91841	1.04546e-110	Up	lectin protein kinase family protein
AT5G37770	TCH2	7.89477	0	Up	EF hand calcium-binding protein family	GO:0005509,GO:0005886,GO:0009408,GO:0009409,GO:0009612,GO:0009646,GO:0009733,GO:0009737,GO:0009909,GO:0010038,GO:0042542,GO:0045087,GO:0048574,GO:0051592,GO:0080164	calcium ion binding|plasma membrane|response to heat|response to cold|response to mechanical stimulus|response to absence of light|response to auxin|response to abscisic acid|regulation of flower development|response to metal ion|response to hydrogen peroxide|innate immune response|long-day photoperiodism, flowering|response to calcium ion|regulation of nitric oxide metabolic process	path:ath04626	Plant-pathogen interaction
AT3G56220	AT3G56220	7.89279	0.225228		transcription regulator
AT1G02930	GSTF6	7.89265	0	Up	glutathione S-transferase 6	GO:0004364,GO:0005507,GO:0005618,GO:0005737,GO:0005739,GO:0005773,GO:0005829,GO:0006749,GO:0006979,GO:0009407,GO:0009414,GO:0009506,GO:0009651,GO:0042742,GO:0043295,GO:0046686,GO:0050897,GO:2001147,GO:2001227	glutathione transferase activity|copper ion binding|cell wall|cytoplasm|mitochondrion|vacuole|cytosol|glutathione metabolic process|response to oxidative stress|toxin catabolic process|response to water deprivation|plasmodesma|response to salt stress|defense response to bacterium|glutathione binding|response to cadmium ion|cobalt ion binding|camalexin binding|quercitrin binding	path:ath00480	Glutathione metabolism
AT1G13300	HRS1	7.87483	3.45403e-06	Up	myb-like transcription factor family protein	GO:0003677,GO:0003700,GO:0005634,GO:0006355,GO:0009788,GO:0016036,GO:0032107,GO:0080022,GO:1901699	DNA binding|DNA-binding transcription factor activity|nucleus|regulation of transcription, DNA-templated|negative regulation of abscisic acid-activated signaling pathway|cellular response to phosphate starvation|regulation of response to nutrient levels|primary root development|cellular response to nitrogen compound
AT5G07780	FH19	7.78079	1.65855e-08	Up	Actin-binding FH2 (formin homology 2) family protein	GO:0003779,GO:0045010,GO:0051016	actin binding|actin nucleation|barbed-end actin filament capping
AT2G25297	AT2G25297	7.77809	1.15372e-17	Up	transmembrane protein
AT5G24550	BGLU32	7.74614	0.197826		beta glucosidase 32	GO:0005975,GO:0008422,GO:0009651,GO:0019762,GO:0051707,GO:0102483	carbohydrate metabolic process|beta-glucosidase activity|response to salt stress|glucosinolate catabolic process|response to other organism|scopolin beta-glucosidase activity	path:ath00460,path:ath00500,path:ath00940	Cyanoamino acid metabolism|Starch and sucrose metabolism|Phenylpropanoid biosynthesis
AT2G29350	SAG13	7.73488	0	Up	senescence-associated gene 13	GO:0002213,GO:0004022,GO:0007568	defense response to insect|alcohol dehydrogenase (NAD) activity|aging
AT4G17500	ERF-1	7.734	0	Up	ethylene responsive element binding factor 1	GO:0003677,GO:0003700,GO:0005634,GO:0006952,GO:0009873,GO:0010087,GO:0010200,GO:0051301	DNA binding|DNA-binding transcription factor activity|nucleus|defense response|ethylene-activated signaling pathway|phloem or xylem histogenesis|response to chitin|cell division
AT3G03280	T17B22.3	7.72874	0.195679		hypothetical protein
AT5G02780	GSTL1	7.72052	5.1288e-20	Up	glutathione transferase lambda 1	GO:0004364,GO:0005829,GO:0009636,GO:0010731	glutathione transferase activity|cytosol|response to toxic substance|protein glutathionylation	path:ath00480	Glutathione metabolism
AT3G25880	AT3G25880	7.71418	6.58157e-10	Up	NAD(P)-binding Rossmann-fold superfamily protein	GO:0000166,GO:0005634,GO:0005737,GO:0005829,GO:0006281,GO:0007131,GO:0009414,GO:0009734,GO:0009735,GO:0009965,GO:0010252,GO:0019781,GO:0045116	nucleotide binding|nucleus|cytoplasm|cytosol|DNA repair|reciprocal meiotic recombination|response to water deprivation|auxin-activated signaling pathway|response to cytokinin|leaf morphogenesis|auxin homeostasis|NEDD8 activating enzyme activity|protein neddylation
AT3G26500	PIRL2	7.68424	1.10246e-116	Up	plant intracellular ras group-related LRR 2
AT2G33580	LYK5	7.68139	4.57272e-297	Up	Protein kinase superfamily protein	GO:0004672,GO:0005524,GO:0005886,GO:0008061,GO:0016021,GO:0042803,GO:0045087,GO:0071323	protein kinase activity|ATP binding|plasma membrane|chitin binding|integral component of membrane|protein homodimerization activity|innate immune response|cellular response to chitin
AT4G01930	T7B11.19	7.67378	0.0772376		Cysteine/Histidine-rich C1 domain family protein
AT5G19240	T24G5.140	7.67255	0	Up	Glycoprotein membrane precursor GPI-anchored	GO:0005886,GO:0031225	plasma membrane|anchored component of membrane
AT2G40750	WRKY54	7.66893	0	Up	WRKY DNA-binding protein 54	GO:0000302,GO:0003700,GO:0005634,GO:0006970,GO:0009742,GO:0009751,GO:0009873,GO:0010104,GO:0031347,GO:0042742,GO:0043565,GO:0044212,GO:0047484,GO:0050832,GO:0090333,GO:1900056,GO:1900457,GO:2000022,GO:2000031,GO:2000070	response to reactive oxygen species|DNA-binding transcription factor activity|nucleus|response to osmotic stress|brassinosteroid mediated signaling pathway|response to salicylic acid|ethylene-activated signaling pathway|regulation of ethylene-activated signaling pathway|regulation of defense response|defense response to bacterium|sequence-specific DNA binding|transcription regulatory region DNA b…
AT5G24090	CHIA	7.63771	0.000770881	Up	chitinase A	GO:0000272,GO:0003796,GO:0004568,GO:0005576,GO:0005615,GO:0006032,GO:0008422,GO:0009409,GO:0009611,GO:0009642,GO:0009651,GO:0042631,GO:0052033	polysaccharide catabolic process|lysozyme activity|chitinase activity|extracellular region|extracellular space|chitin catabolic process|beta-glucosidase activity|response to cold|response to wounding|response to light intensity|response to salt stress|cellular response to water deprivation|pathogen-associated molecular pattern dependent induction by symbiont of host innate immune response	path:ath00520	Amino sugar and nucleotide sugar metabolism
AT2G28085	SAUR42	7.62098	0.211554		SAUR-like auxin-responsive protein family	GO:0009734,GO:0040008	auxin-activated signaling pathway|regulation of growth	path:ath04075	Plant hormone signal transduction
AT1G43810	F28H19.20	7.6158	0.239057		hypothetical protein
AT5G14180	MPL1	7.60938	5.61985e-10	Up	Myzus persicae-induced lipase 1	GO:0002213,GO:0004806,GO:0005576,GO:0016042,GO:0016298,GO:0044255	defense response to insect|triglyceride lipase activity|extracellular region|lipid catabolic process|lipase activity|cellular lipid metabolic process
AT4G10780	T12H20.8	7.59794	0.238465		LRR and NB-ARC domains-containing disease resistance protein
AT5G24910	CYP714A1	7.5881	8.79645e-05	Up	cytochrome P450, family 714, subfamily A, polypeptide 1	GO:0004497,GO:0005506,GO:0005789,GO:0016021,GO:0016705,GO:0020037	monooxygenase activity|iron ion binding|endoplasmic reticulum membrane|integral component of membrane|oxidoreductase activity, acting on paired donors, with incorporation or reduction of molecular oxygen|heme binding
AT5G37050	MJG14.3	7.57994	0.239057		sorting nexin	GO:0005794,GO:0005829,GO:0015031,GO:0030904,GO:0032502,GO:0032585,GO:0035091,GO:0043621,GO:0051604,GO:0090351	Golgi apparatus|cytosol|protein transport|retromer complex|developmental process|multivesicular body membrane|phosphatidylinositol binding|protein self-association|protein maturation|seedling development
AT1G53980	T18A20.18	7.5747	0.0561054		Ubiquitin-like superfamily protein	GO:0005576,GO:0006629,GO:0009723,GO:0009734,GO:0009751,GO:0009753,GO:0009814,GO:0010930,GO:0016042,GO:0016298	extracellular region|lipid metabolic process|response to ethylene|auxin-activated signaling pathway|response to salicylic acid|response to jasmonic acid|defense response, incompatible interaction|negative regulation of auxin mediated signaling pathway|lipid catabolic process|lipase activity
AT3G09870	SAUR48	7.52138	4.6156e-06	Up	SAUR-like auxin-responsive protein family	GO:0009734	auxin-activated signaling pathway	path:ath04075	Plant hormone signal transduction
AT1G51790	F19C24.24	7.51639	5.04371e-172	Up	Leucine-rich repeat protein kinase family protein	GO:0002229,GO:0002237,GO:0002238,GO:0002239,GO:0004674,GO:0005524,GO:0005886,GO:0009620,GO:0009738,GO:0009788,GO:0010200,GO:0016021,GO:0042802,GO:0042803,GO:0090406,GO:1900150,GO:1900426,GO:1902289,GO:2000071	defense response to oomycetes|response to molecule of bacterial origin|response to molecule of fungal origin|response to oomycetes|protein serine/threonine kinase activity|ATP binding|plasma membrane|response to fungus|abscisic acid-activated signaling pathway|negative regulation of abscisic acid-activated signaling pathway|response to chitin|integral component of membrane|identical protein bindi…
AT3G57440	AT3G57440	7.50019	0.102572		hypothetical protein
AT2G24681	AT2G24681	7.49884	0.293785		AP2/B3-like transcriptional factor family protein	GO:0003677,GO:0005634	DNA binding|nucleus
AT2G29380	HAI3	7.48102	0.0500584		highly ABA-induced PP2C protein 3	GO:0004722,GO:0046872	protein serine/threonine phosphatase activity|metal ion binding	path:ath04016,path:ath04075	MAPK signaling pathway - plant|Plant hormone signal transduction
AT1G56240	PP2-B13	7.47487	1.78772e-20	Up	phloem protein 2-B13	GO:0030246	carbohydrate binding
AT5G17970	MCM23.4	7.47277	0.0192669	Up	Disease resistance protein (TIR-NBS-LRR class) family	GO:0005524,GO:0007165,GO:0009626,GO:0042742,GO:0043531	ATP binding|signal transduction|plant-type hypersensitive response|defense response to bacterium|ADP binding
AT4G39030	EDS5	7.45675	0	Up	MATE efflux family protein	GO:0005739,GO:0006952,GO:0009536,GO:0009624,GO:0009697,GO:0009751,GO:0009941,GO:0015238,GO:0015297,GO:0016021,GO:0031348,GO:0031969,GO:0042742,GO:0045087	mitochondrion|defense response|plastid|response to nematode|salicylic acid biosynthetic process|response to salicylic acid|chloroplast envelope|drug transmembrane transporter activity|antiporter activity|integral component of membrane|negative regulation of defense response|chloroplast membrane|defense response to bacterium|innate immune response
AT5G18270	ANAC087	7.4548	1.04342e-61	Up	NAC domain containing protein 87	GO:0003677,GO:0003700,GO:0005634,GO:0005737	DNA binding|DNA-binding transcription factor activity|nucleus|cytoplasm
AT1G24145	AT1G24145	7.44858	0	Up	transmembrane protein
AT1G72910	F3N23.11	7.43211	0	Up	Toll-Interleukin-Resistance (TIR) domain-containing protein	GO:0005737,GO:0006952,GO:0007165,GO:0009506	cytoplasm|defense response|signal transduction|plasmodesma
AT4G31230	F8F16.50	7.41201	8.85597e-23	Up	kinase with adenine nucleotide alpha hydrolases-like domain-containing protein
AT2G14560	LURP1	7.41169	0	Up	LURP-one-like protein (DUF567)	GO:0009751,GO:0050832	response to salicylic acid|defense response to fungus
AT2G39200	MLO12	7.40992	3.43076e-75	Up	Seven transmembrane MLO family protein	GO:0005516,GO:0005886,GO:0006952,GO:0009817,GO:0010150,GO:0016021	calmodulin binding|plasma membrane|defense response|defense response to fungus, incompatible interaction|leaf senescence|integral component of membrane
AT5G65300	MNA5.2	7.40126	4.553e-34	Up	hypothetical protein
AT1G74710	EDS16	7.3907	0	Up	ADC synthase superfamily protein	GO:0008909,GO:0009409,GO:0009507,GO:0009536,GO:0009617,GO:0009627,GO:0009697,GO:0010118,GO:0031348,GO:0042372,GO:0042742,GO:0050829,GO:0050832,GO:0060866	isochorismate synthase activity|response to cold|chloroplast|plastid|response to bacterium|systemic acquired resistance|salicylic acid biosynthetic process|stomatal movement|negative regulation of defense response|phylloquinone biosynthetic process|defense response to bacterium|defense response to Gram-negative bacterium|defense response to fungus|leaf abscission	path:ath00130	Ubiquinone and other terpenoid-quinone biosynthesis
AT5G56870	BGAL4	7.37484	0	Up	beta-galactosidase 4	GO:0004565,GO:0005618,GO:0005773,GO:0005975,GO:0048046	beta-galactosidase activity|cell wall|vacuole|carbohydrate metabolic process|apoplast
AT3G14380	CASP-like protein 2A2	7.36131	0.110492		Uncharacterized protein family (UPF0497)	GO:0005886,GO:0010227,GO:0016021,GO:0051539	plasma membrane|floral organ abscission|integral component of membrane|4 iron, 4 sulfur cluster binding
AT4G17490	ERF6	7.34778	2.70162e-129	Up	ethylene responsive element binding factor 6	GO:0000302,GO:0003677,GO:0003700,GO:0005634,GO:0006952,GO:0009644,GO:0009873,GO:0010087,GO:0010200,GO:0051301	response to reactive oxygen species|DNA binding|DNA-binding transcription factor activity|nucleus|defense response|response to high light intensity|ethylene-activated signaling pathway|phloem or xylem histogenesis|response to chitin|cell division
AT3G60970	ABCC15	7.3427	7.27988e-15	Up	multidrug resistance-associated protein 15	GO:0000325,GO:0005524,GO:0005774,GO:0008559,GO:0009506,GO:0009624,GO:0016020,GO:0016021,GO:0042626,GO:0055085	plant-type vacuole|ATP binding|vacuolar membrane|xenobiotic transmembrane transporting ATPase activity|plasmodesma|response to nematode|membrane|integral component of membrane|ATPase activity, coupled to transmembrane movement of substances|transmembrane transport
AT3G29639	AT3G29639	7.32456	4.29734e-57	Up	hypothetical protein
AT1G29860	WRKY71	7.32001	3.47484e-41	Up	WRKY DNA-binding protein 71	GO:0003700,GO:0005634,GO:0010228,GO:0045893,GO:1990837	DNA-binding transcription factor activity|nucleus|vegetative to reproductive phase transition of meristem|positive regulation of transcription, DNA-templated|sequence-specific double-stranded DNA binding
AT3G05930	GLP8	7.30714	0.00132168	Up	germin-like protein 8	GO:0005618,GO:0009506,GO:0010497,GO:0030145,GO:0045735,GO:0048046,GO:2000280	cell wall|plasmodesma|plasmodesmata-mediated intercellular transport|manganese ion binding|nutrient reservoir activity|apoplast|regulation of root development
AT1G30900	VSR6	7.30373	0	Up	VACUOLAR SORTING RECEPTOR 6	GO:0000139,GO:0005509,GO:0005768,GO:0005802,GO:0006511,GO:0006623,GO:0006896,GO:0016020,GO:0016021,GO:0017119,GO:0030665,GO:0031902,GO:0061630	Golgi membrane|calcium ion binding|endosome|trans-Golgi network|ubiquitin-dependent protein catabolic process|protein targeting to vacuole|Golgi to vacuole transport|membrane|integral component of membrane|Golgi transport complex|clathrin-coated vesicle membrane|late endosome membrane|ubiquitin protein ligase activity
AT5G44572	AT5G44572	7.29774	8.16828e-135	Up	transmembrane protein
AT5G62480	GSTU9	7.2897	3.13414e-24	Up	glutathione S-transferase tau 9	GO:0004364,GO:0005737,GO:0005829,GO:0006749,GO:0009407	glutathione transferase activity|cytoplasm|cytosol|glutathione metabolic process|toxin catabolic process	path:ath00480	Glutathione metabolism
AT1G01340	CNGC10	7.28436	3.81425e-150	Up	cyclic nucleotide gated channel 10	GO:0005216,GO:0005516,GO:0005886,GO:0016021,GO:0030552,GO:0030553	ion channel activity|calmodulin binding|plasma membrane|integral component of membrane|cAMP binding|cGMP binding	path:ath04626	Plant-pathogen interaction
AT3G22600	glycosylphosphatidylinositol-anchored lipid protein transfer 5	7.28287	3.00449e-247	Up	Bifunctional inhibitor/lipid-transfer protein/seed storage 2S albumin superfamily protein	GO:0005886,GO:0006869,GO:0008289,GO:0031225,GO:0042335,GO:0046658	plasma membrane|lipid transport|lipid binding|anchored component of membrane|cuticle development|anchored component of plasma membrane
AT1G05675	AT1G05675	7.27732	2.91707e-34	Up	UDP-Glycosyltransferase superfamily protein	GO:0008194,GO:0043231,GO:0080043,GO:0080044	UDP-glycosyltransferase activity|intracellular membrane-bounded organelle|quercetin 3-O-glucosyltransferase activity|quercetin 7-O-glucosyltransferase activity
AT1G66400	CML23	7.2735	4.31014e-26	Up	calmodulin like 23	GO:0005509,GO:0009909,GO:0080164	calcium ion binding|regulation of flower development|regulation of nitric oxide metabolic process	path:ath04626	Plant-pathogen interaction
AT3G46660	UGT76E12	7.26945	1.0615e-06	Up	UDP-glucosyl transferase 76E12	GO:0008194,GO:0033836,GO:0043231,GO:0047893,GO:0080043,GO:0080044,GO:0102360,GO:0102425	UDP-glycosyltransferase activity|flavonol 7-O-beta-glucosyltransferase activity|intracellular membrane-bounded organelle|flavonol 3-O-glucosyltransferase activity|quercetin 3-O-glucosyltransferase activity|quercetin 7-O-glucosyltransferase activity|daphnetin 3-O-glucosyltransferase activity|myricetin 3-O-glucosyltransferase activity
AT1G15670	F7H2.1	7.25805	3.92824e-124	Up	Galactose oxidase/kelch repeat superfamily protein	GO:0005829,GO:0080037,GO:2000762	cytosol|negative regulation of cytokinin-activated signaling pathway|regulation of phenylpropanoid metabolic process
AT5G59550	RDUF2	7.25729	0	Up	zinc finger (C3HC4-type RING finger) family protein	GO:0004842,GO:0005737,GO:0005829,GO:0009414,GO:0009737,GO:0009738,GO:0010200,GO:0016567,GO:0046872,GO:0051865,GO:0061630	ubiquitin-protein transferase activity|cytoplasm|cytosol|response to water deprivation|response to abscisic acid|abscisic acid-activated signaling pathway|response to chitin|protein ubiquitination|metal ion binding|protein autoubiquitination|ubiquitin protein ligase activity
AT1G08050	T6D22.13	7.24955	1.43872e-194	Up	Zinc finger (C3HC4-type RING finger) family protein	GO:0005886,GO:0009630,GO:0016567,GO:0046872,GO:0048364,GO:0061630	plasma membrane|gravitropism|protein ubiquitination|metal ion binding|root development|ubiquitin protein ligase activity
AT2G38830	F13I13.6	7.24241	6.89187e-10	Up	Ubiquitin-conjugating enzyme/RWD-like protein	GO:0000813,GO:0005770,GO:0006464,GO:0015031	ESCRT I complex|late endosome|cellular protein modification process|protein transport	path:ath04144	Endocytosis
AT3G15534	AT3G15534	7.23351	5.76822e-05	Up	hypothetical protein
AT4G25000	AMY1	7.23255	1.71099e-215	Up	alpha-amylase-like protein	GO:0004556,GO:0005509,GO:0005576,GO:0005975,GO:0009737,GO:0009739,GO:0048046,GO:0103025	alpha-amylase activity|calcium ion binding|extracellular region|carbohydrate metabolic process|response to abscisic acid|response to gibberellin|apoplast|alpha-amylase activity (releasing maltohexaose)	path:ath00500	Starch and sucrose metabolism
AT2G31980	CYS2	7.21156	4.54283e-23	Up	PHYTOCYSTATIN 2	GO:0004869,GO:0005576,GO:0006952	cysteine-type endopeptidase inhibitor activity|extracellular region|defense response
AT3G47480	AT3G47480	7.20944	0	Up	Calcium-binding EF-hand family protein	GO:0005509	calcium ion binding	path:ath04626	Plant-pathogen interaction
AT5G40000	MYH19.20	7.20863	1.42029e-13	Up	P-loop containing nucleoside triphosphate hydrolases superfamily protein	GO:0005524,GO:0005886,GO:0016887	ATP binding|plasma membrane|ATPase activity
AT5G05410	DREB2A	7.19625	1.49252e-110	Up	DRE-binding protein 2A	GO:0003700,GO:0005634,GO:0009408,GO:0009414,GO:0010224,GO:0010286,GO:0042542,GO:0043565,GO:0044212,GO:0045893	DNA-binding transcription factor activity|nucleus|response to heat|response to water deprivation|response to UV-B|heat acclimation|response to hydrogen peroxide|sequence-specific DNA binding|transcription regulatory region DNA binding|positive regulation of transcription, DNA-templated
AT3G12830	SAUR72	7.19591	3.15553e-101	Up	SAUR-like auxin-responsive protein family	GO:0005737,GO:0007275,GO:0009734,GO:0040008	cytoplasm|multicellular organism development|auxin-activated signaling pathway|regulation of growth	path:ath04075	Plant hormone signal transduction
AT1G05577	AT1G05577	7.19138	0.273552		UPSTREAM OF FLC protein (DUF966)
AT4G04900	RIC10	7.18898	0.000185053	Up	ROP-interactive CRIB motif-containing protein 10	GO:0005737,GO:0009860,GO:0040008	cytoplasm|pollen tube growth|regulation of growth
AT5G41740	MUF8.2	7.18277	0	Up	Disease resistance protein (TIR-NBS-LRR class) family	GO:0005524,GO:0007165,GO:0043531,GO:0050832	ATP binding|signal transduction|ADP binding|defense response to fungus
AT1G36060	F5J5.5	7.16714	1.51261e-16	Up	Integrase-type DNA-binding superfamily protein	GO:0003700,GO:0005634,GO:0006355,GO:0009415,GO:0009873,GO:0043565	DNA-binding transcription factor activity|nucleus|regulation of transcription, DNA-templated|response to water|ethylene-activated signaling pathway|sequence-specific DNA binding
AT1G48405	AT1G48405	7.15193	0.26736		Kinase interacting (KIP1-like) family protein	GO:0005737,GO:0051015	cytoplasm|actin filament binding
AT5G57220	CYP81F2	7.13479	1.94116e-177	Up	cytochrome P450, family 81, subfamily F, polypeptide 2	GO:0002213,GO:0005506,GO:0009617,GO:0009682,GO:0009759,GO:0016020,GO:0016021,GO:0016709,GO:0019760,GO:0020037,GO:0042343,GO:0042742,GO:0050832,GO:0052544,GO:0071456	defense response to insect|iron ion binding|response to bacterium|induced systemic resistance|indole glucosinolate biosynthetic process|membrane|integral component of membrane|oxidoreductase activity, acting on paired donors, with incorporation or reduction of molecular oxygen, NAD(P)H as one donor, and incorporation of one atom of oxygen|glucosinolate metabolic process|heme binding|indole glucos…
AT1G72920	F3N23.12	7.12886	5.90983e-183	Up	Toll-Interleukin-Resistance (TIR) domain family protein	GO:0005737,GO:0006952,GO:0007165,GO:0009506	cytoplasm|defense response|signal transduction|plasmodesma
AT3G52460	AT3G52460	7.1284	0.00215214	Up	hydroxyproline-rich glycoprotein family protein
AT5G01540	LECRKA4.1	7.12531	4.12749e-232	Up	lectin receptor kinase a4.1
AT3G26830	PAD3	7.12146	1.71255e-248	Up	Cytochrome P450 superfamily protein	GO:0004497,GO:0005506,GO:0005783,GO:0006952,GO:0009414,GO:0009617,GO:0009625,GO:0009700,GO:0009737,GO:0010112,GO:0010120,GO:0010298,GO:0016020,GO:0016021,GO:0016709,GO:0020037,GO:0043231,GO:0050832	monooxygenase activity|iron ion binding|endoplasmic reticulum|defense response|response to water deprivation|response to bacterium|response to insect|indole phytoalexin biosynthetic process|response to abscisic acid|regulation of systemic acquired resistance|camalexin biosynthetic process|dihydrocamalexic acid decarboxylase activity|membrane|integral component of membrane|oxidoreductase activity,…	path:ath04016	MAPK signaling pathway - plant
AT4G28170	F26K10.50	7.09392	0.0128827	Up	transmembrane protein
AT1G02470	T6A9.26	7.08014	2.91683e-45	Up	Polyketide cyclase/dehydrase and lipid transport superfamily protein
AT5G10210	F18D22.2	7.07323	0.238414		nitric oxide synthase-interacting protein	GO:0004601,GO:0005507,GO:0005509,GO:0005524,GO:0005544,GO:0008270,GO:0009408,GO:0009409,GO:0009414,GO:0009639,GO:0009651,GO:0042803	peroxidase activity|copper ion binding|calcium ion binding|ATP binding|calcium-dependent phospholipid binding|zinc ion binding|response to heat|response to cold|response to water deprivation|response to red or far red light|response to salt stress|protein homodimerization activity
AT1G75890	T4O12.240	7.0732	0.238249		GDSL-like Lipase/Acylhydrolase superfamily protein	GO:0005576,GO:0016042,GO:0016298	extracellular region|lipid catabolic process|lipase activity
AT3G51440	AT3G51440	7.06952	4.93255e-147	Up	Calcium-dependent phosphotriesterase superfamily protein	GO:0005773,GO:0005783,GO:0009058,GO:0009611,GO:0009615,GO:0009620,GO:0009723,GO:0009751,GO:0009753,GO:0016020	vacuole|endoplasmic reticulum|biosynthetic process|response to wounding|response to virus|response to fungus|response to ethylene|response to salicylic acid|response to jasmonic acid|membrane
AT3G15740	AT3G15740	7.05812	0.131604		RING/U-box superfamily protein	GO:0004842,GO:0010182,GO:0016021,GO:0016567,GO:0046872	ubiquitin-protein transferase activity|sugar mediated signaling pathway|integral component of membrane|protein ubiquitination|metal ion binding
AT2G14960	GH3.1	7.04148	0.269771		Auxin-responsive GH3 family protein	GO:0009733,GO:0016874	response to auxin|ligase activity	path:ath04075	Plant hormone signal transduction
AT2G44840	ERF13	7.0375	4.31171e-45	Up	ethylene-responsive element binding factor 13	GO:0003677,GO:0003700,GO:0005634,GO:0006952,GO:0009873,GO:0010200,GO:0043565	DNA binding|DNA-binding transcription factor activity|nucleus|defense response|ethylene-activated signaling pathway|response to chitin|sequence-specific DNA binding
AT3G04060	NAC046	7.03291	1.11292e-84	Up	NAC domain containing protein 46	GO:0003677,GO:0003700,GO:0005634,GO:1900057,GO:1903648	DNA binding|DNA-binding transcription factor activity|nucleus|positive regulation of leaf senescence|positive regulation of chlorophyll catabolic process
AT4G23200	CRK12	7.02994	1.27691e-166	Up	cysteine-rich RLK (RECEPTOR-like protein kinase) 12
AT1G62420	F24O1.44	7.02912	2.4475e-11	Up	DUF506 family protein (DUF506)
AT1G18960	F14D16.11	7.02553	0.127855		myb-like HTH transcriptional regulator family protein	GO:0003700,GO:0005634,GO:0030154,GO:0043565,GO:0044212,GO:0048658,GO:0052545,GO:0055046	DNA-binding transcription factor activity|nucleus|cell differentiation|sequence-specific DNA binding|transcription regulatory region DNA binding|anther wall tapetum development|callose localization|microgametogenesis
AT5G52050	AtDTX50	7.0238	2.57325e-71	Up	MATE efflux family protein	GO:0005770,GO:0005886,GO:0006855,GO:0009737,GO:0010015,GO:0015238,GO:0015297,GO:0016021,GO:0031902,GO:0080168,GO:0090440,GO:2000070	late endosome|plasma membrane|drug transmembrane transport|response to abscisic acid|root morphogenesis|drug transmembrane transporter activity|antiporter activity|integral component of membrane|late endosome membrane|abscisic acid transport|abscisic acid transmembrane transporter activity|regulation of response to water deprivation
AT5G09720	F17I14.90	7.01611	0.0966165		Magnesium transporter CorA-like family protein	GO:0006811,GO:0016021	ion transport|integral component of membrane
AT2G21900	WRKY59	7.01308	0.000482537	Up	WRKY DNA-binding protein 59	GO:0003700,GO:0005634,GO:0043565	DNA-binding transcription factor activity|nucleus|sequence-specific DNA binding
AT5G63730	ARI14	6.98365	0.239784		IBR domain-containing protein	GO:0000151,GO:0000209,GO:0005737,GO:0006511,GO:0007275,GO:0007338,GO:0031624,GO:0032436,GO:0046872,GO:0061630,GO:0080155	ubiquitin ligase complex|protein polyubiquitination|cytoplasm|ubiquitin-dependent protein catabolic process|multicellular organism development|single fertilization|ubiquitin conjugating enzyme binding|positive regulation of proteasomal ubiquitin-dependent protein catabolic process|metal ion binding|ubiquitin protein ligase activity|regulation of double fertilization forming a zygote and endosperm
AT3G48700	CXE13	6.98317	0.0150356	Up	carboxyesterase 13	GO:0005829,GO:0052689	cytosol|carboxylic ester hydrolase activity
AT1G63820	T12P18.16	6.98157	0.0134852	Up	CCT motif family protein	GO:0003700,GO:0005634,GO:0008270,GO:0009909,GO:0010099,GO:0010161,GO:0043565	DNA-binding transcription factor activity|nucleus|zinc ion binding|regulation of flower development|regulation of photomorphogenesis|red light signaling pathway|sequence-specific DNA binding
AT5G45000	K21C13.19	6.97579	8.69218e-46	Up	Disease resistance protein (TIR-NBS-LRR class) family	GO:0005789,GO:0007165	endoplasmic reticulum membrane|signal transduction
AT3G20600	NDR1	6.94825	1.37383e-198	Up	Late embryogenesis abundant (LEA) hydroxyproline-rich glycoprotein family	GO:0005886,GO:0009506,GO:0009626,GO:0009814,GO:0009816,GO:0009817,GO:0010942,GO:0016020,GO:0042742,GO:0046658	plasma membrane|plasmodesma|plant-type hypersensitive response|defense response, incompatible interaction|defense response to bacterium, incompatible interaction|defense response to fungus, incompatible interaction|positive regulation of cell death|membrane|defense response to bacterium|anchored component of plasma membrane
AT1G26240	F28B23.10	6.94708	0.235458		Proline-rich extensin-like family protein
AT4G32630	F4D11.170	6.9457	0.162047		ArfGap/RecO-like zinc finger domain-containing protein	GO:0005096,GO:0046872	GTPase activator activity|metal ion binding
AT4G11280	ACS6	6.93148	0	Up	1-aminocyclopropane-1-carboxylic acid (acc) synthase 6	GO:0006952,GO:0006979,GO:0009611,GO:0009612,GO:0009693,GO:0009733,GO:0009753,GO:0009835,GO:0010087,GO:0016847,GO:0030170,GO:0042802,GO:0051301,GO:0071281	defense response|response to oxidative stress|response to wounding|response to mechanical stimulus|ethylene biosynthetic process|response to auxin|response to jasmonic acid|fruit ripening|phloem or xylem histogenesis|1-aminocyclopropane-1-carboxylate synthase activity|pyridoxal phosphate binding|identical protein binding|cell division|cellular response to iron ion	path:ath00270,path:ath04016	Cysteine and methionine metabolism|MAPK signaling pathway - plant
AT1G80160	GLYI7	6.92745	1.36529e-28	Up	Lactoylglutathione lyase / glyoxalase I family protein
AT3G16510	AT3G16510	6.919	1.09097e-186	Up	Calcium-dependent lipid-binding (CaLB domain) family protein	GO:0005789,GO:0005886,GO:0016021,GO:0032586	endoplasmic reticulum membrane|plasma membrane|integral component of membrane|protein storage vacuole membrane
AT3G14460	AT3G14460	6.91305	1.09535e-09	Up	LRR and NB-ARC domains-containing disease resistance protein
AT2G21510	F3K23.27	6.90044	4.82105e-06	Up	DNAJ heat shock N-terminal domain-containing protein
AT3G13500	AT3G13500	6.89445	0.277555		hypothetical protein
AT1G75050	F9E10.10	6.88825	0.125012		Pathogenesis-related thaumatin superfamily protein	GO:0005618,GO:0005773,GO:0009615,GO:0009627,GO:0010224,GO:0031540,GO:0046686,GO:0048046	cell wall|vacuole|response to virus|systemic acquired resistance|response to UV-B|regulation of anthocyanin biosynthetic process|response to cadmium ion|apoplast
AT3G04530	PPCK2	6.87994	0.015126	Up	phosphoenolpyruvate carboxylase kinase 2	GO:0004674,GO:0004683,GO:0005524,GO:0005634,GO:0005737,GO:0006468,GO:0009416,GO:0009738,GO:0009931,GO:0016036,GO:0018105,GO:0035556,GO:0046898	protein serine/threonine kinase activity|calmodulin-dependent protein kinase activity|ATP binding|nucleus|cytoplasm|protein phosphorylation|response to light stimulus|abscisic acid-activated signaling pathway|calcium-dependent protein serine/threonine kinase activity|cellular response to phosphate starvation|peptidyl-serine phosphorylation|intracellular signal transduction|response to cycloheximi…
AT2G37980	T8P21.11	6.87493	3.73661e-24	Up	O-fucosyltransferase family protein
AT4G01360	BPS3	6.86934	1.39189e-68	Up	BPS1-like protein	GO:0005886,GO:0009507,GO:0009793,GO:0048364,GO:0048367	plasma membrane|chloroplast|embryo development ending in seed dormancy|root development|shoot system development
AT2G26560	PLA2A	6.86185	0	Up	phospholipase A 2A	GO:0004620,GO:0005737,GO:0006629,GO:0009626,GO:0016020,GO:0016042,GO:0016298,GO:0031408,GO:0046686,GO:0047372,GO:0051607,GO:0071456	phospholipase activity|cytoplasm|lipid metabolic process|plant-type hypersensitive response|membrane|lipid catabolic process|lipase activity|oxylipin biosynthetic process|response to cadmium ion|acylglycerol lipase activity|defense response to virus|cellular response to hypoxia
AT4G23160	CRK8	6.83725	9.76828e-19	Up	cysteine-rich RECEPTOR-like kinase
AT5G10760	AED1	6.83548	0	Up	Eukaryotic aspartyl protease family protein	GO:0004190,GO:0006508,GO:0009627,GO:0030163,GO:0048046	aspartic-type endopeptidase activity|proteolysis|systemic acquired resistance|protein catabolic process|apoplast
AT3G07522	AT3G07522	6.79929	0.294934		hypothetical protein
AT3G46070	AT3G46070	6.79877	0.0653203		C2H2-type zinc finger family protein	GO:0003676,GO:0003700,GO:0005634,GO:0006355,GO:0010200,GO:0046872	nucleic acid binding|DNA-binding transcription factor activity|nucleus|regulation of transcription, DNA-templated|response to chitin|metal ion binding
AT3G43250	AT3G43250	6.78859	1.70947e-06	Up	coiled-coil protein (DUF572)	GO:0005634,GO:0005681,GO:0005684,GO:0045292	nucleus|spliceosomal complex|U2-type spliceosomal complex|mRNA cis splicing, via spliceosome
AT1G69900	T17F3.7	6.78302	3.26924e-77	Up	Actin cross-linking protein
AT2G31880	SOBIR1	6.78047	0	Up	Leucine-rich repeat protein kinase family protein
AT4G08040	ACS11	6.77863	3.48904e-20	Up	1-aminocyclopropane-1-carboxylate synthase 11	GO:0009693,GO:0009835,GO:0016847,GO:0030170	ethylene biosynthetic process|fruit ripening|1-aminocyclopropane-1-carboxylate synthase activity|pyridoxal phosphate binding	path:ath00270	Cysteine and methionine metabolism
AT3G49540	AT3G49540	6.76828	0.263462		hypothetical protein
AT5G46230	MPL12.1	6.74982	9.73659e-80	Up	hypothetical protein (Protein of unknown function, DUF538)
AT4G08691	AT4G08691	6.74631	0.297956		hypothetical protein
AT3G01900	CYP94B2	6.74631	0.297956		cytochrome P450, family 94, subfamily B, polypeptide 2	GO:0005506,GO:0009611,GO:0009694,GO:0016021,GO:0016705,GO:0020037,GO:0052694	iron ion binding|response to wounding|jasmonic acid metabolic process|integral component of membrane|oxidoreductase activity, acting on paired donors, with incorporation or reduction of molecular oxygen|heme binding|jasmonoyl-isoleucine-12-hydroxylase activity
AT4G03460	F9H3.9	6.73712	0.000275546	Up	Ankyrin repeat family protein	GO:0005887,GO:0008219,GO:0009416,GO:0009615,GO:0009617,GO:0009751,GO:0009816,GO:0016020,GO:0016567,GO:0030176,GO:0050826,GO:0071446,GO:1900150,GO:1900426,GO:1902290,GO:2000031	integral component of plasma membrane|cell death|response to light stimulus|response to virus|response to bacterium|response to salicylic acid|defense response to bacterium, incompatible interaction|membrane|protein ubiquitination|integral component of endoplasmic reticulum membrane|response to freezing|cellular response to salicylic acid stimulus|regulation of defense response to fungus|positive…
AT2G38470	WRKY33	6.7265	0	Up	WRKY DNA-binding protein 33	GO:0003700,GO:0005634,GO:0006970,GO:0009408,GO:0009409,GO:0009414,GO:0009651,GO:0010120,GO:0010200,GO:0010508,GO:0034605,GO:0042742,GO:0043565,GO:0044212,GO:0046872,GO:0050832,GO:0070370	DNA-binding transcription factor activity|nucleus|response to osmotic stress|response to heat|response to cold|response to water deprivation|response to salt stress|camalexin biosynthetic process|response to chitin|positive regulation of autophagy|cellular response to heat|defense response to bacterium|sequence-specific DNA binding|transcription regulatory region DNA binding|metal ion binding|def…	path:ath04016,path:ath04626	MAPK signaling pathway - plant|Plant-pathogen interaction
AT5G41550	MBK23.7	6.71397	6.43551e-25	Up	Disease resistance protein (TIR-NBS-LRR class) family	GO:0005524,GO:0007165,GO:0043531,GO:0050832	ATP binding|signal transduction|ADP binding|defense response to fungus
AT5G20960	AO1	6.71051	6.43588e-203	Up	aldehyde oxidase 1	GO:0004031,GO:0005506,GO:0005737,GO:0009055,GO:0009688,GO:0009851,GO:0050302,GO:0051537,GO:0071949	aldehyde oxidase activity|iron ion binding|cytoplasm|electron transfer activity|abscisic acid biosynthetic process|auxin biosynthetic process|indole-3-acetaldehyde oxidase activity|2 iron, 2 sulfur cluster binding|FAD binding	path:ath00380	Tryptophan metabolism
AT2G03580	F19B11.3	6.70988	0.291892		F-box family protein-like protein
AT3G07900	AT3G07900	6.70988	0.291892		O-fucosyltransferase family protein
AT3G23170	AT3G23170	6.70259	1.8465e-192	Up	hypothetical protein	GO:0005634,GO:0005737,GO:0009507	nucleus|cytoplasm|chloroplast
AT1G04500	F19P19.3	6.68554	0.000373022	Up	CCT motif family protein
AT5G06320	NHL3	6.67564	0	Up	NDR1/HIN1-like 3	GO:0005774,GO:0005794,GO:0005886,GO:0009506,GO:0009611,GO:0009617,GO:0009751,GO:0009816,GO:0016021,GO:0042742,GO:0046658,GO:0051607	vacuolar membrane|Golgi apparatus|plasma membrane|plasmodesma|response to wounding|response to bacterium|response to salicylic acid|defense response to bacterium, incompatible interaction|integral component of membrane|defense response to bacterium|anchored component of plasma membrane|defense response to virus
AT5G01560	LECRKA4.3	6.66781	1.2772e-19	Up	lectin receptor kinase a4.3
AT2G41010	CAMBP25	6.66725	5.93643e-233	Up	calmodulin (CAM)-binding protein of 25 kDa	GO:0005516,GO:0005634,GO:0009414,GO:0009651,GO:0010337	calmodulin binding|nucleus|response to water deprivation|response to salt stress|regulation of salicylic acid metabolic process
AT2G32460	MYB101	6.66675	0.340406		myb domain protein 101	GO:0003700,GO:0005634,GO:0009555,GO:0009739,GO:0009740,GO:0009789,GO:0010468,GO:0030154,GO:0043068,GO:0043565,GO:0044212,GO:0045893,GO:0048235,GO:0080092,GO:0090406,GO:1901371,GO:1990019	DNA-binding transcription factor activity|nucleus|pollen development|response to gibberellin|gibberellic acid mediated signaling pathway|positive regulation of abscisic acid-activated signaling pathway|regulation of gene expression|cell differentiation|positive regulation of programmed cell death|sequence-specific DNA binding|transcription regulatory region DNA binding|positive regulation of tran…
AT4G26560	CBL7	6.66675	0.340406		calcineurin B-like protein 7	GO:0005509,GO:0005513,GO:0005634,GO:0005737	calcium ion binding|detection of calcium ion|nucleus|cytoplasm
AT2G37430	ZAT11	6.66363	3.48217e-12	Up	C2H2 and C2HC zinc fingers superfamily protein	GO:0003676,GO:0003700,GO:0005634,GO:0006355,GO:0010200,GO:0046872,GO:0071289,GO:2000280	nucleic acid binding|DNA-binding transcription factor activity|nucleus|regulation of transcription, DNA-templated|response to chitin|metal ion binding|cellular response to nickel ion|regulation of root development
AT5G40510	MNF13.5	6.65946	0.00438202	Up	Sucrase/ferredoxin-like family protein
AT2G32140	F22D22.11	6.65128	2.38356e-168	Up	transmembrane receptor	GO:0007165,GO:0030246	signal transduction|carbohydrate binding
AT3G11650	NHL2	6.64077	2.99922e-156	Up	NDR1/HIN1-like 2	GO:0009506,GO:0009507,GO:0016021,GO:0046658,GO:0051607	plasmodesma|chloroplast|integral component of membrane|anchored component of plasma membrane|defense response to virus
AT1G79400	CHX2	6.63392	0.000211118	Up	cation/H+ exchanger 2	GO:0006813,GO:0006885,GO:0012505,GO:0015299,GO:0016021	potassium ion transport|regulation of pH|endomembrane system|solute:proton antiporter activity|integral component of membrane
AT5G39110	MXF12.120	6.62239	0.0762088		RmlC-like cupins superfamily protein	GO:0005618,GO:0030145,GO:0045735,GO:0048046	cell wall|manganese ion binding|nutrient reservoir activity|apoplast
AT3G13090	ABCC6	6.57622	1.95321e-21	Up	multidrug resistance-associated protein 8	GO:0000325,GO:0005524,GO:0005774,GO:0008559,GO:0009506,GO:0016020,GO:0016021,GO:0042626,GO:0055085	plant-type vacuole|ATP binding|vacuolar membrane|xenobiotic transmembrane transporting ATPase activity|plasmodesma|membrane|integral component of membrane|ATPase activity, coupled to transmembrane movement of substances|transmembrane transport
AT2G46150	T3F17.20	6.57608	1.47966e-47	Up	Late embryogenesis abundant (LEA) hydroxyproline-rich glycoprotein family	GO:0005886,GO:0016021	plasma membrane|integral component of membrane
AT4G03450	F9H3.7	6.57076	2.51558e-205	Up	Ankyrin repeat family protein	GO:0005887,GO:0008219,GO:0009416,GO:0009615,GO:0009617,GO:0009751,GO:0009816,GO:0016020,GO:0016567,GO:0030176,GO:0050826,GO:0071446,GO:1900150,GO:1900426,GO:1902290,GO:2000031	integral component of plasma membrane|cell death|response to light stimulus|response to virus|response to bacterium|response to salicylic acid|defense response to bacterium, incompatible interaction|membrane|protein ubiquitination|integral component of endoplasmic reticulum membrane|response to freezing|cellular response to salicylic acid stimulus|regulation of defense response to fungus|positive…
AT5G40230	UMAMIT37	6.56975	8.99982e-31	Up	nodulin MtN21 /EamA-like transporter family protein	GO:0005886,GO:0016021,GO:0022857	plasma membrane|integral component of membrane|transmembrane transporter activity
AT3G57460	AT3G57460	6.56778	8.76953e-174	Up	catalytic/ metal ion binding / metalloendopeptidase/ zinc ion binding protein	GO:0004222,GO:0005739,GO:0046872,GO:0051603	metalloendopeptidase activity|mitochondrion|metal ion binding|proteolysis involved in cellular protein catabolic process
AT2G21850	F7D8.17	6.56606	6.90476e-73	Up	Cysteine/Histidine-rich C1 domain family protein
AT1G49000	F27J15.21	6.55199	7.28764e-39	Up	transmembrane protein
AT5G38310	MSI17.4	6.54865	1.26593e-09	Up	hypothetical protein
AT1G07160	F10K1.13	6.53544	0.0202065	Up	Protein phosphatase 2C family protein	GO:0004722,GO:0046872	protein serine/threonine phosphatase activity|metal ion binding
AT2G35658	AT2G35658	6.5275	1.73021e-11	Up	transmembrane protein
AT1G17665	AT1G17665	6.5063	1.03358e-19	Up	CA-responsive protein
AT3G03700	F20H23.27	6.50047	0.00470943	Up	Plasma-membrane choline transporter family protein	GO:0005886,GO:0016021	plasma membrane|integral component of membrane
AT2G22290	RABH1d	6.49619	0.0303818	Up	RAB GTPase homolog H1D	GO:0000139,GO:0003924,GO:0005525,GO:0005739,GO:0005794,GO:0005829,GO:0006886,GO:0006890,GO:0006891,GO:0032482,GO:0042147	Golgi membrane|GTPase activity|GTP binding|mitochondrion|Golgi apparatus|cytosol|intracellular protein transport|retrograde vesicle-mediated transport, Golgi to ER|intra-Golgi vesicle-mediated transport|Rab protein signal transduction|retrograde transport, endosome to Golgi
AT5G15853	AT5G15853	6.49399	0.0315081	Up	hypothetical protein
AT5G49520	WRKY48	6.49217	1.0991e-119	Up	WRKY DNA-binding protein 48	GO:0003677,GO:0003700,GO:0005634,GO:0009617,GO:0010200,GO:0042742,GO:0043565,GO:0045893	DNA binding|DNA-binding transcription factor activity|nucleus|response to bacterium|response to chitin|defense response to bacterium|sequence-specific DNA binding|positive regulation of transcription, DNA-templated
AT1G73810	F25P22.23	6.47496	1.24048e-144	Up	Core-2/I-branching beta-1,6-N-acetylglucosaminyltransferase family protein
AT1G77380	AAP3	6.46389	1.15463e-56	Up	amino acid permease 3	GO:0003333,GO:0005886,GO:0015171,GO:0015293,GO:0015802,GO:0016021,GO:0031965	amino acid transmembrane transport|plasma membrane|amino acid transmembrane transporter activity|symporter activity|basic amino acid transport|integral component of membrane|nuclear membrane
AT1G62580	NOGC1	6.46383	0.0581233		flavin containing monooxygenase FMO GS-OX-like protein	GO:0004383,GO:0004497,GO:0004499,GO:0019825,GO:0050660,GO:0050661,GO:0070026,GO:0090332	guanylate cyclase activity|monooxygenase activity|N,N-dimethylaniline monooxygenase activity|oxygen binding|flavin adenine dinucleotide binding|NADP binding|nitric oxide binding|stomatal closure
AT2G17040	NAC036	6.4532	0	Up	NAC domain containing protein 36	GO:0005634,GO:0043565,GO:0045893,GO:1901002,GO:1902584	nucleus|sequence-specific DNA binding|positive regulation of transcription, DNA-templated|positive regulation of response to salt stress|positive regulation of response to water deprivation
AT5G62770	MQB2.9	6.44074	4.93418e-124	Up	membrane-associated kinase regulator, putative (DUF1645)
AT4G02170	T10M13.17	6.42497	0.146317		cotton fiber protein
AT1G61480	T1F9.2	6.41933	0.000879349	Up	S-locus lectin protein kinase family protein
AT4G13130	F17N18.20	6.41906	0.0196033	Up	Cysteine/Histidine-rich C1 domain family protein
AT2G29460	GSTU4	6.39567	1.44914e-69	Up	glutathione S-transferase tau 4	GO:0004364,GO:0005737,GO:0005829,GO:0006749,GO:0009407	glutathione transferase activity|cytoplasm|cytosol|glutathione metabolic process|toxin catabolic process	path:ath00480	Glutathione metabolism
AT4G14370	DL3225C	6.38243	2.09055e-68	Up	Disease resistance protein (TIR-NBS-LRR class) family	GO:0005524,GO:0007165,GO:0043531,GO:0050832	ATP binding|signal transduction|ADP binding|defense response to fungus
AT1G48210	F21D18.32	6.38114	2.50546e-229	Up	Protein kinase superfamily protein	GO:0004675,GO:0005524,GO:0005886,GO:0006468,GO:0009626	transmembrane receptor protein serine/threonine kinase activity|ATP binding|plasma membrane|protein phosphorylation|plant-type hypersensitive response
AT4G39580	F23K16.210	6.37277	2.157e-47	Up	Galactose oxidase/kelch repeat superfamily protein
AT4G00580	F6N23.4	6.36325	0.358808		COP1-interacting protein-like protein
AT2G39350	ABCG1	6.3444	4.28351e-49	Up	ABC-2 type transporter family protein	GO:0005524,GO:0005886,GO:0009624,GO:0010208,GO:0016021,GO:0042626,GO:0055085	ATP binding|plasma membrane|response to nematode|pollen wall assembly|integral component of membrane|ATPase activity, coupled to transmembrane movement of substances|transmembrane transport
AT5G66650	MSN2.3	6.34233	4.39237e-76	Up	calcium uniporter (DUF607)	GO:0005262,GO:0005743,GO:0015292,GO:0016021,GO:0051560	calcium channel activity|mitochondrial inner membrane|uniporter activity|integral component of membrane|mitochondrial calcium ion homeostasis
AT1G78390	NCED9	6.341	0.0894314		nine-cis-epoxycarotenoid dioxygenase 9	GO:0009507,GO:0009570,GO:0009688,GO:0010162,GO:0010436,GO:0016121,GO:0045549,GO:0046872	chloroplast|chloroplast stroma|abscisic acid biosynthetic process|seed dormancy process|carotenoid dioxygenase activity|carotene catabolic process|9-cis-epoxycarotenoid dioxygenase activity|metal ion binding	path:ath00906	Carotenoid biosynthesis
AT4G26120	F20B18.230	6.33918	2.85448e-59	Up	Ankyrin repeat family protein / BTB/POZ domain-containing protein	GO:0005634,GO:0005737,GO:0010200,GO:0016567,GO:0042742,GO:0050832,GO:2000022	nucleus|cytoplasm|response to chitin|protein ubiquitination|defense response to bacterium|defense response to fungus|regulation of jasmonic acid mediated signaling pathway	path:ath04075	Plant hormone signal transduction
AT3G04220	T6K12.16	6.33526	7.28301e-58	Up	Disease resistance protein (TIR-NBS-LRR class) family	GO:0005524,GO:0007165,GO:0009816,GO:0042742,GO:0043531	ATP binding|signal transduction|defense response to bacterium, incompatible interaction|defense response to bacterium|ADP binding
AT1G79320	MC6	6.31238	0.187259		metacaspase 6	GO:0008234	cysteine-type peptidase activity
AT4G19810	ChiC	6.31073	7.54308e-46	Up	Glycosyl hydrolase family protein with chitinase insertion domain-containing protein	GO:0000272,GO:0004568,GO:0005576,GO:0005618,GO:0006032,GO:0008061,GO:0008843,GO:0009651,GO:0009737,GO:0009753,GO:0035885	polysaccharide catabolic process|chitinase activity|extracellular region|cell wall|chitin catabolic process|chitin binding|endochitinase activity|response to salt stress|response to abscisic acid|response to jasmonic acid|exochitinase activity	path:ath00520	Amino sugar and nucleotide sugar metabolism
AT4G33050	EDA39	6.3079	0	Up	calmodulin-binding family protein	GO:0005516,GO:0005634,GO:0005737,GO:0010119	calmodulin binding|nucleus|cytoplasm|regulation of stomatal movement
AT5G12340	AT5G12340	6.3075	2.67181e-08	Up	DUF4228 domain protein
AT1G74450	F1M20.13	6.29654	0	Up	BPS1-like protein (DUF793)
AT5G03355	AT5G03355	6.29503	1.25502e-40	Up	cysteine/histidine-rich C1 domain protein
AT5G12930	T24H18.90	6.28349	2.84342e-45	Up	inactive rhomboid protein
AT4G01250	WRKY22	6.27831	1.40809e-112	Up	WRKY family transcription factor	GO:0003700,GO:0005634,GO:0006952,GO:0010150,GO:0010200,GO:0043565,GO:0044212	DNA-binding transcription factor activity|nucleus|defense response|leaf senescence|response to chitin|sequence-specific DNA binding|transcription regulatory region DNA binding	path:ath04016,path:ath04626	MAPK signaling pathway - plant|Plant-pathogen interaction
AT1G28190	F3H9.15	6.27819	1.23355e-116	Up	hypothetical protein
AT5G43620	K9D7.12	6.27598	5.24395e-83	Up	Pre-mRNA cleavage complex II	GO:0000993,GO:0003729,GO:0005737,GO:0005849,GO:0006369,GO:0006378,GO:0046872	RNA polymerase II complex binding|mRNA binding|cytoplasm|mRNA cleavage factor complex|termination of RNA polymerase II transcription|mRNA polyadenylation|metal ion binding	path:ath03015	mRNA surveillance pathway
AT1G19610	PDF1.4	6.26927	4.05883e-49	Up	defensin-like protein	GO:0005576,GO:0006952,GO:0031640,GO:0050832	extracellular region|defense response|killing of cells of other organism|defense response to fungus
AT5G61490	K11J9.2	6.25265	2.94167e-08	Up	transmembrane protein
AT3G56400	WRKY70	6.25179	0	Up	WRKY DNA-binding protein 70	GO:0000302,GO:0002229,GO:0003700,GO:0005634,GO:0006355,GO:0006970,GO:0009617,GO:0009625,GO:0009682,GO:0009742,GO:0009751,GO:0009753,GO:0009862,GO:0009864,GO:0009873,GO:0010104,GO:0010150,GO:0010200,GO:0031347,GO:0042742,GO:0043565,GO:0045892,GO:0047484,GO:0050832,GO:0080151,GO:0080187,GO:0090333,GO:1900056,GO:1900457,GO:2000022,GO:2000031,GO:2000070	response to reactive oxygen species|defense response to oomycetes|DNA-binding transcription factor activity|nucleus|regulation of transcription, DNA-templated|response to osmotic stress|response to bacterium|response to insect|induced systemic resistance|brassinosteroid mediated signaling pathway|response to salicylic acid|response to jasmonic acid|systemic acquired resistance, salicylic acid med…
AT4G03292	AT4G03292	6.20671	0.324247		Polynucleotidyl transferase, ribonuclease H-like superfamily protein
AT4G21903	AT4G21903	6.20028	1.22771e-65	Up	MATE efflux family protein	GO:0006855,GO:0015238,GO:0015297,GO:0016021	drug transmembrane transport|drug transmembrane transporter activity|antiporter activity|integral component of membrane
AT4G16563	AT4G16563	6.19121	4.85686e-99	Up	Eukaryotic aspartyl protease family protein	GO:0004190,GO:0006508,GO:0009505,GO:0030163	aspartic-type endopeptidase activity|proteolysis|plant-type cell wall|protein catabolic process
AT1G16130	WAKL2	6.18926	2.35629e-37	Up	wall associated kinase-like 2
AT4G30640	F17I23.20	6.17983	1.48867e-11	Up	RNI-like superfamily protein	GO:0016567,GO:0019005,GO:0031146	protein ubiquitination|SCF ubiquitin ligase complex|SCF-dependent proteasomal ubiquitin-dependent protein catabolic process
AT1G27020	T7N9.8	6.17653	0	Up	plant/protein
AT3G53480	ABCG37	6.16218	5.4466e-07	Up	pleiotropic drug resistance 9	GO:0005215,GO:0005524,GO:0005886,GO:0006855,GO:0009506,GO:0009926,GO:0016021,GO:0042626,GO:0048364,GO:0055085,GO:0071366	transporter activity|ATP binding|plasma membrane|drug transmembrane transport|plasmodesma|auxin polar transport|integral component of membrane|ATPase activity, coupled to transmembrane movement of substances|root development|transmembrane transport|cellular response to indolebutyric acid stimulus
AT2G40095	AT2G40095	6.15764	5.66782e-90	Up	Alpha/beta hydrolase related protein
AT3G50470	HR3	6.1346	2.11927e-88	Up	homolog of RPW8 3	GO:0009620,GO:0009626,GO:0016021,GO:0050832	response to fungus|plant-type hypersensitive response|integral component of membrane|defense response to fungus
AT2G04430	NUDT5	6.13144	2.34652e-16	Up	nudix hydrolase homolog 5	GO:0005829,GO:0035529,GO:0046872,GO:0047631,GO:0051287	cytosol|NADH pyrophosphatase activity|metal ion binding|ADP-ribose diphosphatase activity|NAD binding
AT1G63720	F24D7.9	6.12709	1.32397e-79	Up	hydroxyproline-rich glycoprotein family protein	GO:0005886	plasma membrane
AT5G53290	CRF3	6.12207	6.37556e-23	Up	cytokinin response factor 3	GO:0003677,GO:0003700,GO:0005634,GO:0005737,GO:0009736,GO:0009873,GO:0048366,GO:0048825	DNA binding|DNA-binding transcription factor activity|nucleus|cytoplasm|cytokinin-activated signaling pathway|ethylene-activated signaling pathway|leaf development|cotyledon development
AT1G04600	XIA	6.10452	1.5792e-116	Up	myosin XI A	GO:0003774,GO:0003779,GO:0005516,GO:0005524,GO:0007015,GO:0016459,GO:0030048	motor activity|actin binding|calmodulin binding|ATP binding|actin filament organization|myosin complex|actin filament-based movement
AT2G25460	F13B15.12	6.10168	1.60545e-18	Up	EEIG1/EHBP1 protein amino-terminal domain protein
AT3G02800	PFA-DSP3	6.10057	2.60807e-16	Up	Tyrosine phosphatase family protein	GO:0004725,GO:0005634,GO:0005737,GO:0016791	protein tyrosine phosphatase activity|nucleus|cytoplasm|phosphatase activity
AT2G25090	CIPK16	6.08216	2.23678e-06	Up	CBL-interacting protein kinase 16	GO:0004674,GO:0005524,GO:0006814,GO:0007165,GO:0042538	protein serine/threonine kinase activity|ATP binding|sodium ion transport|signal transduction|hyperosmotic salinity response
AT3G03240	T17B22.7	6.08136	0.0321635	Up	alpha/beta-Hydrolases superfamily protein
AT1G70030	F20P5.23	6.07672	0.333196		Paired amphipathic helix (PAH2) superfamily protein	GO:0000122,GO:0000785,GO:0003714,GO:0005634,GO:0016575	negative regulation of transcription by RNA polymerase II|chromatin|transcription corepressor activity|nucleus|histone deacetylation
AT2G30040	MAPKKK14	6.07416	1.52898e-72	Up	mitogen-activated protein kinase kinase kinase 14	GO:0004672,GO:0004674,GO:0004709,GO:0005524,GO:0005634,GO:0005737,GO:0006970,GO:0009737,GO:0009738,GO:0009789,GO:0023014,GO:0031098,GO:0032147,GO:0046777,GO:1900057,GO:1902457,GO:2000038	protein kinase activity|protein serine/threonine kinase activity|MAP kinase kinase kinase activity|ATP binding|nucleus|cytoplasm|response to osmotic stress|response to abscisic acid|abscisic acid-activated signaling pathway|positive regulation of abscisic acid-activated signaling pathway|signal transduction by protein phosphorylation|stress-activated protein kinase signaling cascade|activation of…
AT1G57990	PUP18	6.07089	2.75077e-303	Up	purine permease 18	GO:0005345,GO:0005886,GO:0006863,GO:0016020,GO:0016021	purine nucleobase transmembrane transporter activity|plasma membrane|purine nucleobase transport|membrane|integral component of membrane
AT1G24320	F3I6.26	6.06878	0.0146398	Up	Six-hairpin glycosidases superfamily protein	GO:0004573,GO:0005789,GO:0006487,GO:0009311	mannosyl-oligosaccharide glucosidase activity|endoplasmic reticulum membrane|protein N-linked glycosylation|oligosaccharide metabolic process	path:ath00510,path:ath04141	N-Glycan biosynthesis|Protein processing in endoplasmic reticulum
AT2G46750	GulLO2	6.0657	0.00200846	Up	D-arabinono-1,4-lactone oxidase family protein	GO:0003885,GO:0016020,GO:0019853,GO:0050105,GO:0071949	D-arabinono-1,4-lactone oxidase activity|membrane|L-ascorbic acid biosynthetic process|L-gulonolactone oxidase activity|FAD binding	path:ath00053	Ascorbate and aldarate metabolism
AT2G24850	TAT3	6.0647	0	Up	tyrosine aminotransferase 3	GO:0004838,GO:0006520,GO:0009058,GO:0009611,GO:0009753,GO:0030170	L-tyrosine:2-oxoglutarate aminotransferase activity|cellular amino acid metabolic process|biosynthetic process|response to wounding|response to jasmonic acid|pyridoxal phosphate binding	path:ath00130,path:ath00270,path:ath00350,path:ath00360,path:ath00400,path:ath00950,path:ath00960	Ubiquinone and other terpenoid-quinone biosynthesis|Cysteine and methionine metabolism|Tyrosine metabolism|Phenylalanine metabolism|Phenylalanine, tyrosine and tryptophan biosynthesis|Isoquinoline alkaloid biosynthesis|Tropane, piperidine and pyridine alkaloid biosynthesis
AT4G11543	AT4G11543	6.05839	0.299614		hypothetical protein
AT1G72240	T9N14.5	6.05426	1.70516e-30	Up	hypothetical protein
AT4G23190	CRK11	6.0488	2.77062e-141	Up	cysteine-rich RLK (RECEPTOR-like protein kinase) 11	GO:0004672,GO:0004674,GO:0005524,GO:0005886,GO:0006468,GO:0006979,GO:0009816,GO:0016020,GO:0016021,GO:0042742	protein kinase activity|protein serine/threonine kinase activity|ATP binding|plasma membrane|protein phosphorylation|response to oxidative stress|defense response to bacterium, incompatible interaction|membrane|integral component of membrane|defense response to bacterium
AT4G30430	TET9	6.04203	1.85984e-06	Up	tetraspanin9	GO:0005886,GO:0009506,GO:0016021	plasma membrane|plasmodesma|integral component of membrane
AT4G34135	UGT73B2	6.0378	7.38189e-146	Up	UDP-glucosyltransferase 73B2	GO:0008194,GO:0033836,GO:0035251,GO:0043231,GO:0047893,GO:0051555,GO:0051707,GO:0080043,GO:0080044	UDP-glycosyltransferase activity|flavonol 7-O-beta-glucosyltransferase activity|UDP-glucosyltransferase activity|intracellular membrane-bounded organelle|flavonol 3-O-glucosyltransferase activity|flavonol biosynthetic process|response to other organism|quercetin 3-O-glucosyltransferase activity|quercetin 7-O-glucosyltransferase activity
AT1G56550	RGXT3	6.0313	6.93821e-47	Up	RhamnoGalacturonan specific Xylosyltransferase 1	GO:0000139,GO:0005794,GO:0010306,GO:0016021,GO:0016757,GO:0035252	Golgi membrane|Golgi apparatus|rhamnogalacturonan II biosynthetic process|integral component of membrane|transferase activity, transferring glycosyl groups|UDP-xylosyltransferase activity
AT2G41100	TCH3	6.0294	0	Up	Calcium-binding EF hand family protein	GO:0005509,GO:0005634,GO:0005774,GO:0009506,GO:0009612,GO:0009646,GO:0009652,GO:0019722	calcium ion binding|nucleus|vacuolar membrane|plasmodesma|response to mechanical stimulus|response to absence of light|thigmotropism|calcium-mediated signaling	path:ath04626	Plant-pathogen interaction
AT5G47960	RABA4C	6.02579	3.68706e-39	Up	RAB GTPase homolog A4C	GO:0003924,GO:0005525,GO:0005768,GO:0005886,GO:0006886,GO:0032482	GTPase activity|GTP binding|endosome|plasma membrane|intracellular protein transport|Rab protein signal transduction	path:ath04144	Endocytosis
AT3G60580	AT3G60580	6.02514	1.76107e-23	Up	C2H2-like zinc finger protein	GO:0003700,GO:0005634,GO:0006355,GO:0044212,GO:0046872	DNA-binding transcription factor activity|nucleus|regulation of transcription, DNA-templated|transcription regulatory region DNA binding|metal ion binding
AT3G28470	TDF1	6.02132	0.344574		Duplicated homeodomain-like superfamily protein	GO:0003700,GO:0005634,GO:0030154,GO:0043565,GO:0044212,GO:0048658,GO:0052545,GO:0055046	DNA-binding transcription factor activity|nucleus|cell differentiation|sequence-specific DNA binding|transcription regulatory region DNA binding|anther wall tapetum development|callose localization|microgametogenesis
AT5G65090	BST1	5.99442	4.06492e-23	Up	DNAse I-like superfamily protein	GO:0004439,GO:0009932,GO:0010053,GO:0034485,GO:0046856,GO:0048765,GO:0048766	phosphatidylinositol-4,5-bisphosphate 5-phosphatase activity|cell tip growth|root epidermal cell differentiation|phosphatidylinositol-3,4,5-trisphosphate 5-phosphatase activity|phosphatidylinositol dephosphorylation|root hair cell differentiation|root hair initiation
AT5G46010	MCL19.5	5.98739	0.304499		Homeodomain-like superfamily protein	GO:0003677,GO:0003700,GO:0005634,GO:0008284,GO:0009793,GO:0030010,GO:0048825,GO:0090451	DNA binding|DNA-binding transcription factor activity|nucleus|positive regulation of cell proliferation|embryo development ending in seed dormancy|establishment of cell polarity|cotyledon development|cotyledon boundary formation
AT4G10440	F7L13.20	5.98696	0.339016		S-adenosyl-L-methionine-dependent methyltransferases superfamily protein	GO:0005768,GO:0005774,GO:0005789,GO:0005802,GO:0008757,GO:0016021,GO:0052546	endosome|vacuolar membrane|endoplasmic reticulum membrane|trans-Golgi network|S-adenosylmethionine-dependent methyltransferase activity|integral component of membrane|cell wall pectin metabolic process
AT1G68620	F24J5.14	5.98474	4.85555e-93	Up	alpha/beta-Hydrolases superfamily protein	GO:0052689	carboxylic ester hydrolase activity
AT3G23120	RLP38	5.97315	1.84902e-273	Up	receptor like protein 38	GO:0005886,GO:0016021	plasma membrane|integral component of membrane
AT2G30140	UGT87A2	5.95846	0	Up	UDP-Glycosyltransferase superfamily protein	GO:0005634,GO:0005737,GO:0005829,GO:0008194,GO:0009909,GO:0043231,GO:0080043,GO:0080044	nucleus|cytoplasm|cytosol|UDP-glycosyltransferase activity|regulation of flower development|intracellular membrane-bounded organelle|quercetin 3-O-glucosyltransferase activity|quercetin 7-O-glucosyltransferase activity
AT1G20350	TIM17-1	5.95706	1.08167e-59	Up	translocase inner membrane subunit 17-1	GO:0005744,GO:0030150,GO:0031305	TIM23 mitochondrial import inner membrane translocase complex|protein import into mitochondrial matrix|integral component of mitochondrial inner membrane
AT1G65390	PP2-A5	5.94847	6.53468e-18	Up	phloem protein 2 A5	GO:0007165,GO:0030246	signal transduction|carbohydrate binding
AT5G36870	GSL09	5.94778	0.349399		glucan synthase-like 9	GO:0000148,GO:0003843,GO:0006075,GO:0008360,GO:0016020,GO:0016021,GO:0071555	1,3-beta-D-glucan synthase complex|1,3-beta-D-glucan synthase activity|(1->3)-beta-D-glucan biosynthetic process|regulation of cell shape|membrane|integral component of membrane|cell wall organization
AT4G28620	ABCB24	5.94777	0.349523		ABC transporter of the mitochondrion 2	GO:0005215,GO:0005524,GO:0005739,GO:0005743,GO:0006811,GO:0006879,GO:0016021,GO:0042626,GO:0046686	transporter activity|ATP binding|mitochondrion|mitochondrial inner membrane|ion transport|cellular iron ion homeostasis|integral component of membrane|ATPase activity, coupled to transmembrane movement of substances|response to cadmium ion	path:ath02010	ABC transporters
AT5G16170	T21H19.90	5.92819	4.65639e-54	Up	Core-2/I-branching beta-1,6-N-acetylglucosaminyltransferase family protein
AT2G13680	CALS5	5.9275	0.182575		callose synthase 5	GO:0000148,GO:0003843,GO:0006075,GO:0008360,GO:0009556,GO:0009846,GO:0009860,GO:0010208,GO:0016021,GO:0071555,GO:0080092	1,3-beta-D-glucan synthase complex|1,3-beta-D-glucan synthase activity|(1->3)-beta-D-glucan biosynthetic process|regulation of cell shape|microsporogenesis|pollen germination|pollen tube growth|pollen wall assembly|integral component of membrane|cell wall organization|regulation of pollen tube growth
AT1G26200	F28B23.26	5.91727	1.6145e-29	Up	TRAM, LAG1 and CLN8 (TLC) lipid-sensing domain containing protein	GO:0005783,GO:0005789,GO:0016021,GO:0042761,GO:0046513,GO:0050291	endoplasmic reticulum|endoplasmic reticulum membrane|integral component of membrane|very long-chain fatty acid biosynthetic process|ceramide biosynthetic process|sphingosine N-acyltransferase activity
AT1G22470	F12K8.18	5.91313	0.351881		hypothetical protein
AT4G24080	ALL1	5.91285	0.341347		aldolase like
AT3G60961	AT3G60961	5.91208	4.84135e-07	Up	P-loop containing nucleoside triphosphate hydrolases superfamily protein	GO:0004127,GO:0005524,GO:0005634,GO:0005737,GO:0006207,GO:0006221,GO:0009041	cytidylate kinase activity|ATP binding|nucleus|cytoplasm|'de novo' pyrimidine nucleobase biosynthetic process|pyrimidine nucleotide biosynthetic process|uridylate kinase activity
AT4G15975	AT4G15975	5.89645	1.02231e-14	Up	RING/U-box superfamily protein	GO:0006952,GO:0016021,GO:0016567,GO:0016740,GO:0046872	defense response|integral component of membrane|protein ubiquitination|transferase activity|metal ion binding
AT1G21120	IGMT2	5.89569	3.93637e-52	Up	O-methyltransferase family protein	GO:0005829,GO:0008168,GO:0008171,GO:0008757,GO:0019438,GO:0042343,GO:0046983	cytosol|methyltransferase activity|O-methyltransferase activity|S-adenosylmethionine-dependent methyltransferase activity|aromatic compound biosynthetic process|indole glucosinolate metabolic process|protein dimerization activity
AT5G21150	AGO9	5.85945	0.258184		Argonaute family protein	GO:0005634,GO:0005737,GO:0006417,GO:0009554,GO:0010529,GO:0031047,GO:0035197,GO:0048481,GO:0051607,GO:1904159	nucleus|cytoplasm|regulation of translation|megasporogenesis|negative regulation of transposition|gene silencing by RNA|siRNA binding|plant ovule development|defense response to virus|megasporocyte differentiation
AT5G26700	AT5G26700	5.85939	0.00146026	Up	RmlC-like cupins superfamily protein	GO:0005618,GO:0009506,GO:0010497,GO:0030145,GO:0045735,GO:0048046,GO:2000280	cell wall|plasmodesma|plasmodesmata-mediated intercellular transport|manganese ion binding|nutrient reservoir activity|apoplast|regulation of root development
AT2G46375	AT2G46375	5.85769	0.355937		hypothetical protein
AT5G37600	GSR 1	5.85203	0	Up	hypothetical protein	GO:0004356,GO:0005507,GO:0005524,GO:0005618,GO:0005829,GO:0005886,GO:0006542,GO:0009506,GO:0010150,GO:0022626,GO:0042128	glutamate-ammonia ligase activity|copper ion binding|ATP binding|cell wall|cytosol|plasma membrane|glutamine biosynthetic process|plasmodesma|leaf senescence|cytosolic ribosome|nitrate assimilation	path:ath00220,path:ath00250,path:ath00630,path:ath00910	Arginine biosynthesis|Alanine, aspartate and glutamate metabolism|Glyoxylate and dicarboxylate metabolism|Nitrogen metabolism
AT1G57570	T8L23.4	5.84653	0.0332463	Up	Mannose-binding lectin superfamily protein	GO:0030246	carbohydrate binding
AT3G22930	CML11	5.83552	4.04614e-23	Up	calmodulin-like 11	GO:0005509,GO:0005634,GO:0019722,GO:0030234,GO:0051300	calcium ion binding|nucleus|calcium-mediated signaling|enzyme regulator activity|spindle pole body organization	path:ath04626	Plant-pathogen interaction
AT1G65500	F5I14.4	5.83471	1.15416e-256	Up	transmembrane protein
AT2G26440	pectin methylesterase 12	5.83317	0	Up	Plant invertase/pectin methylesterase inhibitor superfamily	GO:0005576,GO:0005618,GO:0009617,GO:0030599,GO:0042545,GO:0045330,GO:0045490,GO:0046910	extracellular region|cell wall|response to bacterium|pectinesterase activity|cell wall modification|aspartyl esterase activity|pectin catabolic process|pectinesterase inhibitor activity
AT1G56060	T6H22.17	5.83185	9.50143e-33	Up	cysteine-rich/transmembrane domain protein B
AT5G55460	MTE17.17	5.82921	5.36899e-257	Up	Bifunctional inhibitor/lipid-transfer protein/seed storage 2S albumin superfamily protein	GO:0005504,GO:0005783,GO:0006869,GO:0008270,GO:0009506,GO:0009627,GO:0009862,GO:0043621,GO:0048046	fatty acid binding|endoplasmic reticulum|lipid transport|zinc ion binding|plasmodesma|systemic acquired resistance|systemic acquired resistance, salicylic acid mediated signaling pathway|protein self-association|apoplast
AT3G50140	AT3G50140	5.82022	1.25852e-20	Up	transmembrane protein, putative (DUF247)	GO:0005886,GO:0016021	plasma membrane|integral component of membrane
AT5G35735	AT5G35735	5.79778	0	Up	Auxin-responsive family protein	GO:0005886,GO:0016021,GO:0046872,GO:0055114	plasma membrane|integral component of membrane|metal ion binding|oxidation-reduction process
AT1G33030	F9L11.18	5.79335	1.46493e-35	Up	O-methyltransferase family protein	GO:0009809,GO:0046983,GO:0047763	lignin biosynthetic process|protein dimerization activity|caffeate O-methyltransferase activity
AT1G33790	F14M2.9	5.79204	3.2725e-21	Up	jacalin lectin family protein	GO:0009507,GO:0030246	chloroplast|carbohydrate binding
AT1G44160	T7O23.16	5.78553	0.0108334	Up	HSP40/DnaJ peptide-binding protein	GO:0002183,GO:0005634,GO:0005829,GO:0006413,GO:0030544,GO:0051082,GO:0051085,GO:0051087	cytoplasmic translational initiation|nucleus|cytosol|translational initiation|Hsp70 protein binding|unfolded protein binding|chaperone cofactor-dependent protein refolding|chaperone binding
AT2G45210	SAUR36	5.76862	1.06082e-22	Up	SAUR-like auxin-responsive protein family	GO:0005634,GO:0007275,GO:0009734,GO:0010029,GO:0040008,GO:1900057	nucleus|multicellular organism development|auxin-activated signaling pathway|regulation of seed germination|regulation of growth|positive regulation of leaf senescence	path:ath04075	Plant hormone signal transduction
AT1G59590	ZCF37	5.76338	1.66374e-142	Up	ZCF37
AT4G29620	T16L4.130	5.76217	0.245434		Cytidine/deoxycytidylate deaminase family protein	GO:0004126,GO:0005829,GO:0008270,GO:0009972	cytidine deaminase activity|cytosol|zinc ion binding|cytidine deamination	path:ath00240	Pyrimidine metabolism
AT3G12977	AT3G12977	5.75339	3.52059e-08	Up	NAC (No Apical Meristem) domain transcriptional regulator superfamily protein	GO:0003677,GO:0003700,GO:0005634,GO:0009734,GO:0010072,GO:0048527	DNA binding|DNA-binding transcription factor activity|nucleus|auxin-activated signaling pathway|primary shoot apical meristem specification|lateral root development
AT4G16600	PGSIP8	5.7532	0.000208605	Up	Nucleotide-diphospho-sugar transferases superfamily protein	GO:0016021,GO:0016757,GO:0046872	integral component of membrane|transferase activity, transferring glycosyl groups|metal ion binding
AT3G21780	UGT71B6	5.74219	3.60051e-104	Up	UDP-glucosyl transferase 71B6	GO:0006970,GO:0008194,GO:0009651,GO:0009737,GO:0016020,GO:0016758,GO:0043231,GO:0046345	response to osmotic stress|UDP-glycosyltransferase activity|response to salt stress|response to abscisic acid|membrane|transferase activity, transferring hexosyl groups|intracellular membrane-bounded organelle|abscisic acid catabolic process
AT5G54490	PBP1	5.74216	2.68995e-74	Up	pinoid-binding protein 1	GO:0005509,GO:0009733	calcium ion binding|response to auxin
AT2G37770	ChlAKR	5.72709	1.41246e-22	Up	NAD(P)-linked oxidoreductase superfamily protein	GO:0004032,GO:0004033,GO:0008106,GO:0009409,GO:0009414,GO:0009507,GO:0009636,GO:0009651,GO:0016229,GO:0016491,GO:0055114,GO:0070401	alditol:NADP+ 1-oxidoreductase activity|aldo-keto reductase (NADP) activity|alcohol dehydrogenase (NADP+) activity|response to cold|response to water deprivation|chloroplast|response to toxic substance|response to salt stress|steroid dehydrogenase activity|oxidoreductase activity|oxidation-reduction process|NADP+ binding
AT1G32960	SBT3.3	5.71576	2.73064e-50	Up	Subtilase family protein	GO:0004252,GO:0009505,GO:0009682,GO:0031012	serine-type endopeptidase activity|plant-type cell wall|induced systemic resistance|extracellular matrix
AT2G43620	F18O19.27	5.71419	2.24438e-82	Up	Chitinase family protein	GO:0000272,GO:0004568,GO:0006032,GO:0006952,GO:0008061,GO:0016998,GO:0048046	polysaccharide catabolic process|chitinase activity|chitin catabolic process|defense response|chitin binding|cell wall macromolecule catabolic process|apoplast	path:ath00520	Amino sugar and nucleotide sugar metabolism
AT5G60800	MAE1.5	5.70883	8.0857e-260	Up	Heavy metal transport/detoxification superfamily protein	GO:0005634,GO:0005730,GO:0005737,GO:0008270,GO:0009910,GO:0030001	nucleus|nucleolus|cytoplasm|zinc ion binding|negative regulation of flower development|metal ion transport
AT1G05330	YUP8H12.5	5.70361	0.199926		hypothetical protein
AT1G08035	AT1G08035	5.69982	0.202879		hypothetical protein	GO:0004860,GO:0007049	protein kinase inhibitor activity|cell cycle
AT3G53450	LOG4	5.69078	0.203198		Putative lysine decarboxylase family protein	GO:0005634,GO:0005829,GO:0009691,GO:0016799	nucleus|cytosol|cytokinin biosynthetic process|hydrolase activity, hydrolyzing N-glycosyl compounds
AT3G25600	T5M7.6	5.6907	9.47873e-186	Up	Calcium-binding EF-hand family protein	GO:0005509	calcium ion binding	path:ath04626	Plant-pathogen interaction
AT1G76930	EXT4	5.68705	0	Up	extensin 4	GO:0005199,GO:0005576,GO:0009530,GO:0009611,GO:0009664,GO:0009737,GO:0009751,GO:0009753	structural constituent of cell wall|extracellular region|primary cell wall|response to wounding|plant-type cell wall organization|response to abscisic acid|response to salicylic acid|response to jasmonic acid
AT4G33985	AT4G33985	5.67738	3.14087e-29	Up	membrane insertase, putative (DUF1685)
AT3G04050	T11I18.16	5.66383	0.192732		Pyruvate kinase family protein	GO:0000287,GO:0004743,GO:0005524,GO:0005737,GO:0016301,GO:0030955	magnesium ion binding|pyruvate kinase activity|ATP binding|cytoplasm|kinase activity|potassium ion binding	path:ath00010,path:ath00230,path:ath00620	Glycolysis / Gluconeogenesis|Purine metabolism|Pyruvate metabolism
AT5G25930	F18A17.4	5.6603	2.08218e-231	Up	kinase family with leucine-rich repeat domain-containing protein	GO:0004672,GO:0004674,GO:0005524,GO:0005886,GO:0009506,GO:0010102,GO:0010468,GO:0016021,GO:0046777,GO:0050829,GO:0060866	protein kinase activity|protein serine/threonine kinase activity|ATP binding|plasma membrane|plasmodesma|lateral root morphogenesis|regulation of gene expression|integral component of membrane|protein autophosphorylation|defense response to Gram-negative bacterium|leaf abscission
AT3G63095	AT3G63095	5.64845	0.0394709	Up	Tetratricopeptide repeat (TPR)-like superfamily protein
AT5G17760	MVA3.110	5.64317	2.80821e-265	Up	P-loop containing nucleoside triphosphate hydrolases superfamily protein	GO:0005524,GO:0005886,GO:0016021,GO:0016887	ATP binding|plasma membrane|integral component of membrane|ATPase activity
AT4G28940	F25O24.60	5.63879	0.0182234	Up	Phosphorylase superfamily protein	GO:0003824,GO:0009116,GO:0045735	catalytic activity|nucleoside metabolic process|nutrient reservoir activity
AT3G22910	ACA13	5.63304	2.40627e-184	Up	ATPase E1-E2 type family protein / haloacid dehalogenase-like hydrolase family protein	GO:0005388,GO:0005516,GO:0005524,GO:0005887,GO:0046872	calcium-transporting ATPase activity|calmodulin binding|ATP binding|integral component of plasma membrane|metal ion binding
AT5G47230	ERF5	5.62632	5.40698e-95	Up	ethylene responsive element binding factor 5	GO:0003700,GO:0005634,GO:0006952,GO:0009409,GO:0009873,GO:0010200,GO:0043565	DNA-binding transcription factor activity|nucleus|defense response|response to cold|ethylene-activated signaling pathway|response to chitin|sequence-specific DNA binding
AT2G31945	AT2G31945	5.62457	1.63917e-07	Up	transmembrane protein
AT3G46770	AT3G46770	5.62234	2.75764e-05	Up	AP2/B3-like transcriptional factor family protein	GO:0003677,GO:0005634	DNA binding|nucleus
AT4G24000	CSLG2	5.61888	2.36625e-20	Up	cellulose synthase like G2	GO:0000139,GO:0005794,GO:0005802,GO:0005886,GO:0009833,GO:0016021,GO:0016759,GO:0016760,GO:0030244,GO:0071555	Golgi membrane|Golgi apparatus|trans-Golgi network|plasma membrane|plant-type primary cell wall biogenesis|integral component of membrane|cellulose synthase activity|cellulose synthase (UDP-forming) activity|cellulose biosynthetic process|cell wall organization
AT5G44480	DUR	5.61635	2.62435e-19	Up	NAD(P)-binding Rossmann-fold superfamily protein	GO:0003978,GO:0006012,GO:0016021,GO:0032580,GO:0033358,GO:0045227,GO:0050373	UDP-glucose 4-epimerase activity|galactose metabolic process|integral component of membrane|Golgi cisterna membrane|UDP-L-arabinose biosynthetic process|capsule polysaccharide biosynthetic process|UDP-arabinose 4-epimerase activity	path:ath00520	Amino sugar and nucleotide sugar metabolism
AT5G37420	AGAMOUS-like 105	5.60709	0.0550358		hypothetical protein (DUF577)
AT5G64790	MXK3.1	5.60145	2.06112e-06	Up	O-Glycosyl hydrolases family 17 protein	GO:0005618,GO:0005886,GO:0005975,GO:0006952,GO:0009506,GO:0009664,GO:0031225,GO:0042973,GO:0046658,GO:0048046	cell wall|plasma membrane|carbohydrate metabolic process|defense response|plasmodesma|plant-type cell wall organization|anchored component of membrane|glucan endo-1,3-beta-D-glucosidase activity|anchored component of plasma membrane|apoplast
AT1G65845	AT1G65845	5.57738	6.35493e-196	Up	transmembrane protein
AT3G21351	AT3G21351	5.5755	5.29004e-11	Up	transmembrane protein
AT1G66780	F4N21.9	5.57548	0.193131		MATE efflux family protein	GO:0006855,GO:0015238,GO:0015297,GO:0016021	drug transmembrane transport|drug transmembrane transporter activity|antiporter activity|integral component of membrane
AT4G31805	POLAR	5.56112	0.21644		WRKY family transcription factor	GO:0005737,GO:0005938,GO:0008356,GO:0071944	cytoplasm|cell cortex|asymmetric cell division|cell periphery
AT3G60415	AT3G60415	5.55313	0	Up	phosphoglycerate mutase family protein
AT1G01530	AGL28	5.53802	0.066		AGAMOUS-like 28	GO:0000977,GO:0000982,GO:0003700,GO:0005634,GO:0007275,GO:0008134,GO:0009911,GO:0043565,GO:0044212,GO:0045944,GO:0046983	RNA polymerase II regulatory region sequence-specific DNA binding|transcription factor activity, RNA polymerase II proximal promoter sequence-specific DNA binding|DNA-binding transcription factor activity|nucleus|multicellular organism development|transcription factor binding|positive regulation of flower development|sequence-specific DNA binding|transcription regulatory region DNA binding|positi…
AT3G15340	PPI2	5.53731	1.15174e-05	Up	proton pump interactor 2	GO:0005789,GO:0005886,GO:0010155,GO:0016021	endoplasmic reticulum membrane|plasma membrane|regulation of proton transport|integral component of membrane
AT4G09600	GASA3	5.52864	0.0730819		GAST1 protein homolog 3	GO:0005576,GO:0009739,GO:0009740	extracellular region|response to gibberellin|gibberellic acid mediated signaling pathway
AT5G44380	K9L2.18	5.52316	4.09993e-27	Up	FAD-binding Berberine family protein	GO:0005576,GO:0005618,GO:0006979,GO:0009506,GO:0016491,GO:0071949	extracellular region|cell wall|response to oxidative stress|plasmodesma|oxidoreductase activity|FAD binding
AT1G13830	F16A14.5	5.51492	1.31735e-28	Up	Carbohydrate-binding X8 domain superfamily protein	GO:0001872,GO:0009408,GO:0009506,GO:0030247,GO:0031225,GO:0046658	(1->3)-beta-D-glucan binding|response to heat|plasmodesma|polysaccharide binding|anchored component of membrane|anchored component of plasma membrane
AT5G56200	K24C1.1	5.51477	0.0213154	Up	C2H2 type zinc finger transcription factor family	GO:0003677,GO:0003700,GO:0005634,GO:0009409,GO:0009738,GO:0010200,GO:0042538,GO:0043565,GO:0045892,GO:0046872	DNA binding|DNA-binding transcription factor activity|nucleus|response to cold|abscisic acid-activated signaling pathway|response to chitin|hyperosmotic salinity response|sequence-specific DNA binding|negative regulation of transcription, DNA-templated|metal ion binding
AT5G14000	NAC084	5.51333	1.00191e-06	Up	NAC domain containing protein 84	GO:0003677,GO:0003700,GO:0005634,GO:0009651,GO:0009737,GO:0010089,GO:0010150,GO:0016032,GO:0045892	DNA binding|DNA-binding transcription factor activity|nucleus|response to salt stress|response to abscisic acid|xylem development|leaf senescence|viral process|negative regulation of transcription, DNA-templated
AT3G50310	MAPKKK20	5.49469	0.00349266	Up	mitogen-activated protein kinase kinase kinase 20	GO:0004674,GO:0004709,GO:0005524,GO:0005634,GO:0005737,GO:0006970,GO:0009737,GO:0009738,GO:0023014,GO:0031098,GO:0032147	protein serine/threonine kinase activity|MAP kinase kinase kinase activity|ATP binding|nucleus|cytoplasm|response to osmotic stress|response to abscisic acid|abscisic acid-activated signaling pathway|signal transduction by protein phosphorylation|stress-activated protein kinase signaling cascade|activation of protein kinase activity
AT1G13480	T6J4.21	5.49271	1.781e-13	Up	hypothetical protein (DUF1262)
AT2G01180	PAP1	5.49186	9.50383e-171	Up	phosphatidic acid phosphatase 1	GO:0005886,GO:0005887,GO:0008195,GO:0009626,GO:0010224	plasma membrane|integral component of plasma membrane|phosphatidate phosphatase activity|plant-type hypersensitive response|response to UV-B	path:ath00561,path:ath00564	Glycerolipid metabolism|Glycerophospholipid metabolism
AT5G17540	K10A8.20	5.49167	0.0358509	Up	HXXXD-type acyl-transferase family protein	GO:0010327,GO:0010597,GO:0102165	acetyl CoA:(Z)-3-hexen-1-ol acetyltransferase activity|green leaf volatile biosynthetic process|(Z)-3-hexen-1-ol acetyltransferase activity
AT5G50200	WR3	5.46989	2.76647e-155	Up	nitrate transmembrane transporter	GO:0005886,GO:0009611,GO:0010167,GO:0015112,GO:0015706,GO:0016021,GO:0042128	plasma membrane|response to wounding|response to nitrate|nitrate transmembrane transporter activity|nitrate transport|integral component of membrane|nitrate assimilation
AT3G06630	T8E24.13	5.46029	1.98523e-12	Up	protein kinase family protein	GO:0004674,GO:0004712,GO:0005524,GO:0005634,GO:0009651,GO:0010182	protein serine/threonine kinase activity|protein serine/threonine/tyrosine kinase activity|ATP binding|nucleus|response to salt stress|sugar mediated signaling pathway
AT3G45860	CRK4	5.44948	0	Up	cysteine-rich RLK (RECEPTOR-like protein kinase) 4
AT4G37520	F19F18.10	5.44785	0	Up	Peroxidase superfamily protein	GO:0004601,GO:0005576,GO:0005737,GO:0006979,GO:0020037,GO:0042744,GO:0046872,GO:0048511	peroxidase activity|extracellular region|cytoplasm|response to oxidative stress|heme binding|hydrogen peroxide catabolic process|metal ion binding|rhythmic process	path:ath00940	Phenylpropanoid biosynthesis
AT4G17670	DL4870C	5.44223	3.23069e-80	Up	senescence-associated family protein (DUF581)	GO:0009744,GO:0009749,GO:0019900,GO:0042594,GO:0046872,GO:1905582	response to sucrose|response to glucose|kinase binding|response to starvation|metal ion binding|response to mannose
AT5G11140	F2I11.30	5.43627	0.00603108	Up	phospholipase-like protein (PEARLI 4) family protein
AT5G63600	FLS5	5.43565	0.269098		flavonol synthase 5	GO:0009416,GO:0009733,GO:0009813,GO:0045431,GO:0046872,GO:0051213,GO:0080167	response to light stimulus|response to auxin|flavonoid biosynthetic process|flavonol synthase activity|metal ion binding|dioxygenase activity|response to karrikin	path:ath00941	Flavonoid biosynthesis
AT2G44010	F6E13.14	5.43172	0.052493		hypothetical protein
AT4G13820	F18A5.210	5.43163	7.8493e-40	Up	Leucine-rich repeat (LRR) family protein	GO:0005886,GO:0016021,GO:0048767	plasma membrane|integral component of membrane|root hair elongation
AT2G44460	BGLU28	5.42687	0.0722818		beta glucosidase 28	GO:0005975,GO:0008422,GO:0009651,GO:0016020,GO:0019762,GO:0080167,GO:0102483	carbohydrate metabolic process|beta-glucosidase activity|response to salt stress|membrane|glucosinolate catabolic process|response to karrikin|scopolin beta-glucosidase activity	path:ath00460,path:ath00500,path:ath00940	Cyanoamino acid metabolism|Starch and sucrose metabolism|Phenylpropanoid biosynthesis
AT2G13547	AT2G13547	5.42051	0.0292188	Up	hypothetical protein
AT3G13380	BRL3	5.41749	2.25942e-141	Up	BRI1-like 3
AT2G05330	F5G3.23	5.41652	0.000642809	Up	BTB/POZ domain-containing protein	GO:0016567	protein ubiquitination
AT3G25780	AOC3	5.41342	1.37663e-201	Up	allene oxide cyclase 3	GO:0005774,GO:0005886,GO:0009507,GO:0009620,GO:0009651,GO:0009695,GO:0016020,GO:0046423	vacuolar membrane|plasma membrane|chloroplast|response to fungus|response to salt stress|jasmonic acid biosynthetic process|membrane|allene-oxide cyclase activity	path:ath00592	alpha-Linolenic acid metabolism
AT5G05320	K18I23.12	5.38904	1.24147e-60	Up	FAD/NAD(P)-binding oxidoreductase family protein	GO:0004497,GO:0071949	monooxygenase activity|FAD binding
AT1G67470	T1F15.6	5.38867	3.70218e-76	Up	Protein kinase superfamily protein	GO:0004674,GO:0005524,GO:0005886,GO:0007166	protein serine/threonine kinase activity|ATP binding|plasma membrane|cell surface receptor signaling pathway
AT3G46520	ACT12	5.38676	0.0094407	Up	actin-12	GO:0005200,GO:0005524,GO:0005739,GO:0005856,GO:0009570,GO:0009941	structural constituent of cytoskeleton|ATP binding|mitochondrion|cytoskeleton|chloroplast stroma|chloroplast envelope
AT4G28085	AT4G28085	5.37489	2.09656e-21	Up	transmembrane protein
AT4G01870	T7B11.13	5.37111	3.55621e-178	Up	tolB protein-like protein
AT4G02700	SULTR3;2	5.35606	0.101403		sulfate transporter 3;2	GO:0008271,GO:0009507,GO:0015116,GO:0015293,GO:0015301,GO:0016021	secondary active sulfate transmembrane transporter activity|chloroplast|sulfate transmembrane transporter activity|symporter activity|anion:anion antiporter activity|integral component of membrane
AT2G18000	TAF14	5.34004	3.87072e-11	Up	TBP-associated factor 14	GO:0005634,GO:0005737,GO:0006355,GO:0009908,GO:0009909,GO:0030154,GO:0035267,GO:0043981,GO:0048510,GO:2000028	nucleus|cytoplasm|regulation of transcription, DNA-templated|flower development|regulation of flower development|cell differentiation|NuA4 histone acetyltransferase complex|histone H4-K5 acetylation|regulation of timing of transition from vegetative to reproductive phase|regulation of photoperiodism, flowering
AT2G04070	F3L12.10	5.33956	1.34672e-47	Up	MATE efflux family protein	GO:0006855,GO:0015238,GO:0015297,GO:0016021	drug transmembrane transport|drug transmembrane transporter activity|antiporter activity|integral component of membrane
AT5G28650	WRKY74	5.33939	0.139759		WRKY DNA-binding protein 74	GO:0003700,GO:0005516,GO:0005634,GO:0043565	DNA-binding transcription factor activity|calmodulin binding|nucleus|sequence-specific DNA binding
AT4G12290	T4C9.130	5.3291	0	Up	Copper amine oxidase family protein	GO:0005507,GO:0006809,GO:0008131,GO:0009308,GO:0009738,GO:0048038,GO:0052593,GO:0052594,GO:0052595,GO:0052596	copper ion binding|nitric oxide biosynthetic process|primary amine oxidase activity|amine metabolic process|abscisic acid-activated signaling pathway|quinone binding|tryptamine:oxygen oxidoreductase (deaminating) activity|aminoacetone:oxygen oxidoreductase(deaminating) activity|aliphatic-amine oxidase activity|phenethylamine:oxygen oxidoreductase (deaminating) activity	path:ath00260,path:ath00350,path:ath00360,path:ath00410,path:ath00950,path:ath00960	Glycine, serine and threonine metabolism|Tyrosine metabolism|Phenylalanine metabolism|beta-Alanine metabolism|Isoquinoline alkaloid biosynthesis|Tropane, piperidine and pyridine alkaloid biosynthesis
AT3G25950	AT3G25950	5.32532	0.137879		TRAM, LAG1 and CLN8 (TLC) lipid-sensing domain containing protein	GO:0016021	integral component of membrane
AT1G78000	SULTR1;2	5.31715	4.06021e-34	Up	sulfate transporter 1;2	GO:0005886,GO:0008271,GO:0009970,GO:0015116,GO:0015293,GO:0015301,GO:0016021	plasma membrane|secondary active sulfate transmembrane transporter activity|cellular response to sulfate starvation|sulfate transmembrane transporter activity|symporter activity|anion:anion antiporter activity|integral component of membrane
AT2G13275	AT2G13275	5.31669	0.107152		hypothetical protein
AT4G27220	M4I22.30	5.3074	0.000208918	Up	NB-ARC domain-containing disease resistance protein
AT1G07050	F10K1.24	5.30042	1.33863e-33	Up	CCT motif family protein	GO:0005634,GO:0006355,GO:0009507,GO:0045036	nucleus|regulation of transcription, DNA-templated|chloroplast|protein targeting to chloroplast
AT1G68150	WRKY9	5.29164	0.106415		WRKY DNA-binding protein 9	GO:0003700,GO:0005634,GO:0043565,GO:0044212	DNA-binding transcription factor activity|nucleus|sequence-specific DNA binding|transcription regulatory region DNA binding
AT2G45680	TCP9	5.29059	1.44709e-117	Up	TCP family transcription factor	GO:0003700,GO:0005634,GO:0006355,GO:0008361,GO:0043565,GO:0048364,GO:1900056	DNA-binding transcription factor activity|nucleus|regulation of transcription, DNA-templated|regulation of cell size|sequence-specific DNA binding|root development|negative regulation of leaf senescence
AT1G22190	F16L1.8	5.29044	0	Up	Integrase-type DNA-binding superfamily protein	GO:0003700,GO:0005634,GO:0006970,GO:0009409,GO:0009414,GO:0009873,GO:0043565	DNA-binding transcription factor activity|nucleus|response to osmotic stress|response to cold|response to water deprivation|ethylene-activated signaling pathway|sequence-specific DNA binding
AT2G32530	CSLB03	5.28973	2.52061e-42	Up	cellulose synthase-like B3	GO:0000139,GO:0005794,GO:0005802,GO:0005886,GO:0009833,GO:0016021,GO:0016759,GO:0016760,GO:0030244,GO:0071555	Golgi membrane|Golgi apparatus|trans-Golgi network|plasma membrane|plant-type primary cell wall biogenesis|integral component of membrane|cellulose synthase activity|cellulose synthase (UDP-forming) activity|cellulose biosynthetic process|cell wall organization
AT1G66880	F4N21.1	5.28721	0	Up	Protein kinase superfamily protein
AT1G61420	T1F9.9	5.27036	9.5938e-79	Up	S-locus lectin protein kinase family protein
AT5G65600	K21L13.11	5.26573	4.63735e-20	Up	Concanavalin A-like lectin protein kinase family protein
AT2G47270	UPB1	5.26116	9.62656e-13	Up	transcription factor UPBEAT protein	GO:0003677,GO:0003700,GO:0005634,GO:0006355,GO:0030154,GO:0046983,GO:2000280	DNA binding|DNA-binding transcription factor activity|nucleus|regulation of transcription, DNA-templated|cell differentiation|protein dimerization activity|regulation of root development
AT1G30220	INT2	5.25129	3.26275e-09	Up	inositol transporter 2	GO:0005351,GO:0005355,GO:0005366,GO:0005886,GO:0005887,GO:0008645,GO:0015798,GO:0023052,GO:0090406	carbohydrate:proton symporter activity|glucose transmembrane transporter activity|myo-inositol:proton symporter activity|plasma membrane|integral component of plasma membrane|hexose transmembrane transport|myo-inositol transport|signaling|pollen tube
AT3G11010	RLP34	5.23536	0	Up	receptor like protein 34	GO:0005886,GO:0016021	plasma membrane|integral component of membrane
AT5G64110	MHJ24.9	5.20483	0.000251829	Up	Peroxidase superfamily protein	GO:0004601,GO:0005576,GO:0006979,GO:0009505,GO:0009506,GO:0016020,GO:0020037,GO:0042744,GO:0046872	peroxidase activity|extracellular region|response to oxidative stress|plant-type cell wall|plasmodesma|membrane|heme binding|hydrogen peroxide catabolic process|metal ion binding	path:ath00940	Phenylpropanoid biosynthesis
AT4G36950	MAPKKK21	5.20356	9.7118e-19	Up	mitogen-activated protein kinase kinase kinase 21	GO:0004674,GO:0004709,GO:0005524,GO:0005634,GO:0005737,GO:0006970,GO:0009737,GO:0009738,GO:0023014,GO:0031098,GO:0032147	protein serine/threonine kinase activity|MAP kinase kinase kinase activity|ATP binding|nucleus|cytoplasm|response to osmotic stress|response to abscisic acid|abscisic acid-activated signaling pathway|signal transduction by protein phosphorylation|stress-activated protein kinase signaling cascade|activation of protein kinase activity
AT4G03320	Tic20-IV	5.18808	3.14261e-40	Up	translocon at the inner envelope membrane of chloroplasts 20-IV	GO:0005739,GO:0009507,GO:0009706,GO:0016021,GO:0045037	mitochondrion|chloroplast|chloroplast inner membrane|integral component of membrane|protein import into chloroplast stroma
AT1G76965	AT1G76965	5.18716	0.210586		hypothetical protein
AT1G71280	F3I17.7	5.17786	0.116662		DEA(D/H)-box RNA helicase family protein	GO:0004386,GO:0005524,GO:0008266	helicase activity|ATP binding|poly(U) RNA binding
AT1G43000	F13A11.6	5.16612	0.00379389	Up	PLATZ transcription factor family protein
AT3G30842	ABCG38	5.16284	0.0238399	Up	pleiotropic drug resistance 10	GO:0005524,GO:0016021,GO:0016887	ATP binding|integral component of membrane|ATPase activity
AT4G25110	MC2	5.1587	1.47069e-196	Up	metacaspase 2	GO:0004197,GO:0006952,GO:0043069	cysteine-type endopeptidase activity|defense response|negative regulation of programmed cell death
AT4G25750	ABCG4	5.15405	0.0662787		ABC-2 type transporter family protein	GO:0005524,GO:0005886,GO:0016021,GO:0042626,GO:0055085	ATP binding|plasma membrane|integral component of membrane|ATPase activity, coupled to transmembrane movement of substances|transmembrane transport
AT3G09940	MDHAR	5.1539	0	Up	monodehydroascorbate reductase	GO:0005829,GO:0009414,GO:0009610,GO:0009651,GO:0009753,GO:0016656,GO:0043903,GO:0050660	cytosol|response to water deprivation|response to symbiotic fungus|response to salt stress|response to jasmonic acid|monodehydroascorbate reductase (NADH) activity|regulation of symbiosis, encompassing mutualism through parasitism|flavin adenine dinucleotide binding	path:ath00053	Ascorbate and aldarate metabolism
AT1G09070	SRC2	5.14048	0	Up	soybean gene regulated by cold-2	GO:0000326,GO:0005783,GO:0005789,GO:0005886,GO:0006623,GO:0016021,GO:0032586	protein storage vacuole|endoplasmic reticulum|endoplasmic reticulum membrane|plasma membrane|protein targeting to vacuole|integral component of membrane|protein storage vacuole membrane
AT1G10110	T27I1.14	5.13257	0.00460028	Up	F-box family protein
AT1G52200	F9I5.19	5.11845	1.96207e-244	Up	PLAC8 family protein	GO:0005886,GO:0006979,GO:0016021	plasma membrane|response to oxidative stress|integral component of membrane
AT5G27020	F2P16.13	5.09216	0.0538584		hypothetical protein
AT2G36110	F9C22.4	5.07603	0.00286084	Up	Polynucleotidyl transferase, ribonuclease H-like superfamily protein
AT1G18200	RABA6b	5.07004	3.991e-22	Up	Rab GTPase-like A1I protein	GO:0003924,GO:0005525,GO:0005768,GO:0005886,GO:0006886,GO:0032482	GTPase activity|GTP binding|endosome|plasma membrane|intracellular protein transport|Rab protein signal transduction
AT4G15233	ABCG42	5.06667	2.6978e-100	Up	ABC-2 and Plant PDR ABC-type transporter family protein	GO:0005524,GO:0005886,GO:0016021,GO:0042626,GO:0055085	ATP binding|plasma membrane|integral component of membrane|ATPase activity, coupled to transmembrane movement of substances|transmembrane transport
AT2G38860	YLS5	5.0569	0	Up	Class I glutamine amidotransferase-like superfamily protein			path:ath00620	Pyruvate metabolism
AT5G25820	F18A17.70	5.05624	1.03618e-50	Up	Exostosin family protein	GO:0000139,GO:0006486,GO:0016021,GO:0016757,GO:0071555	Golgi membrane|protein glycosylation|integral component of membrane|transferase activity, transferring glycosyl groups|cell wall organization
AT4G37900	F20D10.20	5.04603	5.39357e-38	Up	hypothetical protein (duplicated DUF1399)	GO:0009734,GO:0010928,GO:0071470,GO:2000028	auxin-activated signaling pathway|regulation of auxin mediated signaling pathway|cellular response to osmotic stress|regulation of photoperiodism, flowering
AT1G24150	FH4	5.03661	8.03762e-202	Up	formin homologue 4	GO:0005886,GO:0016021	plasma membrane|integral component of membrane
AT3G63010	GID1B	5.03028	2.63629e-88	Up	alpha/beta-Hydrolases superfamily protein	GO:0005634,GO:0005737,GO:0009739,GO:0009939,GO:0010325,GO:0010331,GO:0010476,GO:0010629,GO:0016787,GO:0048444,GO:0048530,GO:1905516	nucleus|cytoplasm|response to gibberellin|positive regulation of gibberellic acid mediated signaling pathway|raffinose family oligosaccharide biosynthetic process|gibberellin binding|gibberellin mediated signaling pathway|negative regulation of gene expression|hydrolase activity|floral organ morphogenesis|fruit morphogenesis|positive regulation of fertilization	path:ath04075	Plant hormone signal transduction
AT1G34420	F12K21.25	5.02989	3.21855e-107	Up	leucine-rich repeat transmembrane protein kinase family protein
AT5G25440	F18G18.180	5.02817	2.1049e-188	Up	Protein kinase superfamily protein
AT1G68200	AtC3H15	5.0258	1.97545e-18	Up	Zinc finger C-x8-C-x5-C-x3-H type family protein	GO:0003700,GO:0003730,GO:0005829,GO:0006355,GO:0044212,GO:0046872,GO:0061158	DNA-binding transcription factor activity|mRNA 3'-UTR binding|cytosol|regulation of transcription, DNA-templated|transcription regulatory region DNA binding|metal ion binding|3'-UTR-mediated mRNA destabilization
AT1G11300	EGM1	5.02262	1.21952e-48	Up	G-type lectin S-receptor-like Serine/Threonine-kinase
AT3G23510	AT3G23500	5.01779	3.54327e-11	Up	Cyclopropane-fatty-acyl-phospholipid synthase	GO:0005886,GO:0006679,GO:0008168,GO:0009405,GO:0016021,GO:0030447	plasma membrane|glucosylceramide biosynthetic process|methyltransferase activity|pathogenesis|integral component of membrane|filamentous growth
AT3G16720	ATL2	5.00983	6.25677e-220	Up	TOXICOS EN LEVADURA 2	GO:0006952,GO:0010200,GO:0016021,GO:0016567,GO:0016740,GO:0046872	defense response|response to chitin|integral component of membrane|protein ubiquitination|transferase activity|metal ion binding
AT2G18150	F8D23.7	5.00782	1.55305e-07	Up	Peroxidase superfamily protein	GO:0004601,GO:0005576,GO:0005618,GO:0006979,GO:0020037,GO:0042744,GO:0046872	peroxidase activity|extracellular region|cell wall|response to oxidative stress|heme binding|hydrogen peroxide catabolic process|metal ion binding	path:ath00940	Phenylpropanoid biosynthesis
AT5G38340	MSI17.60	5.00193	2.56054e-21	Up	Disease resistance protein (TIR-NBS-LRR class) family	GO:0000139,GO:0002239,GO:0005524,GO:0005789,GO:0005886,GO:0006952,GO:0007165,GO:0009817,GO:0030275,GO:0043531	Golgi membrane|response to oomycetes|ATP binding|endoplasmic reticulum membrane|plasma membrane|defense response|signal transduction|defense response to fungus, incompatible interaction|LRR domain binding|ADP binding
AT3G48080	AT3G48080	4.98554	1.58337e-81	Up	alpha/beta-Hydrolases superfamily protein	GO:0005634,GO:0005737,GO:0006629,GO:0006952,GO:0016787	nucleus|cytoplasm|lipid metabolic process|defense response|hydrolase activity	path:ath04626	Plant-pathogen interaction
AT4G09430	T15G18.150	4.97455	0.124448		disease resistance protein (TIR-NBS-LRR class)	GO:0005739,GO:0006952,GO:0007165,GO:0010193,GO:0043531	mitochondrion|defense response|signal transduction|response to ozone|ADP binding
AT4G27580	T29A15.70	4.96492	0.140952		phosphatidylinositol transfer SFH5-like protein
AT2G31020	ORP1A	4.96259	6.51744e-37	Up	OSBP(oxysterol binding protein)-related protein 1A	GO:0005829,GO:0008289,GO:0015248,GO:0016020,GO:0032934,GO:0043231	cytosol|lipid binding|sterol transporter activity|membrane|sterol binding|intracellular membrane-bounded organelle
AT1G62300	WRKY6	4.95793	9.22313e-163	Up	WRKY family transcription factor	GO:0003700,GO:0005634,GO:0009873,GO:0010200,GO:0016036,GO:0043565,GO:0044212,GO:0045892,GO:0080169	DNA-binding transcription factor activity|nucleus|ethylene-activated signaling pathway|response to chitin|cellular response to phosphate starvation|sequence-specific DNA binding|transcription regulatory region DNA binding|negative regulation of transcription, DNA-templated|cellular response to boron-containing substance deprivation
AT3G06120	MUTE	4.95404	0.303298		basic helix-loop-helix (bHLH) DNA-binding superfamily protein	GO:0003677,GO:0003700,GO:0005634,GO:0009913,GO:0010374,GO:0045893,GO:0046983	DNA binding|DNA-binding transcription factor activity|nucleus|epidermal cell differentiation|stomatal complex development|positive regulation of transcription, DNA-templated|protein dimerization activity
AT2G34500	CYP710A1	4.94194	2.03398e-12	Up	cytochrome P450, family 710, subfamily A, polypeptide 1	GO:0000249,GO:0004497,GO:0005506,GO:0016021,GO:0016125,GO:0016126,GO:0020037,GO:0055114	C-22 sterol desaturase activity|monooxygenase activity|iron ion binding|integral component of membrane|sterol metabolic process|sterol biosynthetic process|heme binding|oxidation-reduction process	path:ath00100	Steroid biosynthesis
AT4G12350	MYB42	4.93889	0.0167806	Up	myb domain protein 42
AT5G01640	PRA1.B5	4.93687	5.9337e-19	Up	prenylated RAB acceptor 1.B5	GO:0005783,GO:0010008,GO:0016021,GO:0016192	endoplasmic reticulum|endosome membrane|integral component of membrane|vesicle-mediated transport
AT4G33920	APD5	4.93603	0	Up	Protein phosphatase 2C family protein	GO:0004722,GO:0046872	protein serine/threonine phosphatase activity|metal ion binding
AT1G15415	F9L1.37	4.93453	0.0205086	Up	late embryogenesis abundant-like protein
AT3G29034	AT3G29034	4.93164	1.54873e-23	Up	transmembrane protein
AT4G39070	BZS1	4.92215	2.87017e-05	Up	B-box zinc finger family protein	GO:0003700,GO:0005634,GO:0006355,GO:0008270,GO:0009640,GO:0009741,GO:0010200,GO:0043565,GO:0080167,GO:1900458,GO:2000306	DNA-binding transcription factor activity|nucleus|regulation of transcription, DNA-templated|zinc ion binding|photomorphogenesis|response to brassinosteroid|response to chitin|sequence-specific DNA binding|response to karrikin|negative regulation of brassinosteroid mediated signaling pathway|positive regulation of photomorphogenesis
AT3G57465	AT3G57465	4.91632	0.171743		zinc-metallopeptidase, peroxisomal protein	GO:0004222,GO:0005739,GO:0046872,GO:0051603	metalloendopeptidase activity|mitochondrion|metal ion binding|proteolysis involved in cellular protein catabolic process
AT5G64450	T12B11.4	4.91017	1.55711e-06	Up	NYN domain protein
AT4G33420	F17M5.180	4.90207	3.98454e-16	Up	Peroxidase superfamily protein	GO:0004601,GO:0005576,GO:0006979,GO:0009505,GO:0009506,GO:0020037,GO:0042744,GO:0046872	peroxidase activity|extracellular region|response to oxidative stress|plant-type cell wall|plasmodesma|heme binding|hydrogen peroxide catabolic process|metal ion binding	path:ath00940	Phenylpropanoid biosynthesis
AT5G51160	MWD22.10	4.90171	0.00794403	Up	Ankyrin repeat family protein
AT4G13450	T9E8.190	4.89198	0.368746		Adenine nucleotide alpha hydrolases-like superfamily protein
AT3G07195	AT3G07195	4.88764	2.26962e-76	Up	RPM1-interacting protein 4 (RIN4) family protein
AT1G07000	EXO70B2	4.88199	0	Up	exocyst subunit exo70 family protein B2	GO:0000145,GO:0002237,GO:0002238,GO:0005634,GO:0005737,GO:0005829,GO:0005886,GO:0006887,GO:0006952,GO:0009414,GO:0009617,GO:0009620,GO:0042545,GO:0043621,GO:0045335,GO:0070062,GO:0090333,GO:1900150,GO:1900426,GO:1902290	exocyst|response to molecule of bacterial origin|response to molecule of fungal origin|nucleus|cytoplasm|cytosol|plasma membrane|exocytosis|defense response|response to water deprivation|response to bacterium|response to fungus|cell wall modification|protein self-association|phagocytic vesicle|extracellular exosome|regulation of stomatal closure|regulation of defense response to fungus|positive r…
AT1G21326	AT1G21326	4.87129	6.94177e-06	Up	VQ motif-containing protein	GO:0000398,GO:0016607,GO:0035614	mRNA splicing, via spliceosome|nuclear speck|snRNA stem-loop binding
AT3G19580	ZF2	4.86869	1.48833e-176	Up	zinc-finger protein 2	GO:0003677,GO:0003700,GO:0005634,GO:0009414,GO:0009737,GO:0009738,GO:0009793,GO:0010200,GO:0042538,GO:0043565,GO:0044212,GO:0045892,GO:0046872	DNA binding|DNA-binding transcription factor activity|nucleus|response to water deprivation|response to abscisic acid|abscisic acid-activated signaling pathway|embryo development ending in seed dormancy|response to chitin|hyperosmotic salinity response|sequence-specific DNA binding|transcription regulatory region DNA binding|negative regulation of transcription, DNA-templated|metal ion binding
AT3G28620	AT3G28620	4.86804	0.00575497	Up	Zinc finger, C3HC4 type (RING finger) family protein	GO:0005770,GO:0005789,GO:0005794,GO:0006511,GO:0008270,GO:0061630,GO:0070647	late endosome|endoplasmic reticulum membrane|Golgi apparatus|ubiquitin-dependent protein catabolic process|zinc ion binding|ubiquitin protein ligase activity|protein modification by small protein conjugation or removal
AT1G67970	HSFA8	4.86285	3.84439e-270	Up	heat shock transcription factor A8	GO:0000978,GO:0003700,GO:0005634,GO:0005737,GO:0034605,GO:0043565,GO:0061408	RNA polymerase II proximal promoter sequence-specific DNA binding|DNA-binding transcription factor activity|nucleus|cytoplasm|cellular response to heat|sequence-specific DNA binding|positive regulation of transcription from RNA polymerase II promoter in response to heat stress
AT1G02220	NAC003	4.86252	4.20389e-55	Up	NAC domain containing protein 3	GO:0003700,GO:0005634,GO:0044212	DNA-binding transcription factor activity|nucleus|transcription regulatory region DNA binding
AT3G11480	BSMT1	4.85726	4.15817e-21	Up	S-adenosyl-L-methionine-dependent methyltransferases superfamily protein	GO:0006952,GO:0008757,GO:0009611,GO:0046872,GO:0051707,GO:0052624,GO:0080150	defense response|S-adenosylmethionine-dependent methyltransferase activity|response to wounding|metal ion binding|response to other organism|2-phytyl-1,4-naphthoquinone methyltransferase activity|S-adenosyl-L-methionine:benzoic acid carboxyl methyl transferase activity
AT4G36990	HSF4	4.85709	0	Up	heat shock factor 4	GO:0000978,GO:0003700,GO:0005634,GO:0009408,GO:0034605,GO:0043565,GO:0045892,GO:0061408	RNA polymerase II proximal promoter sequence-specific DNA binding|DNA-binding transcription factor activity|nucleus|response to heat|cellular response to heat|sequence-specific DNA binding|negative regulation of transcription, DNA-templated|positive regulation of transcription from RNA polymerase II promoter in response to heat stress
AT5G64310	AGP1	4.85645	6.04121e-202	Up	arabinogalactan protein 1	GO:0005886,GO:0031225	plasma membrane|anchored component of membrane
AT5G66070	K2A18.15	4.85404	1.3117e-155	Up	RING/U-box superfamily protein	GO:0006952,GO:0016021,GO:0046872	defense response|integral component of membrane|metal ion binding
AT1G58390	AT1G58390	4.85189	1.13965e-15	Up	Disease resistance protein (CC-NBS-LRR class) family
AT1G21470	F24J8.28	4.85098	0.180762		hypothetical protein	GO:0005524,GO:0009507,GO:0019538	ATP binding|chloroplast|protein metabolic process
AT3G21530	AT3G21530	4.84611	2.46929e-20	Up	DNAse I-like superfamily protein
AT5G45380	DUR3	4.84588	0	Up	urea-proton symporter DEGRADATION OF UREA 3 (DUR3)	GO:0005886,GO:0006995,GO:0015204,GO:0015293,GO:0016021,GO:0071918	plasma membrane|cellular response to nitrogen starvation|urea transmembrane transporter activity|symporter activity|integral component of membrane|urea transmembrane transport
AT4G37990	ELI3-2	4.84553	1.81607e-43	Up	cinnamyl alcohol dehydrogenase 8	GO:0008270,GO:0009617,GO:0009809,GO:0045551,GO:0047681,GO:0052747	zinc ion binding|response to bacterium|lignin biosynthetic process|cinnamyl-alcohol dehydrogenase activity|aryl-alcohol dehydrogenase (NADP+) activity|sinapyl alcohol dehydrogenase activity	path:ath00940	Phenylpropanoid biosynthesis
AT4G30280	XTH18	4.83984	1.08079e-17	Up	xyloglucan endotransglucosylase/hydrolase 18	GO:0004553,GO:0005618,GO:0005794,GO:0010411,GO:0016762,GO:0042546,GO:0048046,GO:0071555	hydrolase activity, hydrolyzing O-glycosyl compounds|cell wall|Golgi apparatus|xyloglucan metabolic process|xyloglucan:xyloglucosyl transferase activity|cell wall biogenesis|apoplast|cell wall organization
AT1G35710	F14D7.1	4.829	0	Up	kinase family with leucine-rich repeat domain-containing protein
AT5G40780	LHT1	4.82025	0	Up	lysine histidine transporter 1	GO:0003333,GO:0005886,GO:0015171,GO:0015293,GO:0016021,GO:0043090,GO:0080167	amino acid transmembrane transport|plasma membrane|amino acid transmembrane transporter activity|symporter activity|integral component of membrane|amino acid import|response to karrikin
AT1G07620	ATOBGM	4.81572	1.25217e-76	Up	GTP-binding protein Obg/CgtA
AT2G23030	SNRK2.9	4.79188	0.0434694	Up	SNF1-related protein kinase 2.9	GO:0004674,GO:0005524,GO:0005634,GO:0005737,GO:0006468,GO:0006970,GO:0035556	protein serine/threonine kinase activity|ATP binding|nucleus|cytoplasm|protein phosphorylation|response to osmotic stress|intracellular signal transduction	path:ath04016,path:ath04075	MAPK signaling pathway - plant|Plant hormone signal transduction
AT5G06330	MHF15.15	4.78909	9.12366e-29	Up	Late embryogenesis abundant (LEA) hydroxyproline-rich glycoprotein family	GO:0009506,GO:0016021,GO:0046658,GO:0051607	plasmodesma|integral component of membrane|anchored component of plasma membrane|defense response to virus
AT5G24316	AT5G24316	4.77518	0.170925		proline-rich family protein
AT5G44910	K21C13.9	4.76977	3.82856e-30	Up	Toll-Interleukin-Resistance (TIR) domain family protein	GO:0005789,GO:0007165	endoplasmic reticulum membrane|signal transduction
AT5G48250	BBX8	4.76749	5.43468e-92	Up	B-box type zinc finger protein with CCT domain-containing protein	GO:0003700,GO:0005634,GO:0005886,GO:0008270	DNA-binding transcription factor activity|nucleus|plasma membrane|zinc ion binding
AT1G02400	GA2OX6	4.76358	9.64875e-22	Up	gibberellin 2-oxidase 6	GO:0009639,GO:0009686,GO:0045487,GO:0046872,GO:0051213,GO:0052634	response to red or far red light|gibberellin biosynthetic process|gibberellin catabolic process|metal ion binding|dioxygenase activity|C-19 gibberellin 2-beta-dioxygenase activity	path:ath00904	Diterpenoid biosynthesis
AT3G06890	AT3G06890	4.75841	2.05845e-16	Up	transmembrane protein
AT1G14260	F14L17.2	4.7467	2.98823e-13	Up	RING/FYVE/PHD zinc finger superfamily protein	GO:0004842,GO:0008270,GO:0008299,GO:0009414,GO:0010025,GO:0010143,GO:0010345,GO:0030176,GO:0030433,GO:0042335,GO:1900490	ubiquitin-protein transferase activity|zinc ion binding|isoprenoid biosynthetic process|response to water deprivation|wax biosynthetic process|cutin biosynthetic process|suberin biosynthetic process|integral component of endoplasmic reticulum membrane|ubiquitin-dependent ERAD pathway|cuticle development|positive regulation of hydroxymethylglutaryl-CoA reductase (NADPH) activity
AT1G31885	NIP3;1	4.74436	0.00522169	Up	NOD26-like intrinsic protein 3;1	GO:0015267,GO:0016021	channel activity|integral component of membrane
AT1G68050	FKF1	4.73586	2.10677e-114	Up	flavin-binding, kelch repeat, f box 1	GO:0005634,GO:0005829,GO:0006355,GO:0007623,GO:0009637,GO:0009881,GO:0009908,GO:0009911,GO:0010468,GO:0016567,GO:0018298,GO:0019005	nucleus|cytosol|regulation of transcription, DNA-templated|circadian rhythm|response to blue light|photoreceptor activity|flower development|positive regulation of flower development|regulation of gene expression|protein ubiquitination|protein-chromophore linkage|SCF ubiquitin ligase complex	path:ath04712	Circadian rhythm - plant
AT3G07520	GLR1.4	4.72736	8.75721e-189	Up	glutamate receptor 1.4	GO:0004970,GO:0005261,GO:0005262,GO:0005622,GO:0005886,GO:0006816,GO:0008066,GO:0016021,GO:0019722,GO:0030003,GO:0071230	ionotropic glutamate receptor activity|cation channel activity|calcium channel activity|intracellular|plasma membrane|calcium ion transport|glutamate receptor activity|integral component of membrane|calcium-mediated signaling|cellular cation homeostasis|cellular response to amino acid stimulus
AT5G54710	K5F14.6	4.72603	0	Up	Ankyrin repeat family protein	GO:0005886,GO:0016021	plasma membrane|integral component of membrane
AT2G39650	F12L6.31	4.72433	3.77835e-62	Up	cruciferin (DUF506)
AT2G44290	F4I1.10	4.72128	0	Up	Bifunctional inhibitor/lipid-transfer protein/seed storage 2S albumin superfamily protein	GO:0005886,GO:0006869,GO:0008289,GO:0031225	plasma membrane|lipid transport|lipid binding|anchored component of membrane
AT3G56880	AT3G56880	4.71895	0	Up	VQ motif-containing protein	GO:0005516,GO:0005634,GO:0009414,GO:0009651,GO:0010337	calmodulin binding|nucleus|response to water deprivation|response to salt stress|regulation of salicylic acid metabolic process
AT1G30370	DLAH	4.71267	3.2783e-06	Up	alpha/beta-Hydrolases superfamily protein	GO:0004620,GO:0004806,GO:0008970,GO:0009507,GO:0016042,GO:0047714	phospholipase activity|triglyceride lipase activity|phospholipase A1 activity|chloroplast|lipid catabolic process|galactolipase activity
AT5G08760	AT5G08760	4.71187	0	Up	transmembrane protein
AT1G61800	GPT2	4.70529	1.63597e-148	Up	glucose-6-phosphate/phosphate translocator 2	GO:0005315,GO:0005774,GO:0009624,GO:0009643,GO:0009744,GO:0009749,GO:0010109,GO:0015120,GO:0015152,GO:0015713,GO:0015714,GO:0015760,GO:0015979,GO:0016021,GO:0031969,GO:0035436,GO:0071917,GO:0080167	inorganic phosphate transmembrane transporter activity|vacuolar membrane|response to nematode|photosynthetic acclimation|response to sucrose|response to glucose|regulation of photosynthesis|phosphoglycerate transmembrane transporter activity|glucose-6-phosphate transmembrane transporter activity|phosphoglycerate transmembrane transport|phosphoenolpyruvate transport|glucose-6-phosphate transport|p…
AT5G10380	RING1	4.70079	0	Up	RING/U-box superfamily protein	GO:0002238,GO:0004842,GO:0005886,GO:0006952,GO:0009617,GO:0010200,GO:0012501,GO:0016021,GO:0016567,GO:0043068,GO:0046872,GO:0051865	response to molecule of fungal origin|ubiquitin-protein transferase activity|plasma membrane|defense response|response to bacterium|response to chitin|programmed cell death|integral component of membrane|protein ubiquitination|positive regulation of programmed cell death|metal ion binding|protein autoubiquitination
AT3G61280	AT3G61280	4.6952	0	Up	O-glucosyltransferase rumi-like protein (DUF821)
AT2G23320	WRKY15	4.69344	0	Up	WRKY DNA-binding protein 15	GO:0003700,GO:0005516,GO:0005634,GO:0010200,GO:0043565,GO:0044212	DNA-binding transcription factor activity|calmodulin binding|nucleus|response to chitin|sequence-specific DNA binding|transcription regulatory region DNA binding
AT1G74360	F1M20.4	4.68985	1.51669e-80	Up	Leucine-rich repeat protein kinase family protein
AT4G23220	CRK14	4.68952	2.44869e-211	Up	cysteine-rich RECEPTOR-like kinase
AT1G33610	T1E4.10	4.68243	3.75469e-124	Up	Leucine-rich repeat (LRR) family protein	GO:0000166,GO:0006281,GO:0009507	nucleotide binding|DNA repair|chloroplast
AT1G72960	F3N23.16	4.6763	0.00104274	Up	Root hair defective 3 GTP-binding protein (RHD3)	GO:0003924,GO:0005525,GO:0005737,GO:0005783,GO:0005789,GO:0007029,GO:0016021,GO:0016320,GO:0048309	GTPase activity|GTP binding|cytoplasm|endoplasmic reticulum|endoplasmic reticulum membrane|endoplasmic reticulum organization|integral component of membrane|endoplasmic reticulum membrane fusion|endoplasmic reticulum inheritance
AT5G26865	AT5G26865	4.66484	0.0942364		AGAMOUS-like MADS-box protein	GO:0000982,GO:0000987,GO:0003700,GO:0005634,GO:0005886,GO:0007275,GO:0008134,GO:0043565,GO:0044212,GO:0045944,GO:0046983	transcription factor activity, RNA polymerase II proximal promoter sequence-specific DNA binding|proximal promoter sequence-specific DNA binding|DNA-binding transcription factor activity|nucleus|plasma membrane|multicellular organism development|transcription factor binding|sequence-specific DNA binding|transcription regulatory region DNA binding|positive regulation of transcription by RNA polyme…
AT5G43420	MWF20.13	4.6636	5.60933e-41	Up	RING/U-box superfamily protein	GO:0016021,GO:0016567,GO:0016740,GO:0046872	integral component of membrane|protein ubiquitination|transferase activity|metal ion binding
AT2G23810	TET8	4.66254	0	Up	tetraspanin8	GO:0005794,GO:0005886,GO:0009506,GO:0016020,GO:0016021,GO:0050829	Golgi apparatus|plasma membrane|plasmodesma|membrane|integral component of membrane|defense response to Gram-negative bacterium
AT5G45110	NPR3	4.64401	4.58141e-249	Up	NPR1-like protein 3	GO:0005634,GO:0009627,GO:0009816,GO:0009817,GO:0016567,GO:0042742,GO:0050832,GO:0080185,GO:1901149,GO:2000022	nucleus|systemic acquired resistance|defense response to bacterium, incompatible interaction|defense response to fungus, incompatible interaction|protein ubiquitination|defense response to bacterium|defense response to fungus|effector dependent induction by symbiont of host immune response|salicylic acid binding|regulation of jasmonic acid mediated signaling pathway	path:ath04075	Plant hormone signal transduction
AT4G01430	UMAMIT29	4.63742	7.57793e-27	Up	nodulin MtN21 /EamA-like transporter family protein	GO:0005886,GO:0015186,GO:0016021,GO:0048316	plasma membrane|L-glutamine transmembrane transporter activity|integral component of membrane|seed development
AT2G35910	F11F19.18	4.63683	5.84586e-13	Up	RING/U-box superfamily protein	GO:0016021,GO:0016567,GO:0016740,GO:0046872	integral component of membrane|protein ubiquitination|transferase activity|metal ion binding
AT4G12720	NUDT7	4.63279	0	Up	MutT/nudix family protein	GO:0000210,GO:0005634,GO:0005737,GO:0005886,GO:0035529,GO:0046872,GO:0047631,GO:0051287	NAD+ diphosphatase activity|nucleus|cytoplasm|plasma membrane|NADH pyrophosphatase activity|metal ion binding|ADP-ribose diphosphatase activity|NAD binding
AT4G24026	AT4G24026	4.62843	3.15055e-14	Up	hypothetical protein
AT4G01750	RGXT2	4.62183	7.83301e-76	Up	rhamnogalacturonan xylosyltransferase 2	GO:0000139,GO:0005794,GO:0010306,GO:0016021,GO:0016757,GO:0035252	Golgi membrane|Golgi apparatus|rhamnogalacturonan II biosynthetic process|integral component of membrane|transferase activity, transferring glycosyl groups|UDP-xylosyltransferase activity
AT1G76980	F22K20.8	4.61994	3.85632e-71	Up	patatin-like phospholipase domain protein
AT5G46350	WRKY8	4.61967	2.44606e-47	Up	WRKY DNA-binding protein 8	GO:0003700,GO:0005634,GO:0009737,GO:0042742,GO:0043565,GO:0050832,GO:0051607,GO:0070301,GO:1901002	DNA-binding transcription factor activity|nucleus|response to abscisic acid|defense response to bacterium|sequence-specific DNA binding|defense response to fungus|defense response to virus|cellular response to hydrogen peroxide|positive regulation of response to salt stress
AT1G69520	F10D13.17	4.61478	1.41235e-33	Up	S-adenosyl-L-methionine-dependent methyltransferases superfamily protein
AT3G11580	AT3G11580	4.61425	1.73668e-39	Up	AP2/B3-like transcriptional factor family protein	GO:0003700,GO:0005634,GO:0019760,GO:0043565,GO:0044212,GO:0080113	DNA-binding transcription factor activity|nucleus|glucosinolate metabolic process|sequence-specific DNA binding|transcription regulatory region DNA binding|regulation of seed growth
AT2G01300	F10A8.18	4.60843	5.15119e-13	Up	mediator of RNA polymerase II transcription subunit
AT3G19030	AT3G19030	4.60692	0	Up	transcription initiation factor TFIID subunit 1b-like protein
AT1G72900	F3N23.10	4.59205	4.69369e-214	Up	Toll-Interleukin-Resistance (TIR) domain-containing protein	GO:0005524,GO:0005737,GO:0007165,GO:0009626,GO:0043531	ATP binding|cytoplasm|signal transduction|plant-type hypersensitive response|ADP binding
AT2G46940	F14M4.23	4.59138	6.82042e-08	Up	fold protein
AT5G45440	MFC19.11	4.58953	0.0156138	Up	P-loop containing nucleoside triphosphate hydrolases superfamily protein
AT2G47190	MYB2	4.58853	1.09416e-28	Up	myb domain protein 2	GO:0003700,GO:0005634,GO:0009651,GO:0009737,GO:0043565,GO:1902074	DNA-binding transcription factor activity|nucleus|response to salt stress|response to abscisic acid|sequence-specific DNA binding|response to salt
AT4G35165	AT4G35165	4.58438	0.195493		egg cell-secreted-like protein (DUF1278)
AT2G14100	CYP705A13	4.58288	0.0549322		cytochrome P450, family 705, subfamily A, polypeptide 13	GO:0005506,GO:0009630,GO:0009958,GO:0012505,GO:0016020,GO:0016021,GO:0016709,GO:0020037	iron ion binding|gravitropism|positive gravitropism|endomembrane system|membrane|integral component of membrane|oxidoreductase activity, acting on paired donors, with incorporation or reduction of molecular oxygen, NAD(P)H as one donor, and incorporation of one atom of oxygen|heme binding
AT4G35190	LOG5	4.5821	0.290504		Putative lysine decarboxylase family protein	GO:0005634,GO:0005829,GO:0009691,GO:0016799	nucleus|cytosol|cytokinin biosynthetic process|hydrolase activity, hydrolyzing N-glycosyl compounds
AT2G42840	PDF1	4.57543	6.43803e-13	Up	protodermal factor 1	GO:0005576	extracellular region
AT1G57850	F12K22.22	4.56784	0.0560128		Toll-Interleukin-Resistance (TIR) domain family protein	GO:0005524,GO:0007165,GO:0009615,GO:0009626,GO:0043531,GO:0051607	ATP binding|signal transduction|response to virus|plant-type hypersensitive response|ADP binding|defense response to virus
AT5G66640	DAR3	4.56655	5.94179e-144	Up	DA1-related protein 3	GO:0043130	ubiquitin binding
AT1G30100	NCED5	4.56415	0.00229637	Up	nine-cis-epoxycarotenoid dioxygenase 5	GO:0009414,GO:0009507,GO:0009535,GO:0009570,GO:0009579,GO:0009688,GO:0010162,GO:0010436,GO:0016121,GO:0045549,GO:0046872	response to water deprivation|chloroplast|chloroplast thylakoid membrane|chloroplast stroma|thylakoid|abscisic acid biosynthetic process|seed dormancy process|carotenoid dioxygenase activity|carotene catabolic process|9-cis-epoxycarotenoid dioxygenase activity|metal ion binding	path:ath00906	Carotenoid biosynthesis
AT2G47550	T30B22.15	4.54887	3.1069e-06	Up	Plant invertase/pectin methylesterase inhibitor superfamily	GO:0005576,GO:0005618,GO:0030599,GO:0042545,GO:0045330,GO:0045490,GO:0046910	extracellular region|cell wall|pectinesterase activity|cell wall modification|aspartyl esterase activity|pectin catabolic process|pectinesterase inhibitor activity	path:ath00040	Pentose and glucuronate interconversions
AT5G08790	ATAF2	4.54824	6.54033e-278	Up	NAC (No Apical Meristem) domain transcriptional regulator superfamily protein	GO:0003677,GO:0005634,GO:0008361,GO:0009416,GO:0009611,GO:0009620,GO:0009744,GO:0009751,GO:0009753,GO:0009793,GO:0010099,GO:0010150,GO:0016032,GO:0043424,GO:0045892,GO:0045893	DNA binding|nucleus|regulation of cell size|response to light stimulus|response to wounding|response to fungus|response to sucrose|response to salicylic acid|response to jasmonic acid|embryo development ending in seed dormancy|regulation of photomorphogenesis|leaf senescence|viral process|protein histidine kinase binding|negative regulation of transcription, DNA-templated|positive regulation of t…
AT5G44350	K9L2.14	4.54742	2.71555e-13	Up	ethylene-responsive nuclear protein-like protein
AT2G38690	T6A23.11	4.547	0.00263417	Up	gem-associated-like protein
AT5G55170	SUMO3	4.54096	3.68655e-11	Up	small ubiquitin-like modifier 3	GO:0005634,GO:0005737,GO:0016925,GO:0031386	nucleus|cytoplasm|protein sumoylation|protein tag	path:ath03013	RNA transport
AT3G60000	QWRF6	4.53591	0.324183		QWRF motif protein (DUF566)	GO:0005737,GO:0005813,GO:0005880,GO:0007098,GO:0008017,GO:0051225	cytoplasm|centrosome|nuclear microtubule|centrosome cycle|microtubule binding|spindle assembly
AT5G11930	F14F18.100	4.52595	3.83492e-24	Up	Thioredoxin superfamily protein	GO:0005737,GO:0009055,GO:0015035,GO:0045454	cytoplasm|electron transfer activity|protein disulfide oxidoreductase activity|cell redox homeostasis
AT2G39415	AT2G39415	4.52546	0.349099		F-box family protein
AT4G18880	HSF A4A	4.52066	1.6748e-271	Up	heat shock transcription factor A4A	GO:0000302,GO:0000978,GO:0003700,GO:0005634,GO:0005737,GO:0006355,GO:0010200,GO:0034605,GO:0042803,GO:0043565,GO:0045893,GO:0061408	response to reactive oxygen species|RNA polymerase II proximal promoter sequence-specific DNA binding|DNA-binding transcription factor activity|nucleus|cytoplasm|regulation of transcription, DNA-templated|response to chitin|cellular response to heat|protein homodimerization activity|sequence-specific DNA binding|positive regulation of transcription, DNA-templated|positive regulation of transcript…
AT3G47780	ABCA7	4.51686	3.97345e-89	Up	ABC2 homolog 6	GO:0005215,GO:0005524,GO:0005886,GO:0006869,GO:0009506,GO:0016021,GO:0042626,GO:0043231	transporter activity|ATP binding|plasma membrane|lipid transport|plasmodesma|integral component of membrane|ATPase activity, coupled to transmembrane movement of substances|intracellular membrane-bounded organelle
AT3G04300	T6K12.8	4.50818	0.0118228	Up	RmlC-like cupins superfamily protein
AT1G58340	ZF14	4.50428	5.74822e-10	Up	MATE efflux family protein	GO:0000139,GO:0005381,GO:0005770,GO:0005794,GO:0006826,GO:0006855,GO:0006970,GO:0009408,GO:0009624,GO:0009646,GO:0009737,GO:0010015,GO:0015238,GO:0015297,GO:0015893,GO:0016021,GO:0017119,GO:0031902,GO:0043226,GO:0055072,GO:1905428	Golgi membrane|iron ion transmembrane transporter activity|late endosome|Golgi apparatus|iron ion transport|drug transmembrane transport|response to osmotic stress|response to heat|response to nematode|response to absence of light|response to abscisic acid|root morphogenesis|drug transmembrane transporter activity|antiporter activity|drug transport|integral component of membrane|Golgi transport c…
AT5G63250	MDC12.22	4.5034	0.0337007	Up	Carbohydrate-binding X8 domain superfamily protein	GO:0031410	cytoplasmic vesicle
AT3G59080	AT3G59080	4.49968	1.90703e-98	Up	Eukaryotic aspartyl protease family protein	GO:0004190,GO:0006508,GO:0009505,GO:0016020,GO:0030163,GO:0080167	aspartic-type endopeptidase activity|proteolysis|plant-type cell wall|membrane|protein catabolic process|response to karrikin
AT5G16960	F2K13.110	4.49614	0.0580389		Zinc-binding dehydrogenase family protein	GO:0005829,GO:0005886,GO:0006979,GO:0032440	cytosol|plasma membrane|response to oxidative stress|2-alkenal reductase [NAD(P)] activity
AT1G72940	F3N23.14	4.49456	5.89793e-118	Up	Toll-Interleukin-Resistance (TIR) domain-containing protein	GO:0005524,GO:0005737,GO:0007165,GO:0009626,GO:0043531	ATP binding|cytoplasm|signal transduction|plant-type hypersensitive response|ADP binding
AT5G20400	F5O24.290	4.49165	4.98466e-71	Up	2-oxoglutarate (2OG) and Fe(II)-dependent oxygenase superfamily protein	GO:0010150,GO:0016682,GO:0046872,GO:0051213	leaf senescence|oxidoreductase activity, acting on diphenols and related substances as donors, oxygen as acceptor|metal ion binding|dioxygenase activity
AT1G18570	MYB51	4.48888	0	Up	myb domain protein 51	GO:0003700,GO:0005634,GO:0009617,GO:0009625,GO:0009651,GO:0009682,GO:0009723,GO:0009733,GO:0009737,GO:0009739,GO:0009751,GO:0009753,GO:0009759,GO:0030154,GO:0042742,GO:0043565,GO:0044212,GO:0052544	DNA-binding transcription factor activity|nucleus|response to bacterium|response to insect|response to salt stress|induced systemic resistance|response to ethylene|response to auxin|response to abscisic acid|response to gibberellin|response to salicylic acid|response to jasmonic acid|indole glucosinolate biosynthetic process|cell differentiation|defense response to bacterium|sequence-specific DNA…
AT5G46080	MCL19.13	4.48408	3.85165e-44	Up	Protein kinase superfamily protein
AT3G26440	AT3G26440	4.47378	8.49556e-94	Up	transmembrane protein, putative (DUF707)	GO:0005507,GO:0005829,GO:0006952,GO:0010043,GO:0010228,GO:0080184	copper ion binding|cytosol|defense response|response to zinc ion|vegetative to reproductive phase transition of meristem|response to phenylpropanoid
AT4G19370	T5K18.150	4.4709	1.84544e-45	Up	chitin synthase, putative (DUF1218)
AT2G02930	GSTF3	4.46627	2.54464e-30	Up	glutathione S-transferase F3	GO:0002239,GO:0004364,GO:0005737,GO:0005829,GO:0005886,GO:0006749,GO:0009407	response to oomycetes|glutathione transferase activity|cytoplasm|cytosol|plasma membrane|glutathione metabolic process|toxin catabolic process	path:ath00480	Glutathione metabolism
AT5G39240	K3K3.14	4.46462	0.150516		transcription factor UPBEAT-like protein
AT3G56030	AT3G56030	4.46363	2.2189e-22	Up	Tetratricopeptide repeat (TPR)-like superfamily protein
AT5G49680	AT5G49680	4.46322	6.87508e-83	Up	SABRE-like protein	GO:0005576,GO:0005794,GO:0009860,GO:0035619,GO:0048768,GO:0090404	extracellular region|Golgi apparatus|pollen tube growth|root hair tip|root hair cell tip growth|pollen tube tip
AT2G15390	FUT4	4.45831	0	Up	fucosyltransferase 4	GO:0005794,GO:0006486,GO:0008107,GO:0008417,GO:0009651,GO:0009969,GO:0016021,GO:0031127,GO:0032580,GO:0042546,GO:0071555	Golgi apparatus|protein glycosylation|galactoside 2-alpha-L-fucosyltransferase activity|fucosyltransferase activity|response to salt stress|xyloglucan biosynthetic process|integral component of membrane|alpha-(1,2)-fucosyltransferase activity|Golgi cisterna membrane|cell wall biogenesis|cell wall organization
AT4G11000	T22B4.2	4.45711	7.36326e-74	Up	Ankyrin repeat family protein	GO:0005886,GO:0009751,GO:0016021,GO:0045087	plasma membrane|response to salicylic acid|integral component of membrane|innate immune response
AT4G32480	F8B4.180	4.45582	2.37248e-120	Up	sugar phosphate exchanger, putative (DUF506)
AT3G60540	AT3G60540	4.4497	1.73492e-56	Up	Preprotein translocase Sec, Sec61-beta subunit protein	GO:0005086,GO:0005784,GO:0005789,GO:0006616,GO:0016021,GO:0031204,GO:0031205	ARF guanyl-nucleotide exchange factor activity|Sec61 translocon complex|endoplasmic reticulum membrane|SRP-dependent cotranslational protein targeting to membrane, translocation|integral component of membrane|posttranslational protein targeting to membrane, translocation|endoplasmic reticulum Sec complex	path:ath03060,path:ath04141,path:ath04145	Protein export|Protein processing in endoplasmic reticulum|Phagosome
AT2G31865	PARG2	4.44954	1.84804e-204	Up	poly(ADP-ribose) glycohydrolase 2	GO:0004649,GO:0005634,GO:0005737,GO:0005975,GO:0006282,GO:0006974,GO:0009225,GO:0050832,GO:1990966	poly(ADP-ribose) glycohydrolase activity|nucleus|cytoplasm|carbohydrate metabolic process|regulation of DNA repair|cellular response to DNA damage stimulus|nucleotide-sugar metabolic process|defense response to fungus|ATP generation from poly-ADP-D-ribose
AT2G29120	GLR2.7	4.44263	1.44948e-294	Up	glutamate receptor 2.7	GO:0004970,GO:0005262,GO:0005773,GO:0005886,GO:0006816,GO:0008066,GO:0016021,GO:0019722,GO:0071230	ionotropic glutamate receptor activity|calcium channel activity|vacuole|plasma membrane|calcium ion transport|glutamate receptor activity|integral component of membrane|calcium-mediated signaling|cellular response to amino acid stimulus
AT3G10815	AT3G10815	4.4317	3.28977e-17	Up	RING/U-box superfamily protein	GO:0005618,GO:0005634,GO:0005737,GO:0006511,GO:0009651,GO:0009938,GO:0016567,GO:0046872,GO:0061630	cell wall|nucleus|cytoplasm|ubiquitin-dependent protein catabolic process|response to salt stress|negative regulation of gibberellic acid mediated signaling pathway|protein ubiquitination|metal ion binding|ubiquitin protein ligase activity
AT4G21490	NDB3	4.42675	0.000357012	Up	NAD(P)H dehydrogenase B3	GO:0005509,GO:0005739,GO:0005743,GO:0005758,GO:0005777,GO:0016491,GO:0055114	calcium ion binding|mitochondrion|mitochondrial inner membrane|mitochondrial intermembrane space|peroxisome|oxidoreductase activity|oxidation-reduction process
AT4G26220	caffeoyl coenzyme A ester O-methyltransferase 7	4.42575	0.000294557	Up	S-adenosyl-L-methionine-dependent methyltransferases superfamily protein	GO:0005829,GO:0008757,GO:0009809,GO:0042409,GO:0046872	cytosol|S-adenosylmethionine-dependent methyltransferase activity|lignin biosynthetic process|caffeoyl-CoA O-methyltransferase activity|metal ion binding	path:ath00360,path:ath00940,path:ath00941,path:ath00945	Phenylalanine metabolism|Phenylpropanoid biosynthesis|Flavonoid biosynthesis|Stilbenoid, diarylheptanoid and gingerol biosynthesis
AT5G54620	MRB17.12	4.41145	0.213264		Ankyrin repeat family protein	GO:0005886,GO:0009751,GO:0016021,GO:0045087	plasma membrane|response to salicylic acid|integral component of membrane|innate immune response
AT2G21350	F3K23.11	4.40722	8.08945e-17	Up	RNA-binding CRS1 / YhbY (CRM) domain protein
AT1G72000	A/N-InvF	4.39837	0.0262236	Up	Plant neutral invertase family protein	GO:0004575,GO:0005829,GO:0005987,GO:0033926	sucrose alpha-glucosidase activity|cytosol|sucrose catabolic process|glycopeptide alpha-N-acetylgalactosaminidase activity
AT3G01080	WRKY58	4.3956	4.78014e-50	Up	WRKY DNA-binding protein 58	GO:0003700,GO:0005634,GO:0031347,GO:0043565	DNA-binding transcription factor activity|nucleus|regulation of defense response|sequence-specific DNA binding
AT1G06350	ADS4	4.39548	0.00834964	Up	Fatty acid desaturase family protein	GO:0005789,GO:0006636,GO:0009979,GO:0016021,GO:0016717	endoplasmic reticulum membrane|unsaturated fatty acid biosynthetic process|16:0 monogalactosyldiacylglycerol desaturase activity|integral component of membrane|oxidoreductase activity, acting on paired donors, with oxidation of a pair of donors resulting in the reduction of molecular oxygen to two molecules of water
AT5G16200	T21H19.120	4.39011	5.5328e-35	Up	50S ribosomal protein-like protein
AT3G28540	AT3G28540	4.38884	0	Up	P-loop containing nucleoside triphosphate hydrolases superfamily protein	GO:0005524,GO:0016021,GO:0016887	ATP binding|integral component of membrane|ATPase activity
AT5G41080	GDPD2	4.3844	4.57314e-12	Up	PLC-like phosphodiesterases superfamily protein	GO:0006071,GO:0008889,GO:0046475	glycerol metabolic process|glycerophosphodiester phosphodiesterase activity|glycerophospholipid catabolic process	path:ath00564	Glycerophospholipid metabolism
AT3G07650	COL9	4.37748	3.97147e-33	Up	CONSTANS-like 9	GO:0003700,GO:0005634,GO:0006355,GO:0007623,GO:0008270,GO:0048579	DNA-binding transcription factor activity|nucleus|regulation of transcription, DNA-templated|circadian rhythm|zinc ion binding|negative regulation of long-day photoperiodism, flowering
AT1G12420	ACR8	4.37263	7.09898e-67	Up	ACT domain repeat 8	GO:0009737,GO:0016597	response to abscisic acid|amino acid binding
AT2G25770	F17H15.20	4.37081	0.252853		Polyketide cyclase/dehydrase and lipid transport superfamily protein
AT1G59730	TH7	4.36942	1.18985e-06	Up	thioredoxin H-type 7	GO:0005737,GO:0006662,GO:0015035,GO:0045454	cytoplasm|glycerol ether metabolic process|protein disulfide oxidoreductase activity|cell redox homeostasis
AT3G08700	UBC12	4.36565	0.193987		ubiquitin-conjugating enzyme 12	GO:0005524,GO:0061631	ATP binding|ubiquitin conjugating enzyme activity
AT4G14640	CAM8	4.36232	6.11597e-10	Up	calmodulin 8	GO:0005509,GO:0005513,GO:0005634,GO:0019722,GO:0030234,GO:0051300	calcium ion binding|detection of calcium ion|nucleus|calcium-mediated signaling|enzyme regulator activity|spindle pole body organization	path:ath04626	Plant-pathogen interaction
AT1G60970	T7P1.11	4.34875	0.186391		SNARE-like superfamily protein	GO:0000139,GO:0006886,GO:0006890,GO:0006891,GO:0030126	Golgi membrane|intracellular protein transport|retrograde vesicle-mediated transport, Golgi to ER|intra-Golgi vesicle-mediated transport|COPI vesicle coat
AT2G47800	ABCC4	4.34872	1.64031e-197	Up	multidrug resistance-associated protein 4	GO:0000325,GO:0005524,GO:0005773,GO:0005774,GO:0005794,GO:0005886,GO:0006855,GO:0008559,GO:0009414,GO:0009506,GO:0009611,GO:0009624,GO:0010118,GO:0016020,GO:0016021,GO:0042626,GO:0055085	plant-type vacuole|ATP binding|vacuole|vacuolar membrane|Golgi apparatus|plasma membrane|drug transmembrane transport|xenobiotic transmembrane transporting ATPase activity|response to water deprivation|plasmodesma|response to wounding|response to nematode|stomatal movement|membrane|integral component of membrane|ATPase activity, coupled to transmembrane movement of substances|transmembrane transp…
AT3G11640	AT3G11640	4.34122	0.00976467	Up	transmembrane protein
AT5G03210	DIP2	4.33936	1.92661e-33	Up	E3 ubiquitin-protein ligase
AT1G75945	AT1G75945	4.33144	0.00684903	Up	hypothetical protein
AT5G17330	GAD	4.32772	2.1878e-74	Up	glutamate decarboxylase	GO:0004351,GO:0005516,GO:0005829,GO:0006538,GO:0030170,GO:0046686	glutamate decarboxylase activity|calmodulin binding|cytosol|glutamate catabolic process|pyridoxal phosphate binding|response to cadmium ion	path:ath00250,path:ath00410,path:ath00430,path:ath00650	Alanine, aspartate and glutamate metabolism|beta-Alanine metabolism|Taurine and hypotaurine metabolism|Butanoate metabolism
AT1G69050	F4N2.3	4.3255	0.01306	Up	hypothetical protein
AT3G13080	ABCC3	4.31807	0	Up	multidrug resistance-associated protein 3	GO:0000325,GO:0005524,GO:0005773,GO:0005774,GO:0008559,GO:0009506,GO:0010290,GO:0015431,GO:0016020,GO:0016021,GO:0042626,GO:0048046,GO:0055085	plant-type vacuole|ATP binding|vacuole|vacuolar membrane|xenobiotic transmembrane transporting ATPase activity|plasmodesma|chlorophyll catabolite transmembrane transporter activity|glutathione S-conjugate-exporting ATPase activity|membrane|integral component of membrane|ATPase activity, coupled to transmembrane movement of substances|apoplast|transmembrane transport
AT2G45130	SPX3	4.31247	0.138732		SPX domain protein 3	GO:0016036,GO:0080040	cellular response to phosphate starvation|positive regulation of cellular response to phosphate starvation
AT5G54720	K5F14.7	4.31089	7.28489e-120	Up	Ankyrin repeat family protein
AT5G36260	T30G6.12	4.30595	0.00166884	Up	Eukaryotic aspartyl protease family protein	GO:0004190,GO:0005886,GO:0006508,GO:0030163,GO:0031225,GO:0046658	aspartic-type endopeptidase activity|plasma membrane|proteolysis|protein catabolic process|anchored component of membrane|anchored component of plasma membrane
AT4G23230	CRK15	4.30313	1.8468e-75	Up	cysteine-rich RECEPTOR-like kinase	GO:0004674,GO:0005524,GO:0016021	protein serine/threonine kinase activity|ATP binding|integral component of membrane
AT5G57480	MUA2.5	4.30238	6.89257e-44	Up	P-loop containing nucleoside triphosphate hydrolases superfamily protein	GO:0005524,GO:0016887	ATP binding|ATPase activity
AT4G01700	T15B16.5	4.2981	3.85966e-211	Up	Chitinase family protein	GO:0000272,GO:0004568,GO:0006032,GO:0016998	polysaccharide catabolic process|chitinase activity|chitin catabolic process|cell wall macromolecule catabolic process
AT3G11840	PUB24	4.2955	3.52997e-93	Up	E3 ubiquitin-protein ligase PUB24-like protein	GO:0004842,GO:0006952	ubiquitin-protein transferase activity|defense response
AT5G46500	K11I1.9	4.28845	8.10838e-61	Up	protein VARIATION IN COMPOUND TRIGGERED ROOT growth protein	GO:0005524,GO:0005634,GO:0005829,GO:0006952,GO:0007165,GO:0010082,GO:0043531	ATP binding|nucleus|cytosol|defense response|signal transduction|regulation of root meristem growth|ADP binding
AT3G61300	AT3G61300	4.2839	0.123703		C2 calcium/lipid-binding plant phosphoribosyltransferase family protein	GO:0005886,GO:0016021	plasma membrane|integral component of membrane
AT1G30135	JAZ8	4.27938	1.83775e-07	Up	jasmonate-zim-domain protein 8	GO:0005634,GO:0006952,GO:0009611,GO:0031347,GO:2000022	nucleus|defense response|response to wounding|regulation of defense response|regulation of jasmonic acid mediated signaling pathway
AT4G14368	AT4G14368	4.2753	0.022456	Up	Regulator of chromosome condensation (RCC1) family protein	GO:0017112,GO:0035091,GO:0046872,GO:0070300	Rab guanyl-nucleotide exchange factor activity|phosphatidylinositol binding|metal ion binding|phosphatidic acid binding
AT1G43160	RAP2.6	4.26709	0.0227302	Up	related to AP2 6	GO:0003677,GO:0003700,GO:0005634,GO:0006952,GO:0006970,GO:0009409,GO:0009414,GO:0009611,GO:0009651,GO:0009658,GO:0009737,GO:0009751,GO:0009753,GO:0009873,GO:0034605,GO:0045893	DNA binding|DNA-binding transcription factor activity|nucleus|defense response|response to osmotic stress|response to cold|response to water deprivation|response to wounding|response to salt stress|chloroplast organization|response to abscisic acid|response to salicylic acid|response to jasmonic acid|ethylene-activated signaling pathway|cellular response to heat|positive regulation of transcripti…
AT2G10975	AT2G10975	4.26223	0.00841309	Up	hypothetical protein
AT4G10290	T9A4.13	4.25727	0.00423706	Up	RmlC-like cupins superfamily protein
AT3G15500	NAC3	4.25163	1.82132e-23	Up	NAC domain containing protein 3	GO:0003677,GO:0003700,GO:0005634,GO:0009414,GO:0009867,GO:0045893	DNA binding|DNA-binding transcription factor activity|nucleus|response to water deprivation|jasmonic acid mediated signaling pathway|positive regulation of transcription, DNA-templated
AT3G26210	CYP71B23	4.23553	1.44909e-174	Up	cytochrome P450, family 71, subfamily B, polypeptide 23	GO:0005506,GO:0016020,GO:0016021,GO:0016709,GO:0020037	iron ion binding|membrane|integral component of membrane|oxidoreductase activity, acting on paired donors, with incorporation or reduction of molecular oxygen, NAD(P)H as one donor, and incorporation of one atom of oxygen|heme binding
AT1G52560	F6D8.22	4.23036	0.12646		HSP20-like chaperones superfamily protein	GO:0005739,GO:0009408,GO:0009644,GO:0042542	mitochondrion|response to heat|response to high light intensity|response to hydrogen peroxide	path:ath04141	Protein processing in endoplasmic reticulum
AT5G65920	K14B20.9	4.22701	2.23449e-28	Up	ARM repeat superfamily protein	GO:0004842	ubiquitin-protein transferase activity
AT1G64610	F1N19.18	4.22669	2.15284e-115	Up	Transducin/WD40 repeat-like superfamily protein	GO:0005634,GO:0005829,GO:0017137,GO:0032153,GO:0051286	nucleus|cytosol|Rab GTPase binding|cell division site|cell tip
AT1G68690	PERK9	4.2176	9.28808e-71	Up	Protein kinase superfamily protein
AT5G66280	GMD1	4.21481	0.00167233	Up	GDP-D-mannose 4,6-dehydratase 1	GO:0005737,GO:0008446,GO:0019673,GO:0042351	cytoplasm|GDP-mannose 4,6-dehydratase activity|GDP-mannose metabolic process|'de novo' GDP-L-fucose biosynthetic process	path:ath00051,path:ath00520	Fructose and mannose metabolism|Amino sugar and nucleotide sugar metabolism
AT4G01350	F2N1.27	4.21336	0.0169078	Up	Cysteine/Histidine-rich C1 domain family protein
AT1G48605	ATHAL3B	4.20995	1.02286e-13	Up	Flavoprotein	GO:0004633,GO:0010181,GO:0015937,GO:0040008,GO:0042538	phosphopantothenoylcysteine decarboxylase activity|FMN binding|coenzyme A biosynthetic process|regulation of growth|hyperosmotic salinity response	path:ath00770	Pantothenate and CoA biosynthesis
AT4G37070	PLP1	4.20905	0.000358735	Up	Acyl transferase/acyl hydrolase/lysophospholipase superfamily protein	GO:0004620,GO:0005737,GO:0006952,GO:0010311,GO:0016042,GO:0047372	phospholipase activity|cytoplasm|defense response|lateral root formation|lipid catabolic process|acylglycerol lipase activity
AT5G48380	BIR1	4.19877	0	Up	BAK1-interacting receptor-like kinase 1
AT5G41680	MBK23.22	4.18982	0.34371		Protein kinase superfamily protein
AT3G10500	NAC053	4.18895	4.48811e-115	Up	NAC domain containing protein 53	GO:0003700,GO:0005634,GO:0005737,GO:0005789,GO:0009819,GO:0010150,GO:0016021,GO:0043565,GO:0045893,GO:2000377	DNA-binding transcription factor activity|nucleus|cytoplasm|endoplasmic reticulum membrane|drought recovery|leaf senescence|integral component of membrane|sequence-specific DNA binding|positive regulation of transcription, DNA-templated|regulation of reactive oxygen species metabolic process
AT5G66350	SHI	4.18578	1.51851e-25	Up	Lateral root primordium (LRP) protein-like protein	GO:0003677,GO:0003700,GO:0005634,GO:0009555,GO:0009734,GO:0009739,GO:0009740,GO:0009851,GO:0009938,GO:0045893,GO:0046872,GO:0046982,GO:0048653	DNA binding|DNA-binding transcription factor activity|nucleus|pollen development|auxin-activated signaling pathway|response to gibberellin|gibberellic acid mediated signaling pathway|auxin biosynthetic process|negative regulation of gibberellic acid mediated signaling pathway|positive regulation of transcription, DNA-templated|metal ion binding|protein heterodimerization activity|anther developme…
AT1G09080	BIP3	4.18566	1.5052e-86	Up	Heat shock protein 70 (Hsp 70) family protein	GO:0005524,GO:0005634,GO:0005737,GO:0005788,GO:0006986,GO:0009860,GO:0016020,GO:0016592,GO:0016887,GO:0030433,GO:0030968,GO:0031072,GO:0034605,GO:0034620,GO:0034663,GO:0042026,GO:0042623,GO:0044183,GO:0051082,GO:0051085,GO:0051787	ATP binding|nucleus|cytoplasm|endoplasmic reticulum lumen|response to unfolded protein|pollen tube growth|membrane|mediator complex|ATPase activity|ubiquitin-dependent ERAD pathway|endoplasmic reticulum unfolded protein response|heat shock protein binding|cellular response to heat|cellular response to unfolded protein|endoplasmic reticulum chaperone complex|protein refolding|ATPase activity, coup…	path:ath03060,path:ath04141	Protein export|Protein processing in endoplasmic reticulum
AT1G76640	CALMODULIN LIKE 39	4.18469	0.00213714	Up	Calcium-binding EF-hand family protein	GO:0005509,GO:0005737	calcium ion binding|cytoplasm	path:ath04626	Plant-pathogen interaction
AT2G02061	AT2G02061	4.16087	0.0147096	Up	Nucleotide-diphospho-sugar transferase family protein
AT2G26290	ARSK1	4.13559	0.000705676	Up	root-specific kinase 1
AT2G15090	KCS8	4.13476	1.49916e-217	Up	3-ketoacyl-CoA synthase 8	GO:0005783,GO:0005789,GO:0006633,GO:0016021,GO:0102336,GO:0102337,GO:0102338,GO:0102756	endoplasmic reticulum|endoplasmic reticulum membrane|fatty acid biosynthetic process|integral component of membrane|3-oxo-arachidoyl-CoA synthase activity|3-oxo-cerotoyl-CoA synthase activity|3-oxo-lignoceronyl-CoA synthase activity|very-long-chain 3-ketoacyl-CoA synthase activity	path:ath00062	Fatty acid elongation
AT2G44990	CCD7	4.13331	0.342209		carotenoid cleavage dioxygenase 7	GO:0009507,GO:0009570,GO:0010223,GO:0010436,GO:0016121,GO:0016702,GO:0045549,GO:0046872,GO:0102395,GO:1901601	chloroplast|chloroplast stroma|secondary shoot formation|carotenoid dioxygenase activity|carotene catabolic process|oxidoreductase activity, acting on single donors with incorporation of molecular oxygen, incorporation of two atoms of oxygen|9-cis-epoxycarotenoid dioxygenase activity|metal ion binding|9-cis-beta-carotene 9',10'-cleavage oxygenase activity|strigolactone biosynthetic process	path:ath00906	Carotenoid biosynthesis
AT3G48580	XTH11	4.13109	0.0600353		xyloglucan endotransglucosylase/hydrolase 11	GO:0004553,GO:0005618,GO:0010411,GO:0016762,GO:0042546,GO:0048046,GO:0071555	hydrolase activity, hydrolyzing O-glycosyl compounds|cell wall|xyloglucan metabolic process|xyloglucan:xyloglucosyl transferase activity|cell wall biogenesis|apoplast|cell wall organization
AT3G30775	ERD5	4.12852	2.92217e-99	Up	Methylenetetrahydrofolate reductase family protein	GO:0004657,GO:0005739,GO:0006979,GO:0009414,GO:0010133,GO:0042742,GO:0071949	proline dehydrogenase activity|mitochondrion|response to oxidative stress|response to water deprivation|proline catabolic process to glutamate|defense response to bacterium|FAD binding	path:ath00330	Arginine and proline metabolism
AT3G15210	ERF4	4.1275	0	Up	ethylene responsive element binding factor 4	GO:0003700,GO:0005634,GO:0009723,GO:0009737,GO:0009864,GO:0009873,GO:0010105,GO:0010200,GO:0016604,GO:0043565,GO:0045892	DNA-binding transcription factor activity|nucleus|response to ethylene|response to abscisic acid|induced systemic resistance, jasmonic acid mediated signaling pathway|ethylene-activated signaling pathway|negative regulation of ethylene-activated signaling pathway|response to chitin|nuclear body|sequence-specific DNA binding|negative regulation of transcription, DNA-templated
AT2G40180	PP2C5	4.12709	0.127613		phosphatase 2C5	GO:0004722,GO:0005634,GO:0009738,GO:0010440,GO:0046872	protein serine/threonine phosphatase activity|nucleus|abscisic acid-activated signaling pathway|stomatal lineage progression|metal ion binding
AT5G61730	ABCA9	4.12503	0.00169917	Up	ABC2 homolog 11	GO:0005524,GO:0005783,GO:0005789,GO:0015245,GO:0016021,GO:0042626,GO:0048316	ATP binding|endoplasmic reticulum|endoplasmic reticulum membrane|fatty acid transmembrane transporter activity|integral component of membrane|ATPase activity, coupled to transmembrane movement of substances|seed development
AT5G04390	T19N18.120	4.12113	0.00174593	Up	C2H2-type zinc finger family protein	GO:0003700,GO:0005634,GO:0006355,GO:0043565,GO:0046872	DNA-binding transcription factor activity|nucleus|regulation of transcription, DNA-templated|sequence-specific DNA binding|metal ion binding
AT1G21250	WAK1	4.12098	0	Up	cell wall-associated kinase
AT1G76960	F22K20.6	4.11846	0	Up	transmembrane protein
AT5G52810	MXC20.2	4.11729	9.34672e-122	Up	NAD(P)-binding Rossmann-fold superfamily protein	GO:0005737,GO:0006527,GO:0009507,GO:0009536,GO:0009627,GO:0016639,GO:0062034,GO:0062046,GO:1901672	cytoplasm|arginine catabolic process|chloroplast|plastid|systemic acquired resistance|oxidoreductase activity, acting on the CH-NH2 group of donors, NAD or NADP as acceptor|L-pipecolic acid biosynthetic process|dehydropipecolic acid reductase|positive regulation of systemic acquired resistance
AT4G36030	ARO3	4.11595	2.05859e-60	Up	armadillo repeat only 3
AT2G18270	T30D6.22	4.11533	0.410511		hypothetical protein
AT1G68320	MYB62	4.11342	0.0345954	Up	myb domain protein 62	GO:0003700,GO:0005634,GO:0009686,GO:0009740,GO:0009751,GO:0010015,GO:0010373,GO:0016036,GO:0043565,GO:0045892,GO:0055062	DNA-binding transcription factor activity|nucleus|gibberellin biosynthetic process|gibberellic acid mediated signaling pathway|response to salicylic acid|root morphogenesis|negative regulation of gibberellin biosynthetic process|cellular response to phosphate starvation|sequence-specific DNA binding|negative regulation of transcription, DNA-templated|phosphate ion homeostasis
AT4G15236	ABCG43	4.10901	1.2402e-05	Up	ABC-2 and Plant PDR ABC-type transporter family protein	GO:0005524,GO:0016021,GO:0016887	ATP binding|integral component of membrane|ATPase activity
AT4G08850	T32A17.160	4.10822	0	Up	Leucine-rich repeat receptor-like protein kinase family protein
AT2G14620	XTH10	4.10472	6.30915e-19	Up	xyloglucan endotransglucosylase/hydrolase 10	GO:0004553,GO:0005618,GO:0010411,GO:0016762,GO:0042546,GO:0048046,GO:0071555	hydrolase activity, hydrolyzing O-glycosyl compounds|cell wall|xyloglucan metabolic process|xyloglucan:xyloglucosyl transferase activity|cell wall biogenesis|apoplast|cell wall organization
AT4G39270	T22F8.170	4.10402	9.32302e-58	Up	Leucine-rich repeat protein kinase family protein
AT1G64170	CHX16	4.09508	3.31727e-130	Up	cation/H+ exchanger 16	GO:0005783,GO:0006813,GO:0006885,GO:0012505,GO:0015299,GO:0016021	endoplasmic reticulum|potassium ion transport|regulation of pH|endomembrane system|solute:proton antiporter activity|integral component of membrane
AT4G37290	F6G17.7	4.07871	0.00605592	Up	transmembrane protein	GO:0045087,GO:0048046,GO:0080167,GO:2000280	innate immune response|apoplast|response to karrikin|regulation of root development
AT3G48090	EDS1	4.06937	2.11418e-261	Up	alpha/beta-Hydrolases superfamily protein	GO:0000304,GO:0001666,GO:0005634,GO:0005737,GO:0005783,GO:0006629,GO:0009626,GO:0009627,GO:0010310,GO:0010618,GO:0010942,GO:0016298,GO:0042803,GO:0050829,GO:0060866	response to singlet oxygen|response to hypoxia|nucleus|cytoplasm|endoplasmic reticulum|lipid metabolic process|plant-type hypersensitive response|systemic acquired resistance|regulation of hydrogen peroxide metabolic process|aerenchyma formation|positive regulation of cell death|lipase activity|protein homodimerization activity|defense response to Gram-negative bacterium|leaf abscission	path:ath04626	Plant-pathogen interaction
AT4G23170	EP1	4.06892	0	Up	receptor-like protein kinase-related family protein	GO:0009627,GO:0009751,GO:0012501,GO:0048046	systemic acquired resistance|response to salicylic acid|programmed cell death|apoplast
AT2G05940	RIPK	4.06737	0	Up	Protein kinase superfamily protein
AT1G09500	F14J9.16	4.06421	8.15323e-09	Up	NAD(P)-binding Rossmann-fold superfamily protein	GO:0005634,GO:0005783,GO:0009555,GO:0010584,GO:0016491,GO:0016616,GO:0048316,GO:0050662,GO:0080110	nucleus|endoplasmic reticulum|pollen development|pollen exine formation|oxidoreductase activity|oxidoreductase activity, acting on the CH-OH group of donors, NAD or NADP as acceptor|seed development|coenzyme binding|sporopollenin biosynthetic process
AT5G25920	T1N24.2	4.05689	0.0341248	Up	hypothetical protein
AT4G35070	T12J5.5	4.05513	6.2073e-37	Up	SBP (S-ribonuclease binding protein) family protein	GO:0004842,GO:0005634,GO:0006952,GO:0043067,GO:0043161,GO:0046872	ubiquitin-protein transferase activity|nucleus|defense response|regulation of programmed cell death|proteasome-mediated ubiquitin-dependent protein catabolic process|metal ion binding
AT3G22160	jasmonate-associated VQ motif gene 1	4.04864	4.68769e-101	Up	VQ motif-containing protein	GO:0005634	nucleus
AT1G32375	AT1G32375	4.04748	0.38299		F-box/RNI-like/FBD-like domains-containing protein
AT1G79120	YUP8H12R.26	4.04013	0.0132366	Up	Ubiquitin carboxyl-terminal hydrolase family protein	GO:0000373,GO:0003723,GO:0006397,GO:0009507,GO:0015979	Group II intron splicing|RNA binding|mRNA processing|chloroplast|photosynthesis
AT1G65240	T23K8.15	4.03929	1.12154e-06	Up	Eukaryotic aspartyl protease family protein	GO:0004190,GO:0005886,GO:0006508,GO:0030163,GO:0031225,GO:0046658	aspartic-type endopeptidase activity|plasma membrane|proteolysis|protein catabolic process|anchored component of membrane|anchored component of plasma membrane
AT3G44790	AT3G44790	4.03595	0.213022		TRAF-like family protein
AT5G51470	K17N15.2	4.03363	0.00906637	Up	Auxin-responsive GH3 family protein	GO:0006952,GO:0009626,GO:0009816,GO:0009863,GO:0010112,GO:0016046,GO:0018874,GO:0034052,GO:0042742,GO:0044419,GO:0052625,GO:0052626,GO:0052627,GO:0052628,GO:0071456	defense response|plant-type hypersensitive response|defense response to bacterium, incompatible interaction|salicylic acid mediated signaling pathway|regulation of systemic acquired resistance|detection of fungus|benzoate metabolic process|positive regulation of plant-type hypersensitive response|defense response to bacterium|interspecies interaction between organisms|4-aminobenzoate amino acid s…	path:ath04075	Plant hormone signal transduction
AT3G21150	BBX32	4.02977	4.80977e-10	Up	B-box 32	GO:0003700,GO:0005634,GO:0005737,GO:0006355,GO:0008270,GO:0009640,GO:0009785,GO:0009909,GO:0010017,GO:0010200,GO:0045892	DNA-binding transcription factor activity|nucleus|cytoplasm|regulation of transcription, DNA-templated|zinc ion binding|photomorphogenesis|blue light signaling pathway|regulation of flower development|red or far-red light signaling pathway|response to chitin|negative regulation of transcription, DNA-templated
AT3G23010	RLP36	4.02703	5.5868e-49	Up	receptor like protein 36	GO:0005886,GO:0016021	plasma membrane|integral component of membrane
AT2G32210	F22D22.4	4.02406	2.31593e-65	Up	cysteine-rich/transmembrane domain A-like protein
AT2G39660	BIK1	4.01823	1.10675e-131	Up	botrytis-induced kinase1
AT5G24210	MOP9.2	4.01248	0	Up	alpha/beta-Hydrolases superfamily protein	GO:0016042,GO:0016787	lipid catabolic process|hydrolase activity
AT2G26190	T1D16.17	4.00623	0	Up	calmodulin-binding family protein	GO:0005634,GO:0005737	nucleus|cytoplasm
AT3G50810	CASP-like protein 5C2	4.00539	4.11058e-10	Up	Uncharacterized protein family (UPF0497)	GO:0005886,GO:0016021	plasma membrane|integral component of membrane
AT5G28630	F4I4.10	3.99775	1.09812e-23	Up	glycine-rich protein
AT1G70950	F15H11.15	3.99708	0.00272872	Up	TPX2 (targeting protein for Xklp2) protein family	GO:0005737,GO:0005874	cytoplasm|microtubule
AT4G23015	AT4G23015	3.99609	0.188092		transmembrane protein	GO:0005459,GO:0008643,GO:0015297,GO:0030173,GO:0030176,GO:0046964,GO:0072334	UDP-galactose transmembrane transporter activity|carbohydrate transport|antiporter activity|integral component of Golgi membrane|integral component of endoplasmic reticulum membrane|3'-phosphoadenosine 5'-phosphosulfate transmembrane transporter activity|UDP-galactose transmembrane transport
AT3G14060	AT3G14060	3.9895	1.32809e-13	Up	hypothetical protein
AT1G76970	F22K20.7	3.98424	8.86746e-133	Up	Target of Myb protein 1	GO:0005737,GO:0006886,GO:0016020	cytoplasm|intracellular protein transport|membrane
AT1G02360	T6A9.5	3.9666	2.25071e-31	Up	Chitinase family protein	GO:0000272,GO:0004568,GO:0006032,GO:0016998	polysaccharide catabolic process|chitinase activity|chitin catabolic process|cell wall macromolecule catabolic process
AT3G56710	SIB1	3.96234	4.53062e-270	Up	sigma factor binding protein 1	GO:0005634,GO:0009507,GO:0009816,GO:0051091,GO:0071482	nucleus|chloroplast|defense response to bacterium, incompatible interaction|positive regulation of DNA-binding transcription factor activity|cellular response to light stimulus
AT1G32270	ATSYP24	3.96074	0.000269416	Up	syntaxin	GO:0000149,GO:0005484,GO:0006886,GO:0006906,GO:0012505,GO:0016021,GO:0031201,GO:0048278	SNARE binding|SNAP receptor activity|intracellular protein transport|vesicle fusion|endomembrane system|integral component of membrane|SNARE complex|vesicle docking
AT3G54270	AT3G54270	3.95926	1.14087e-16	Up	sucrose-6F-phosphate phosphohydrolase family protein	GO:0000287,GO:0005986,GO:0050307	magnesium ion binding|sucrose biosynthetic process|sucrose-phosphate phosphatase activity	path:ath00500	Starch and sucrose metabolism
AT5G58620	MZN1.16	3.95673	3.46106e-122	Up	zinc finger (CCCH-type) family protein	GO:0003677,GO:0003700,GO:0006355,GO:0046872	DNA binding|DNA-binding transcription factor activity|regulation of transcription, DNA-templated|metal ion binding
AT1G52890	NAC019	3.94787	7.17324e-152	Up	NAC domain containing protein 19	GO:0003677,GO:0003700,GO:0005634,GO:0009414,GO:0045893	DNA binding|DNA-binding transcription factor activity|nucleus|response to water deprivation|positive regulation of transcription, DNA-templated
AT3G33528	AT3G33528	3.94727	0.00899122	Up	hypothetical protein
AT1G47760	AGL102	3.94284	0.582201		AGAMOUS-like 102	GO:0000982,GO:0003700,GO:0005634,GO:0007275,GO:0008134,GO:0043565,GO:0044212,GO:0046983	transcription factor activity, RNA polymerase II proximal promoter sequence-specific DNA binding|DNA-binding transcription factor activity|nucleus|multicellular organism development|transcription factor binding|sequence-specific DNA binding|transcription regulatory region DNA binding|protein dimerization activity
AT5G25470	T14C9.20	3.93598	1.26707e-12	Up	AP2/B3-like transcriptional factor family protein	GO:0003677,GO:0005634	DNA binding|nucleus
AT2G33710	T1B8.3	3.93239	0.000279684	Up	Integrase-type DNA-binding superfamily protein	GO:0003677,GO:0003700,GO:0005634,GO:0009873	DNA binding|DNA-binding transcription factor activity|nucleus|ethylene-activated signaling pathway
AT3G27416	AT3G27416	3.93101	0.231362		transmembrane protein
AT5G10100	TPPI	3.93093	0.3505		Haloacid dehalogenase-like hydrolase (HAD) superfamily protein	GO:0004805,GO:0005992	trehalose-phosphatase activity|trehalose biosynthetic process	path:ath00500	Starch and sucrose metabolism
AT5G12420	AT5G12420	3.92826	3.0534e-33	Up	O-acyltransferase (WSD1-like) family protein	GO:0004144,GO:0005783,GO:0005789,GO:0005886,GO:0010025,GO:0016021,GO:0019432,GO:0047196,GO:0102966,GO:0103095	diacylglycerol O-acyltransferase activity|endoplasmic reticulum|endoplasmic reticulum membrane|plasma membrane|wax biosynthetic process|integral component of membrane|triglyceride biosynthetic process|long-chain-alcohol O-fatty-acyltransferase activity|arachidoyl-CoA:1-dodecanol O-acyltransferase activity|wax ester synthase activity
AT2G36800	DOGT1	3.91862	1.5748e-46	Up	don-glucosyltransferase 1	GO:0008194,GO:0016021,GO:0016131,GO:0043231,GO:0046527,GO:0050403,GO:0050502,GO:0080043,GO:0080044,GO:0080046,GO:0098754	UDP-glycosyltransferase activity|integral component of membrane|brassinosteroid metabolic process|intracellular membrane-bounded organelle|glucosyltransferase activity|trans-zeatin O-beta-D-glucosyltransferase activity|cis-zeatin O-beta-D-glucosyltransferase activity|quercetin 3-O-glucosyltransferase activity|quercetin 7-O-glucosyltransferase activity|quercetin 4'-O-glucosyltransferase activity|d…	path:ath00908	Zeatin biosynthesis
AT1G18740	F6A14.15	3.91667	0	Up	ROH1, putative (DUF793)
AT4G22680	MYB85	3.91631	8.24733e-05	Up	myb domain protein 85
AT4G18010	IP5PII	3.91521	1.0067e-269	Up	myo-inositol polyphosphate 5-phosphatase 2	GO:0004439,GO:0004445,GO:0009737,GO:0009738,GO:0009845,GO:0032957,GO:0034485,GO:0046855,GO:0046856,GO:0052658,GO:0052659,GO:0090351	phosphatidylinositol-4,5-bisphosphate 5-phosphatase activity|inositol-polyphosphate 5-phosphatase activity|response to abscisic acid|abscisic acid-activated signaling pathway|seed germination|inositol trisphosphate metabolic process|phosphatidylinositol-3,4,5-trisphosphate 5-phosphatase activity|inositol phosphate dephosphorylation|phosphatidylinositol dephosphorylation|inositol-1,4,5-trisphospha…
AT1G64405	AT1G64405	3.91201	1.0596e-06	Up	hypothetical protein
AT4G24340	T22A6.170	3.90863	0.00039938	Up	Phosphorylase superfamily protein	GO:0003824,GO:0009116,GO:0045735	catalytic activity|nucleoside metabolic process|nutrient reservoir activity
AT2G46430	CNGC3	3.89901	0	Up	cyclic nucleotide gated channel 3	GO:0005216,GO:0005516,GO:0005886,GO:0016021,GO:0030552,GO:0030553	ion channel activity|calmodulin binding|plasma membrane|integral component of membrane|cAMP binding|cGMP binding	path:ath04626	Plant-pathogen interaction
AT1G62422	AT1G62422	3.89762	1.03194e-73	Up	hypothetical protein
AT5G20250	DIN10	3.89717	0	Up	Raffinose synthase family protein	GO:0010325,GO:0047274	raffinose family oligosaccharide biosynthetic process|galactinol-sucrose galactosyltransferase activity	path:ath00052	Galactose metabolism
AT1G70090	LGT8	3.8971	6.04013e-163	Up	glucosyl transferase family 8	GO:0000139,GO:0005794,GO:0016021,GO:0045489,GO:0047262,GO:0071555	Golgi membrane|Golgi apparatus|integral component of membrane|pectin biosynthetic process|polygalacturonate 4-alpha-galacturonosyltransferase activity|cell wall organization
AT4G12480	EARLI1	3.89397	1.00737e-150	Up	Bifunctional inhibitor/lipid-transfer protein/seed storage 2S albumin superfamily protein	GO:0005576,GO:0005783,GO:0009409,GO:0009505,GO:0009506,GO:0009651,GO:0009682,GO:0009707,GO:0009737,GO:0050832	extracellular region|endoplasmic reticulum|response to cold|plant-type cell wall|plasmodesma|response to salt stress|induced systemic resistance|chloroplast outer membrane|response to abscisic acid|defense response to fungus
AT3G11080	RLP35	3.88766	9.78259e-57	Up	receptor like protein 35	GO:0005886,GO:0016021	plasma membrane|integral component of membrane
AT2G41990	T6D20.12	3.88515	0.000925535	Up	late embryogenesis abundant protein
AT5G52400	CYP715A1	3.88514	0.037421	Up	cytochrome P450, family 715, subfamily A, polypeptide 1	GO:0004497,GO:0005506,GO:0009506,GO:0016021,GO:0016705,GO:0020037,GO:0033466	monooxygenase activity|iron ion binding|plasmodesma|integral component of membrane|oxidoreductase activity, acting on paired donors, with incorporation or reduction of molecular oxygen|heme binding|trans-zeatin biosynthetic process
AT1G22110	F2E2.18	3.87767	0.000271267	Up	structural constituent of ribosome
AT3G49860	ARLA1B	3.87614	0.035028	Up	ADP-ribosylation factor-like A1B	GO:0005525,GO:0005765,GO:0005774,GO:0005819,GO:0007049,GO:0007059,GO:0031902,GO:0051301,GO:0051607	GTP binding|lysosomal membrane|vacuolar membrane|spindle|cell cycle|chromosome segregation|late endosome membrane|cell division|defense response to virus
AT2G37820	T8P21.27	3.87346	0.172893		Cysteine/Histidine-rich C1 domain family protein
AT4G36490	SFH12	3.86856	0.414214		SEC14-like 12	GO:0000139,GO:0005886,GO:0015031	Golgi membrane|plasma membrane|protein transport
AT1G55365	AT1G55365	3.86728	0.00418469	Up	hypothetical protein
AT3G15760	AT3G15760	3.86412	1.22743e-63	Up	cytochrome P450 family protein
AT4G11480	CRK32	3.8605	0.0254834	Up	cysteine-rich RLK (RECEPTOR-like protein kinase) 32
AT5G63790	NAC102	3.8563	7.96e-150	Up	NAC domain containing protein 102	GO:0001666,GO:0003700,GO:0005634,GO:0009507,GO:0019760,GO:0043565,GO:0044212	response to hypoxia|DNA-binding transcription factor activity|nucleus|chloroplast|glucosinolate metabolic process|sequence-specific DNA binding|transcription regulatory region DNA binding
AT5G60950	COBL5	3.85162	7.59778e-67	Up	COBRA-like protein 5 precursor	GO:0002239,GO:0010215,GO:0031225	response to oomycetes|cellulose microfibril organization|anchored component of membrane
AT1G56120	T6H22.9	3.84434	3.44111e-197	Up	Leucine-rich repeat transmembrane protein kinase
AT5G37740	K12B20.22	3.84383	3.3347e-80	Up	Calcium-dependent lipid-binding (CaLB domain) family protein	GO:0005096,GO:0005543,GO:0005634,GO:0005886,GO:0009738,GO:0009789,GO:0043547,GO:0046872	GTPase activator activity|phospholipid binding|nucleus|plasma membrane|abscisic acid-activated signaling pathway|positive regulation of abscisic acid-activated signaling pathway|positive regulation of GTPase activity|metal ion binding
AT1G32950	F9L11.12	3.84303	2.96199e-08	Up	Subtilase family protein	GO:0004252,GO:0005576	serine-type endopeptidase activity|extracellular region
AT5G13820	TBP1	3.84091	5.38104e-30	Up	telomeric DNA binding protein 1	GO:0000723,GO:0000781,GO:0003677,GO:0003691,GO:0005634,GO:0042162	telomere maintenance|chromosome, telomeric region|DNA binding|double-stranded telomeric DNA binding|nucleus|telomeric DNA binding
AT2G02810	UTR1	3.84037	8.75661e-98	Up	UDP-galactose transporter 1	GO:0005459,GO:0005460,GO:0005789,GO:0008643,GO:0009553,GO:0009555,GO:0015297,GO:0015780,GO:0030173,GO:0030176,GO:0030968,GO:0072334	UDP-galactose transmembrane transporter activity|UDP-glucose transmembrane transporter activity|endoplasmic reticulum membrane|carbohydrate transport|embryo sac development|pollen development|antiporter activity|nucleotide-sugar transmembrane transport|integral component of Golgi membrane|integral component of endoplasmic reticulum membrane|endoplasmic reticulum unfolded protein response|UDP-gala…
AT4G28390	AAC3	3.83323	6.37628e-176	Up	ADP/ATP carrier 3	GO:0005471,GO:0005739,GO:0005743,GO:0009941,GO:0015865,GO:0016020,GO:0016021	ATP:ADP antiporter activity|mitochondrion|mitochondrial inner membrane|chloroplast envelope|purine nucleotide transport|membrane|integral component of membrane
AT5G59260	L-type lectin receptor kinase II.1	3.83113	0.0177612	Up	Concanavalin A-like lectin protein kinase family protein
AT3G59270	AT3G59270	3.8077	0.066087		FBD-like domain family protein
AT2G44080	ARL	3.80715	3.13321e-65	Up	ARGOS-like protein	GO:0005622,GO:0005634,GO:0005783,GO:0007275,GO:0009741,GO:0009825,GO:0016021,GO:0035265,GO:0046622	intracellular|nucleus|endoplasmic reticulum|multicellular organism development|response to brassinosteroid|multidimensional cell growth|integral component of membrane|organ growth|positive regulation of organ growth
AT2G43510	TI1	3.80549	4.90407e-127	Up	trypsin inhibitor protein 1	GO:0004867,GO:0005576,GO:0006952,GO:0008200,GO:0031640,GO:0050832	serine-type endopeptidase inhibitor activity|extracellular region|defense response|ion channel inhibitor activity|killing of cells of other organism|defense response to fungus
AT5G42010	MJC20.11	3.80413	3.52e-17	Up	Transducin/WD40 repeat-like superfamily protein	GO:0005634,GO:0005829,GO:0017137,GO:0032153,GO:0051286	nucleus|cytosol|Rab GTPase binding|cell division site|cell tip
AT4G00390	A_IG005I10.6	3.8007	0.0345615	Up	DNA-binding storekeeper protein-related transcriptional regulator
AT2G28630	KCS12	3.79563	2.62625e-241	Up	3-ketoacyl-CoA synthase 12	GO:0005783,GO:0006633,GO:0016020,GO:0102336,GO:0102337,GO:0102338,GO:0102756	endoplasmic reticulum|fatty acid biosynthetic process|membrane|3-oxo-arachidoyl-CoA synthase activity|3-oxo-cerotoyl-CoA synthase activity|3-oxo-lignoceronyl-CoA synthase activity|very-long-chain 3-ketoacyl-CoA synthase activity	path:ath00062	Fatty acid elongation
AT3G51300	ROP1	3.79396	0.327104		RHO-related protein from plants 1	GO:0000902,GO:0003924,GO:0005525,GO:0005634,GO:0005730,GO:0005737,GO:0005819,GO:0005886,GO:0007015,GO:0007266,GO:0009524,GO:0009860,GO:0016477,GO:0017157,GO:0019901,GO:0030036,GO:0030833,GO:0030834,GO:0030838,GO:0031532,GO:0032794,GO:0045177,GO:0051650	cell morphogenesis|GTPase activity|GTP binding|nucleus|nucleolus|cytoplasm|spindle|plasma membrane|actin filament organization|Rho protein signal transduction|phragmoplast|pollen tube growth|cell migration|regulation of exocytosis|protein kinase binding|actin cytoskeleton organization|regulation of actin filament polymerization|regulation of actin filament depolymerization|positive regulation of …	path:ath04145,path:ath04933	Phagosome|AGE-RAGE signaling pathway in diabetic complications
AT5G06230	TBL9	3.79287	1.42116e-12	Up	TRICHOME BIREFRINGENCE-LIKE 9	GO:0005794,GO:0016021,GO:0016413	Golgi apparatus|integral component of membrane|O-acetyltransferase activity
AT1G54215	AT1G54215	3.78683	0.0234321	Up	proline-rich family protein
AT4G02520	GSTF2	3.78296	0	Up	glutathione S-transferase PHI 2	GO:0002239,GO:0004364,GO:0004601,GO:0005737,GO:0005773,GO:0005783,GO:0005829,GO:0005886,GO:0006749,GO:0009407,GO:0009409,GO:0009506,GO:0009507,GO:0009570,GO:0009651,GO:0009734,GO:0010043,GO:0016020,GO:0019904,GO:0042742,GO:0043231,GO:0043295,GO:0046686,GO:0048046,GO:2001147,GO:2001227	response to oomycetes|glutathione transferase activity|peroxidase activity|cytoplasm|vacuole|endoplasmic reticulum|cytosol|plasma membrane|glutathione metabolic process|toxin catabolic process|response to cold|plasmodesma|chloroplast|chloroplast stroma|response to salt stress|auxin-activated signaling pathway|response to zinc ion|membrane|protein domain specific binding|defense response to bacter…	path:ath00480	Glutathione metabolism
AT5G39050	PMAT1	3.78124	4.07793e-124	Up	HXXXD-type acyl-transferase family protein	GO:0005829,GO:0009636,GO:0050736	cytosol|response to toxic substance|O-malonyltransferase activity
AT3G28600	AT3G28600	3.77976	0.00795495	Up	P-loop containing nucleoside triphosphate hydrolases superfamily protein	GO:0005524,GO:0009651,GO:0016887	ATP binding|response to salt stress|ATPase activity
AT1G51660	MKK4	3.77767	1.06523e-118	Up	mitogen-activated protein kinase kinase 4	GO:0000187,GO:0004674,GO:0004708,GO:0005524,GO:0005634,GO:0005737,GO:0009570,GO:0009626,GO:0009814,GO:0010227,GO:0010229,GO:0023014,GO:0031098,GO:0032147	activation of MAPK activity|protein serine/threonine kinase activity|MAP kinase kinase activity|ATP binding|nucleus|cytoplasm|chloroplast stroma|plant-type hypersensitive response|defense response, incompatible interaction|floral organ abscission|inflorescence development|signal transduction by protein phosphorylation|stress-activated protein kinase signaling cascade|activation of protein kinase …	path:ath04016,path:ath04075,path:ath04626	MAPK signaling pathway - plant|Plant hormone signal transduction|Plant-pathogen interaction
AT5G14730	T9L3.30	3.77128	1.61801e-13	Up	hypothetical protein
AT5G47070	K14A3.2	3.77016	2.07347e-180	Up	Protein kinase superfamily protein
AT5G43170	ZF3	3.76785	2.69598e-09	Up	zinc-finger protein 3	GO:0003677,GO:0003700,GO:0005634,GO:0009409,GO:0010200,GO:0042538,GO:0043565,GO:0045892,GO:0046872	DNA binding|DNA-binding transcription factor activity|nucleus|response to cold|response to chitin|hyperosmotic salinity response|sequence-specific DNA binding|negative regulation of transcription, DNA-templated|metal ion binding
AT1G05300	ZIP5	3.76749	5.84899e-104	Up	zinc transporter 5 precursor	GO:0005385,GO:0005886,GO:0016021,GO:0071577	zinc ion transmembrane transporter activity|plasma membrane|integral component of membrane|zinc ion transmembrane transport
AT3G04200	T6K12.18	3.76682	0.000153593	Up	RmlC-like cupins superfamily protein	GO:0005618,GO:0030145,GO:0045735,GO:0048046	cell wall|manganese ion binding|nutrient reservoir activity|apoplast
AT5G03350	F12E4.80	3.76363	0	Up	Legume lectin family protein	GO:0005618,GO:0005886,GO:0009507,GO:0009627,GO:0016301,GO:0030246,GO:0048046,GO:0071446	cell wall|plasma membrane|chloroplast|systemic acquired resistance|kinase activity|carbohydrate binding|apoplast|cellular response to salicylic acid stimulus
AT1G50560	CYP705A25	3.76313	0.0876249		cytochrome P450, family 705, subfamily A, polypeptide 25	GO:0005506,GO:0005783,GO:0009958,GO:0016020,GO:0016021,GO:0016709,GO:0020037,GO:0048364,GO:0051554,GO:0080003,GO:0080004	iron ion binding|endoplasmic reticulum|positive gravitropism|membrane|integral component of membrane|oxidoreductase activity, acting on paired donors, with incorporation or reduction of molecular oxygen, NAD(P)H as one donor, and incorporation of one atom of oxygen|heme binding|root development|flavonol metabolic process|thalianol metabolic process|thalian-diol desaturase activity
AT1G58190	RLP9	3.76144	8.58252e-18	Up	receptor like protein 9	GO:0005886,GO:0016021	plasma membrane|integral component of membrane
AT2G23680	F26B6.33	3.75234	1.1352e-74	Up	Cold acclimation protein WCOR413 family	GO:0005886,GO:0016020,GO:0016021	plasma membrane|membrane|integral component of membrane
AT1G63840	T12P18.14	3.74921	1.10142e-48	Up	RING/U-box superfamily protein	GO:0004842,GO:0010200,GO:0016567,GO:0046686,GO:0046872	ubiquitin-protein transferase activity|response to chitin|protein ubiquitination|response to cadmium ion|metal ion binding
AT5G16020	GEX3	3.74589	0.226782		gamete-expressed 3	GO:0005886,GO:0009793,GO:0010183,GO:0016021	plasma membrane|embryo development ending in seed dormancy|pollen tube guidance|integral component of membrane
AT3G54065	AT3G54065	3.74205	0.41617		LOW protein: ankyrin repeat protein
AT4G03130	F4C21.5	3.74062	0.386528		BRCT domain-containing DNA repair protein
AT2G01021	AT2G01021	3.74018	0.0779738		hypothetical protein
AT3G02480	F16B3.11	3.7351	0.336724		Late embryogenesis abundant protein (LEA) family protein
AT1G50830	F8A12.7	3.72944	0.000157152	Up	Aminotransferase-like, plant mobile domain family protein	GO:0004721,GO:0005634,GO:0046872	phosphoprotein phosphatase activity|nucleus|metal ion binding
AT1G15790	F7H2.13	3.72566	5.05271e-74	Up	mediator of RNA polymerase II transcription subunit 15a-like protein	GO:0003713,GO:0005634,GO:0009751,GO:0016592,GO:0031490,GO:0045723	transcription coactivator activity|nucleus|response to salicylic acid|mediator complex|chromatin DNA binding|positive regulation of fatty acid biosynthetic process
AT5G58540	MQJ2.16	3.72024	4.09163e-26	Up	Protein kinase superfamily protein
AT1G67920	T23K23.23	3.7137	1.38865e-24	Up	hypothetical protein
[truncated: 19,222 more rows]
