# Supplementary material for: Overexpressing Ribosomal Protein L16D Affects Leaf Development but Confers Pathogen Resistance in Arabidopsis
Source: Int J Mol Sci. 2023 May 30;24(11):9479. doi: 10.3390/ijms24119479 (PMC10253392; doi:10.3390/ijms24119479)
Supplement: Supplementary file 1 [file ijms-24-09479-s001.zip › Dataset 3.xls]

Symbol	locus_tag	Protein_ID	Description	Protein_Coverage	Uniq_Pep_Num	Uniq_Spec_Num	Mean_Ratio_t-VS-ck	Pvalue_t-VS-ck	Swissprot Description	KEGG(ko_id|rank|evalue|score|subject_id|ko_definition)	GO Biological_Process	GO Molecular_Function	GO Cellular_Component
	AT5G18470	NP_197348.1	Curculin-like (mannose-binding) lectin family protein [Arabidopsis thaliana]	0.104	4	5	4.11	2.27E-09	G-type lectin S-receptor-like serine/threonine-protein kinase At1g67520 OS=Arabidopsis thaliana GN=At1g67520 PE=2 SV=3	K04733|1|2e-93|302|pavi:110768300|interleukin-1 receptor-associated kinase 4 [EC:2.7.11.1]	GO:0080167//response to karrikin	GO:0030246//carbohydrate binding	GO:0009505//plant-type cell wall
LYK5	AT2G33580	NP_180916.1	Protein kinase superfamily protein [Arabidopsis thaliana]	0.012	1	1	4.06	0.0128	Protein LYK5 OS=Arabidopsis thaliana GN=LYK5 PE=2 SV=1	K04733|1|0.0|670|ghi:107913555|interleukin-1 receptor-associated kinase 4 [EC:2.7.11.1]	GO:0006468//protein phosphorylation;GO:0071323//cellular response to chitin;GO:0007166//cell surface receptor signaling pathway;GO:0045087//innate immune response	GO:0004672//protein kinase activity;GO:0004675//transmembrane receptor protein serine/threonine kinase activity;GO:0008061//chitin binding;GO:0005524//ATP binding;GO:0042803//protein homodimerization activity	GO:0016021//integral component of membrane;GO:0005886//plasma membrane
CPZ	AT2G04530	NP_178532.2	Metallo-hydrolase/oxidoreductase superfamily protein [Arabidopsis thaliana]	0.025	1	1	3.41	0.1541	tRNase Z TRZ2, chloroplastic OS=Arabidopsis thaliana GN=TRZ2 PE=2 SV=1	K00784|1|0.0|724|ath:AT2G04530|ribonuclease Z [EC:3.1.26.11]	GO:0042780//tRNA 3'-end processing;GO:0008033//tRNA processing	GO:0046872//metal ion binding;GO:0042781//3'-tRNA processing endoribonuclease activity	GO:0009507//chloroplast
	AT1G10180	NP_563863.1	LOW protein: exocyst complex component-like protein [Arabidopsis thaliana]	0.01	1	1	3.35	9.04E-07	Exocyst complex component EXO84C OS=Arabidopsis thaliana GN=EXO84C PE=2 SV=1	K19986|1|0.0|1571|ath:AT1G10180|exocyst complex component 8	GO:0060321//acceptance of pollen;GO:0006887//exocytosis;GO:0001927//exocyst assembly;GO:0051601//exocyst localization		GO:0000145//exocyst
	AT5G52750	NP_200087.1	Heavy metal transport/detoxification superfamily protein [Arabidopsis thaliana]	0.05	1	1	3.2	1.04E-07	Heavy metal-associated isoprenylated plant protein 13 OS=Arabidopsis thaliana GN=HIPP13 PE=2 SV=1	K04733|1|2e-08|56.2|ccav:112504081|interleukin-1 receptor-associated kinase 4 [EC:2.7.11.1]	GO:0046916//cellular transition metal ion homeostasis;GO:0030001//metal ion transport	GO:0046914//transition metal ion binding	GO:0005737//cytoplasm
PR1	AT2G14610	NP_179068.1	pathogenesis-related protein 1 [Arabidopsis thaliana]	0.416	4	34	3.01	7.56E-10	Pathogenesis-related protein 1 OS=Arabidopsis thaliana GN=At2g14610 PE=1 SV=1	K13449|1|7e-118|333|ath:AT2G14610|pathogenesis-related protein 1	GO:0010266//response to vitamin B1;GO:0009627//systemic acquired resistance;GO:0006952//defense response;GO:0009414//response to water deprivation		GO:0048046//apoplast;GO:0005618//cell wall;GO:0005576//extracellular region
RTFL5	AT5G59510	NP_200759.2	ROTUNDIFOLIA like 5 [Arabidopsis thaliana]	0.035	1	2	2.71	4.30E-07	-	-	GO:0048367//shoot system development	-	-
	AT4G18253	NP_001329110.1	receptor Serine/Threonine kinase-like protein [Arabidopsis thaliana]	0.119	2	3	2.69	2.60E-13	Thaumatin-like protein 1 OS=Prunus persica PE=2 SV=1	K04733|1|7e-115|345|eus:EUTSA_v10024677mg|interleukin-1 receptor-associated kinase 4 [EC:2.7.11.1]		GO:0016301//kinase activity	-
PR5	AT1G75040	NP_177641.1	pathogenesis-related protein 5 [Arabidopsis thaliana]	0.448	8	96	2.68	1.40E-08	Pathogenesis-related protein 5 OS=Arabidopsis thaliana GN=At1g75040 PE=1 SV=1	K04733|1|1e-65|221|gab:108471741|interleukin-1 receptor-associated kinase 4 [EC:2.7.11.1]	GO:0009615//response to virus;GO:0009627//systemic acquired resistance;GO:0046686//response to cadmium ion;GO:0010224//response to UV-B;GO:0031540//regulation of anthocyanin biosynthetic process		GO:0005618//cell wall;GO:0016021//integral component of membrane;GO:0048046//apoplast;GO:0005773//vacuole
	AT4G33810	NP_001329680.1	Glycosyl hydrolase superfamily protein [Arabidopsis thaliana]	0.034	1	1	2.65	0.04593	-	K01181|1|2e-140|417|pavi:110763706|endo-1,4-beta-xylanase [EC:3.2.1.8]	GO:0005975//carbohydrate metabolic process	GO:0004553//hydrolase activity, hydrolyzing O-glycosyl compounds	GO:0005618//cell wall
	AT3G51890	NP_566956.4	Clathrin light chain protein [Arabidopsis thaliana]	0.163	2	2	2.59	6.55E-08	Clathrin light chain 3 OS=Arabidopsis thaliana GN=At3g51890 PE=1 SV=1	K04645|1|4e-57|184|bna:106370661|clathrin light chain B	GO:0016192//vesicle-mediated transport;GO:0006886//intracellular protein transport;GO:0072583//clathrin-dependent endocytosis	GO:0032050//clathrin heavy chain binding;GO:0005198//structural molecule activity	GO:0030130//clathrin coat of trans-Golgi network vesicle;GO:0030132//clathrin coat of coated pit;GO:0030125//clathrin vesicle coat
GSTF6	AT1G02930	NP_001184893.1	glutathione S-transferase 6 [Arabidopsis thaliana]	0.433	5	17	2.54	5.50E-07	Glutathione S-transferase F6 OS=Arabidopsis thaliana GN=GSTF6 PE=2 SV=2	K00799|1|8e-153|425|ath:AT1G02930|glutathione S-transferase [EC:2.5.1.18]	GO:0009414//response to water deprivation;GO:0009407//toxin catabolic process;GO:0009817//defense response to fungus, incompatible interaction;GO:0006979//response to oxidative stress;GO:0042742//defense response to bacterium;GO:0006749//glutathione metabolic process;GO:0046686//response to cadmium ion;GO:0009651//response to salt stress	GO:0004364//glutathione transferase activity;GO:2001147//camalexin binding;GO:0050897//cobalt ion binding;GO:0005507//copper ion binding;GO:2001227//quercitrin binding;GO:0043295//glutathione binding	GO:0005737//cytoplasm;GO:0005618//cell wall;GO:0005634//nucleus;GO:0005739//mitochondrion;GO:0005773//vacuole;GO:0005829//cytosol;GO:0009506//plasmodesma
SDR3	AT2G47130	NP_182235.1	NAD(P)-binding Rossmann-fold superfamily protein [Arabidopsis thaliana]	0.237	3	5	2.47	1.87E-09	Short-chain dehydrogenase reductase 3a OS=Arabidopsis thaliana GN=SDR3a PE=2 SV=1	K09841|1|9e-82|250|sot:102584670|xanthoxin dehydrogenase [EC:1.1.1.288]	GO:0042742//defense response to bacterium;GO:0009626//plant-type hypersensitive response	GO:0016491//oxidoreductase activity	-
BGL2	AT3G57260	NP_191285.1	beta-1,3-glucanase 2 [Arabidopsis thaliana]	0.357	9	66	2.39	2.54E-12	Glucan endo-1,3-beta-glucosidase, acidic isoform OS=Arabidopsis thaliana GN=BG2 PE=1 SV=2	K19891|1|7e-65|217|zma:100191471|glucan endo-1,3-beta-glucosidase 1/2/3 [EC:3.2.1.39]	GO:0005975//carbohydrate metabolic process;GO:0009627//systemic acquired resistance;GO:0009409//response to cold	GO:0030247//polysaccharide binding;GO:0004553//hydrolase activity, hydrolyzing O-glycosyl compounds;GO:0042973//glucan endo-1,3-beta-D-glucosidase activity;GO:0004338//glucan exo-1,3-beta-glucosidase activity;GO:0008810//cellulase activity	GO:0005783//endoplasmic reticulum;GO:0046658//anchored component of plasma membrane;GO:0005618//cell wall;GO:0048046//apoplast;GO:0005773//vacuole
NOP10	AT2G20490	NP_001031379.1	nucleolar RNA-binding Nop10p family protein [Arabidopsis thaliana]	0.206	1	1	2.37	0.004939	H/ACA ribonucleoprotein complex subunit 3-like protein OS=Arabidopsis thaliana GN=At2g20490 PE=3 SV=2	K11130|1|2e-39|127|ath:AT2G20490|H/ACA ribonucleoprotein complex subunit 3	GO:0031118//rRNA pseudouridine synthesis;GO:0031120//snRNA pseudouridine synthesis;GO:0042254//ribosome biogenesis;GO:1904874//positive regulation of telomerase RNA localization to Cajal body;GO:0010197//polar nucleus fusion;GO:0001522//pseudouridine synthesis;GO:0007004//telomere maintenance via telomerase	GO:0070034//telomerase RNA binding;GO:0034513//box H/ACA snoRNA binding;GO:0030515//snoRNA binding	GO:0031429//box H/ACA snoRNP complex;GO:0005730//nucleolus;GO:0072589//box H/ACA scaRNP complex;GO:0015030//Cajal body;GO:0090661//box H/ACA telomerase RNP complex
XTH25	AT5G57550	NP_568859.2	xyloglucan endotransglucosylase/hydrolase 25 [Arabidopsis thaliana]	0.032	1	1	2.36	3.88E-06	Probable xyloglucan endotransglucosylase/hydrolase protein 25 OS=Arabidopsis thaliana GN=XTH25 PE=2 SV=2	K08235|1|0.0|596|ath:AT5G57550|xyloglucan:xyloglucosyl transferase [EC:2.4.1.207]	GO:0009832//plant-type cell wall biogenesis;GO:0042546//cell wall biogenesis;GO:0071555//cell wall organization;GO:0010411//xyloglucan metabolic process	GO:0016762//xyloglucan:xyloglucosyl transferase activity;GO:0004553//hydrolase activity, hydrolyzing O-glycosyl compounds	GO:0005618//cell wall;GO:0048046//apoplast
CRK8	AT4G23160	NP_001320039.1	cysteine-rich RECEPTOR-like kinase [Arabidopsis thaliana]	0.103	2	2	2.33	9.25E-10	Cysteine-rich receptor-like protein kinase 8 OS=Arabidopsis thaliana GN=CRK8 PE=3 SV=2	K04733|1|0.0|985|csat:104731173|interleukin-1 receptor-associated kinase 4 [EC:2.7.11.1]	GO:0006468//protein phosphorylation;GO:0000302//response to reactive oxygen species;GO:0042742//defense response to bacterium	GO:0004672//protein kinase activity;GO:0004674//protein serine/threonine kinase activity;GO:0005524//ATP binding	GO:0016021//integral component of membrane;GO:0005886//plasma membrane
AIG1	AT1G33960	NP_174658.1	P-loop containing nucleoside triphosphate hydrolases superfamily protein [Arabidopsis thaliana]	0.065	3	7	2.33	5.28E-07	Immune-associated nucleotide-binding protein 8 OS=Arabidopsis thaliana GN=IAN8 PE=2 SV=1	K21777|1|4e-12|72.4|bna:106380497|G2/mitotic-specific cyclin-B, other	GO:0009617//response to bacterium	GO:0016787//hydrolase activity;GO:0005525//GTP binding	-
	AT1G13470	NP_172804.2	hypothetical protein (DUF1262) [Arabidopsis thaliana]	0.082	2	3	2.32	2.86E-07	-	K00993|1|9e-126|380|bna:106453259|ethanolaminephosphotransferase [EC:2.7.8.1]	-	-	-
	AT3G22060	NP_566697.1	Receptor-like protein kinase-related family protein [Arabidopsis thaliana]	0.317	9	25	2.25	5.39E-11	Cysteine-rich repeat secretory protein 38 OS=Arabidopsis thaliana GN=CRRSP38 PE=2 SV=1	K04733|1|1e-55|194|dzi:111278238|interleukin-1 receptor-associated kinase 4 [EC:2.7.11.1]	GO:0009737//response to abscisic acid		GO:0005618//cell wall;GO:0005773//vacuole;GO:0005576//extracellular region
	AT3G49725	NP_001154669.1	GTP-binding protein, HflX [Arabidopsis thaliana]	0.011	1	1	2.24	0.02129	GTP-binding protein At3g49725, chloroplastic OS=Arabidopsis thaliana GN=At3g49725 PE=2 SV=2	K20178|1|8e-67|242|smo:SELMODRAFT_441252|vacuolar protein sorting-associated protein 8!K03665|2|5e-50|184|gsl:Gasu_16470|GTPase		GO:0046872//metal ion binding;GO:0043022//ribosome binding;GO:0005525//GTP binding	GO:0005737//cytoplasm;GO:0009507//chloroplast
GSTF7	AT1G02920	NP_171791.1	glutathione S-transferase 7 [Arabidopsis thaliana]	0.411	5	13	2.22	3.16E-07	Glutathione S-transferase F7 OS=Arabidopsis thaliana GN=GSTF7 PE=2 SV=3	K00799|1|6e-153|426|ath:AT1G02920|glutathione S-transferase [EC:2.5.1.18]	GO:0009414//response to water deprivation;GO:0009407//toxin catabolic process;GO:0009817//defense response to fungus, incompatible interaction;GO:0006979//response to oxidative stress;GO:0042742//defense response to bacterium;GO:0006749//glutathione metabolic process;GO:0046686//response to cadmium ion;GO:0009651//response to salt stress	GO:0004364//glutathione transferase activity;GO:2001147//camalexin binding;GO:0050897//cobalt ion binding;GO:0005507//copper ion binding;GO:2001227//quercitrin binding;GO:0043295//glutathione binding	GO:0005737//cytoplasm;GO:0005618//cell wall;GO:0005634//nucleus;GO:0005739//mitochondrion;GO:0005773//vacuole;GO:0005829//cytosol;GO:0009506//plasmodesma
	AT4G22350	NP_001328531.1	Ubiquitin C-terminal hydrolases superfamily protein [Arabidopsis thaliana]	0.028	1	1	2.19	0.05	Putative F-box protein At4g22420 OS=Arabidopsis thaliana GN=At4g22420 PE=4 SV=1	K12847|1|0.0|822|ath:AT4G22350|U4/U6.U5 tri-snRNP-associated protein 2	GO:0016579//protein deubiquitination;GO:0000245//spliceosomal complex assembly	GO:0036459//thiol-dependent ubiquitinyl hydrolase activity;GO:0008270//zinc ion binding	-
NUDT6	AT2G04450	NP_178526.1	nudix hydrolase homolog 6 [Arabidopsis thaliana]	0.41	10	20	2.17	1.85E-10	Nudix hydrolase 6 OS=Arabidopsis thaliana GN=NUDT6 PE=1 SV=1	K22763|1|1e-42|154|lja:Lj2g3v1989220.3|deubiquitinase DESI2 [EC:3.4.19.12]	GO:0051707//response to other organism;GO:0080151//positive regulation of salicylic acid mediated signaling pathway	GO:0016787//hydrolase activity;GO:0051287//NAD binding;GO:0000210//NAD+ diphosphatase activity;GO:0046872//metal ion binding;GO:0035529//NADH pyrophosphatase activity;GO:0047631//ADP-ribose diphosphatase activity	-
	AT5G48540	NP_199665.1	receptor-like protein kinase-related family protein [Arabidopsis thaliana]	0.091	2	2	2.16	1.40E-07	Cysteine-rich repeat secretory protein 55 OS=Arabidopsis thaliana GN=CRRSP55 PE=2 SV=1	K04733|1|6e-37|142|nnu:104590182|interleukin-1 receptor-associated kinase 4 [EC:2.7.11.1]	GO:0080167//response to karrikin		GO:0005576//extracellular region
SAG13	AT2G29350	NP_973558.1	senescence-associated gene 13 [Arabidopsis thaliana]	0.204	1	1	2.16	2.08E-06	Senescence-associated protein 13 OS=Arabidopsis thaliana GN=SAG13 PE=1 SV=1	K08081|1|2e-148|417|aly:ARALYDRAFT_481850|tropinone reductase I [EC:1.1.1.206]	GO:0002213//defense response to insect;GO:0007568//aging	GO:0004022//alcohol dehydrogenase (NAD) activity;GO:0016491//oxidoreductase activity	-
EP1	AT4G23170	NP_194048.1	receptor-like protein kinase-related family protein [Arabidopsis thaliana]	0.147	1	1	2.14	8.41E-05	Putative cysteine-rich receptor-like protein kinase 9 OS=Arabidopsis thaliana GN=CRK9 PE=5 SV=1	K04733|1|7e-112|340|csat:104731173|interleukin-1 receptor-associated kinase 4 [EC:2.7.11.1]	GO:0006468//protein phosphorylation;GO:0009751//response to salicylic acid;GO:0012501//programmed cell death;GO:0009627//systemic acquired resistance;GO:0042742//defense response to bacterium	GO:0004672//protein kinase activity;GO:0004674//protein serine/threonine kinase activity;GO:0005524//ATP binding	GO:0016021//integral component of membrane;GO:0048046//apoplast;GO:0005886//plasma membrane
LTP3	AT5G59320	NP_568905.1	lipid transfer protein 3 [Arabidopsis thaliana]	0.139	1	2	2.11	6.53E-06	Non-specific lipid-transfer protein 3 OS=Arabidopsis thaliana GN=LTP3 PE=3 SV=1	-	GO:0009737//response to abscisic acid;GO:0006869//lipid transport;GO:0009414//response to water deprivation	GO:0008289//lipid binding	GO:0005618//cell wall;GO:0016020//membrane;GO:0048046//apoplast
	AT1G26420	NP_173966.1	FAD-binding Berberine family protein [Arabidopsis thaliana]	0.034	1	1	2.11	1.26E-05	Berberine bridge enzyme-like 7 OS=Arabidopsis thaliana GN=FOX5 PE=3 SV=1	K22395|1|0.0|540|boe:106333825|cinnamyl-alcohol dehydrogenase [EC:1.1.1.195]		GO:0016614//oxidoreductase activity, acting on CH-OH group of donors;GO:0050660//flavin adenine dinucleotide binding	GO:0005618//cell wall;GO:0005576//extracellular region
CHI	AT2G43570	NP_181885.1	chitinase [Arabidopsis thaliana]	0.195	4	7	2.1	4.48E-09	Endochitinase CHI OS=Arabidopsis thaliana GN=CHI PE=2 SV=1	K01183|1|0.0|570|ath:AT2G43570|chitinase [EC:3.2.1.14]	GO:0010150//leaf senescence;GO:0005975//carbohydrate metabolic process;GO:0016998//cell wall macromolecule catabolic process;GO:0009615//response to virus;GO:0009627//systemic acquired resistance;GO:0000272//polysaccharide catabolic process;GO:0072722//response to amitrole;GO:0006032//chitin catabolic process;GO:0010272//response to silver ion	GO:0008061//chitin binding;GO:0004568//chitinase activity	GO:0048046//apoplast;GO:0009505//plant-type cell wall
PNP-A	AT2G18660	NP_849979.1	plant natriuretic peptide A [Arabidopsis thaliana]	0.346	5	10	2.09	5.52E-08	EG45-like domain containing protein 2 OS=Arabidopsis thaliana GN=EGC2 PE=2 SV=2	K20628|1|7e-21|85.1|fve:101293548|expansin!K14771|2|6e-15|73.9|egr:104428623|U3 small nucleolar RNA-associated protein 19	GO:0010230//alternative respiration;GO:0009627//systemic acquired resistance		GO:0005618//cell wall;GO:0048046//apoplast
GRP3S	AT2G05380	NP_565325.1	glycine-rich protein 3 short isoform [Arabidopsis thaliana]	0.371	4	114	2.07	2.33E-08	Glycine-rich protein 3 short isoform OS=Arabidopsis thaliana GN=GRP3S PE=1 SV=2	-	GO:0009826//unidimensional cell growth;GO:0009751//response to salicylic acid;GO:0009723//response to ethylene;GO:0008361//regulation of cell size;GO:0048364//root development;GO:0009269//response to desiccation;GO:0009737//response to abscisic acid;GO:0010044//response to aluminum ion		GO:0005578//proteinaceous extracellular matrix
	AT2G33510	NP_180909.2	ATP-dependent RNA helicase [Arabidopsis thaliana]	0.042	1	1	2.06	0.03568	-	-	GO:0042335//cuticle development	GO:0004386//helicase activity	-
LAC3	AT2G30210	NP_180580.1	laccase 3 [Arabidopsis thaliana]	0.021	1	1	2.03	0.0134	Laccase-3 OS=Arabidopsis thaliana GN=LAC3 PE=2 SV=2	K05909|1|0.0|1179|ath:AT2G30210|laccase [EC:1.10.3.2]	GO:0046274//lignin catabolic process	GO:0052716//hydroquinone:oxygen oxidoreductase activity;GO:0016722//oxidoreductase activity, oxidizing metal ions;GO:0005507//copper ion binding	GO:0048046//apoplast
	AT5G10760	NP_196637.1	Eukaryotic aspartyl protease family protein [Arabidopsis thaliana]	0.153	4	8	2.01	2.11E-09	Aspartyl protease AED1 OS=Arabidopsis thaliana GN=AED1 PE=2 SV=1	K01381|1|0.0|610|csat:104735087|saccharopepsin [EC:3.4.23.25]	GO:0006508//proteolysis;GO:0030163//protein catabolic process;GO:0009627//systemic acquired resistance	GO:0004190//aspartic-type endopeptidase activity	GO:0048046//apoplast
PUB49	AT5G67530	NP_201554.1	plant U-box 49 [Arabidopsis thaliana]	0.018	1	1	2.01	0.03825	Peptidyl-prolyl cis-trans isomerase CYP65 OS=Arabidopsis thaliana GN=CYP65 PE=2 SV=1	K10598|1|0.0|1231|ath:AT5G67530|peptidyl-prolyl cis-trans isomerase-like 2 [EC:5.2.1.8]	GO:0006457//protein folding;GO:0000209//protein polyubiquitination	GO:0034450//ubiquitin-ubiquitin ligase activity;GO:0003755//peptidyl-prolyl cis-trans isomerase activity;GO:0004842//ubiquitin-protein transferase activity	GO:0005634//nucleus
PCR1	AT1G14880	NP_172941.1	PLANT CADMIUM RESISTANCE 1 [Arabidopsis thaliana]	0.225	2	5	1.99	2.18E-07	Protein PLANT CADMIUM RESISTANCE 1 OS=Arabidopsis thaliana GN=PCR1 PE=1 SV=1	-	GO:0006979//response to oxidative stress		GO:0005773//vacuole;GO:0016021//integral component of membrane;GO:0005886//plasma membrane
BCB	AT5G20230	NP_197523.1	blue-copper-binding protein [Arabidopsis thaliana]	0.066	1	5	1.98	5.35E-10	Blue copper protein OS=Arabidopsis thaliana GN=BCB PE=1 SV=2	K03006|1|1e-14|75.5|thj:104811869|DNA-directed RNA polymerase II subunit RPB1 [EC:2.7.7.6]!K04733|3|5e-11|65.5|ppp:112289991|interleukin-1 receptor-associated kinase 4 [EC:2.7.11.1]	GO:0070417//cellular response to cold;GO:1901141//regulation of lignin biosynthetic process;GO:0050832//defense response to fungus;GO:0015690//aluminum cation transport;GO:0009646//response to absence of light;GO:0006979//response to oxidative stress;GO:0055114//oxidation-reduction process	GO:0046872//metal ion binding;GO:0009055//electron transfer activity	GO:0046658//anchored component of plasma membrane;GO:0005773//vacuole;GO:0005886//plasma membrane;GO:0031225//anchored component of membrane
	AT5G38900	NP_198706.1	Thioredoxin superfamily protein [Arabidopsis thaliana]	0.106	2	3	1.98	3.85E-09	-	K11649|1|1e-09|62.0|olu:OSTLU_17735|SWI/SNF related-matrix-associated actin-dependent regulator of chromatin subfamily C	GO:0009817//defense response to fungus, incompatible interaction	GO:0015035//protein disulfide oxidoreductase activity	GO:0005829//cytosol
UGT84A3	AT4G15490	NP_193284.1	UDP-Glycosyltransferase superfamily protein [Arabidopsis thaliana]	0.031	1	1	1.98	0.08004	UDP-glycosyltransferase 84A3 OS=Arabidopsis thaliana GN=UGT84A3 PE=1 SV=1	K13068|1|0.0|680|crb:17893931|sinapate 1-glucosyltransferase [EC:2.4.1.120]	GO:0008152//metabolic process	GO:0080044//quercetin 7-O-glucosyltransferase activity;GO:0102359//daphnetin 4-O-beta-glucosyltransferase activity;GO:0102361//esculetin 4-O-beta-glucosyltransferase activity;GO:0080043//quercetin 3-O-glucosyltransferase activity;GO:0047218//hydroxycinnamate 4-beta-glucosyltransferase activity;GO:0016758//transferase activity, transferring hexosyl groups;GO:0050284//sinapate 1-glucosyltransferase…	GO:0043231//intracellular membrane-bounded organelle
	AT1G02360	NP_171738.1	Chitinase family protein [Arabidopsis thaliana]	0.07	2	4	1.93	2.07E-06	Chitinase 10 OS=Oryza sativa subsp. japonica GN=Cht10 PE=2 SV=1	K20547|1|3e-109|320|dcr:108216320|basic endochitinase B [EC:3.2.1.14]	GO:0050832//defense response to fungus;GO:0006032//chitin catabolic process;GO:0005975//carbohydrate metabolic process;GO:0016998//cell wall macromolecule catabolic process	GO:0004568//chitinase activity	-
	AT2G45220	NP_566038.1	Plant invertase/pectin methylesterase inhibitor superfamily [Arabidopsis thaliana]	0.047	2	2	1.92	0.0001368	Probable pectinesterase/pectinesterase inhibitor 17 OS=Arabidopsis thaliana GN=PME17 PE=2 SV=2	K01051|1|0.0|1057|ath:AT2G45220|pectinesterase [EC:3.1.1.11]	GO:0042545//cell wall modification;GO:0009620//response to fungus;GO:0009617//response to bacterium;GO:0050829//defense response to Gram-negative bacterium;GO:0045490//pectin catabolic process	GO:0046910//pectinesterase inhibitor activity;GO:0030599//pectinesterase activity;GO:0045330//aspartyl esterase activity;GO:0004857//enzyme inhibitor activity	GO:0016020//membrane;GO:0005618//cell wall;GO:0016021//integral component of membrane;GO:0071944//cell periphery;GO:0005576//extracellular region
SMG7	AT5G19400	NP_001330788.1	Telomerase activating protein Est1 [Arabidopsis thaliana]	0.015	1	1	1.91	0.03391	Protein SMG7 OS=Arabidopsis thaliana GN=SMG7 PE=2 SV=1	K14409|1|0.0|2112|ath:AT5G19400|protein SMG7	GO:0000184//nuclear-transcribed mRNA catabolic process, nonsense-mediated decay;GO:0043487//regulation of RNA stability;GO:0040008//regulation of growth;GO:0006952//defense response;GO:0090306//spindle assembly involved in meiosis;GO:0007004//telomere maintenance via telomerase;GO:0007275//multicellular organism development;GO:0006406//mRNA export from nucleus	GO:0070034//telomerase RNA binding;GO:0042162//telomeric DNA binding;GO:0004540//ribonuclease activity;GO:0043021//ribonucleoprotein complex binding	GO:0005634//nucleus;GO:0000932//P-body;GO:0005697//telomerase holoenzyme complex
GSTF3	AT2G02930	NP_178394.1	glutathione S-transferase F3 [Arabidopsis thaliana]	0.401	1	1	1.88	0.007513	Glutathione S-transferase F3 OS=Arabidopsis thaliana GN=GSTF3 PE=2 SV=1	K00799|1|3e-157|437|ath:AT2G02930|glutathione S-transferase [EC:2.5.1.18]	GO:0042742//defense response to bacterium;GO:0010043//response to zinc ion;GO:0009651//response to salt stress;GO:0009734//auxin-activated signaling pathway;GO:0006749//glutathione metabolic process;GO:0046686//response to cadmium ion;GO:0050832//defense response to fungus;GO:0009407//toxin catabolic process;GO:0009409//response to cold	GO:0004364//glutathione transferase activity;GO:2001227//quercitrin binding;GO:2001147//camalexin binding;GO:0019904//protein domain specific binding;GO:0004601//peroxidase activity;GO:0043295//glutathione binding	GO:0005783//endoplasmic reticulum;GO:0048046//apoplast;GO:0005737//cytoplasm;GO:0005773//vacuole;GO:0009570//chloroplast stroma;GO:0016020//membrane;GO:0005886//plasma membrane;GO:0009506//plasmodesma;GO:0009507//chloroplast;GO:0043231//intracellular membrane-bounded organelle;GO:0005829//cytosol
HIR2	AT3G01290	NP_566135.1	SPFH/Band 7/PHB domain-containing membrane-associated protein family [Arabidopsis thaliana]	0.204	4	7	1.86	1.46E-06	Hypersensitive-induced response protein 3 OS=Arabidopsis thaliana GN=HIR3 PE=1 SV=1	-	GO:0050832//defense response to fungus		GO:0005773//vacuole;GO:0016020//membrane;GO:0005739//mitochondrion;GO:0005774//vacuolar membrane;GO:0005886//plasma membrane;GO:0009506//plasmodesma
GSTF2	AT4G02520	NP_192161.1	glutathione S-transferase PHI 2 [Arabidopsis thaliana]	0.722	5	61	1.84	3.17E-09	Glutathione S-transferase F2 OS=Arabidopsis thaliana GN=GSTF2 PE=1 SV=3	K00799|1|5e-157|436|ath:AT4G02520|glutathione S-transferase [EC:2.5.1.18]	GO:0042742//defense response to bacterium;GO:0010043//response to zinc ion;GO:0009651//response to salt stress;GO:0009734//auxin-activated signaling pathway;GO:0006749//glutathione metabolic process;GO:0046686//response to cadmium ion;GO:0050832//defense response to fungus;GO:0009407//toxin catabolic process;GO:0009409//response to cold	GO:0004364//glutathione transferase activity;GO:2001227//quercitrin binding;GO:2001147//camalexin binding;GO:0019904//protein domain specific binding;GO:0004601//peroxidase activity;GO:0043295//glutathione binding	GO:0005783//endoplasmic reticulum;GO:0048046//apoplast;GO:0005737//cytoplasm;GO:0005773//vacuole;GO:0009570//chloroplast stroma;GO:0016020//membrane;GO:0005886//plasma membrane;GO:0009506//plasmodesma;GO:0009507//chloroplast;GO:0043231//intracellular membrane-bounded organelle;GO:0005829//cytosol
	AT3G07195	NP_683537.1	RPM1-interacting protein 4 (RIN4) family protein [Arabidopsis thaliana]	0.08	1	2	1.81	9.58E-05	RPM1-interacting protein 4 OS=Arabidopsis thaliana GN=RIN4 PE=1 SV=1	K13456|1|8e-88|263|crb:17893393|RPM1-interacting protein 4	-	-	-
NATA1	AT2G39030	NP_565898.1	Acyl-CoA N-acyltransferases (NAT) superfamily protein [Arabidopsis thaliana]	0.127	2	2	1.8	0.0007692	L-ornithine N5-acetyltransferase NATA1 OS=Arabidopsis thaliana GN=NATA1 PE=2 SV=1	K22883|1|3e-169|468|ath:AT2G39030|L-ornithine N5-acetyltransferase [EC:2.3.1.-]	GO:0006952//defense response;GO:0006591//ornithine metabolic process;GO:0009753//response to jasmonic acid	GO:0008080//N-acetyltransferase activity	GO:0009507//chloroplast
NUDT7	AT4G12720	NP_193008.1	MutT/nudix family protein [Arabidopsis thaliana]	0.397	6	17	1.78	2.18E-10	Nudix hydrolase 7 OS=Arabidopsis thaliana GN=NUDT7 PE=1 SV=1	K22763|1|3e-39|145|lja:Lj2g3v1989220.3|deubiquitinase DESI2 [EC:3.4.19.12]!K12613|2|3e-08|58.5|bpg:Bathy01g07370|mRNA-decapping enzyme subunit 2 [EC:3.6.1.62]	GO:0010581//regulation of starch biosynthetic process;GO:0009626//plant-type hypersensitive response;GO:0009870//defense response signaling pathway, resistance gene-dependent;GO:0042742//defense response to bacterium;GO:0010193//response to ozone;GO:0009651//response to salt stress;GO:0070212//protein poly-ADP-ribosylation	GO:0016787//hydrolase activity;GO:0051287//NAD binding;GO:0000210//NAD+ diphosphatase activity;GO:0017110//nucleoside-diphosphatase activity;GO:0047631//ADP-ribose diphosphatase activity;GO:0080042//ADP-glucose pyrophosphohydrolase activity;GO:0080041//ADP-ribose pyrophosphohydrolase activity;GO:0046872//metal ion binding	GO:0005737//cytoplasm;GO:0005634//nucleus;GO:0005886//plasma membrane;GO:0005829//cytosol
TRX5	AT1G45145	NP_175128.1	thioredoxin H-type 5 [Arabidopsis thaliana]	0.331	5	15	1.78	2.56E-06	Thioredoxin H5 OS=Arabidopsis thaliana GN=TRX5 PE=1 SV=1	K03671|1|4e-82|239|ath:AT1G45145|thioredoxin 1	GO:0034599//cellular response to oxidative stress;GO:0050832//defense response to fungus;GO:0045454//cell redox homeostasis;GO:0010188//response to microbial phytotoxin;GO:0046686//response to cadmium ion;GO:0006662//glycerol ether metabolic process;GO:0006979//response to oxidative stress	GO:0047134//protein-disulfide reductase activity;GO:0016671//oxidoreductase activity, acting on a sulfur group of donors, disulfide as acceptor;GO:0015035//protein disulfide oxidoreductase activity;GO:0004791//thioredoxin-disulfide reductase activity	GO:0005829//cytosol;GO:0005623//cell;GO:0048046//apoplast;GO:0005886//plasma membrane;GO:0009506//plasmodesma
TI1	AT2G43510	NP_181879.1	trypsin inhibitor protein 1 [Arabidopsis thaliana]	0.247	2	3	1.78	1.50E-05	Defensin-like protein 195 OS=Arabidopsis thaliana GN=ATTI1 PE=1 SV=3	-	GO:0050832//defense response to fungus;GO:0031640//killing of cells of other organism;GO:0006952//defense response	GO:0004867//serine-type endopeptidase inhibitor activity;GO:0008200//ion channel inhibitor activity	GO:0005576//extracellular region
	AT1G06760	NP_172161.1	winged-helix DNA-binding transcription factor family protein [Arabidopsis thaliana]	0.113	2	2	1.78	0.6448	Histone H1.1 OS=Arabidopsis thaliana GN=At1g06760 PE=1 SV=1	K11275|1|2e-176|491|ath:AT1G06760|histone H1/5	GO:0006334//nucleosome assembly	GO:0003677//DNA binding	GO:0005730//nucleolus;GO:0005634//nucleus;GO:0000786//nucleosome;GO:0005739//mitochondrion
BG3	AT3G57240	NP_191283.2	beta-1,3-glucanase 3 [Arabidopsis thaliana]	0.481	10	28	1.77	1.29E-09	Probable glucan endo-1,3-beta-glucosidase BG3 OS=Arabidopsis thaliana GN=BG3 PE=2 SV=1	K19891|1|3e-57|197|csat:104789925|glucan endo-1,3-beta-glucosidase 1/2/3 [EC:3.2.1.39]	GO:0005975//carbohydrate metabolic process;GO:0009617//response to bacterium	GO:0030247//polysaccharide binding;GO:0042973//glucan endo-1,3-beta-D-glucosidase activity;GO:0008810//cellulase activity	GO:0005783//endoplasmic reticulum;GO:0046658//anchored component of plasma membrane;GO:0005618//cell wall;GO:0048046//apoplast;GO:0005773//vacuole
NIT2	AT3G44300	NP_190016.1	nitrilase 2 [Arabidopsis thaliana]	0.283	4	7	1.77	1.12E-06	Nitrilase 2 OS=Arabidopsis thaliana GN=NIT2 PE=1 SV=1	K01501|1|0.0|705|ath:AT3G44300|nitrilase [EC:3.5.5.1]	GO:0009684//indoleacetic acid biosynthetic process;GO:0006807//nitrogen compound metabolic process;GO:0046686//response to cadmium ion	GO:0000257//nitrilase activity;GO:0080109//indole-3-acetonitrile nitrile hydratase activity;GO:0080061//indole-3-acetonitrile nitrilase activity;GO:0016810//hydrolase activity, acting on carbon-nitrogen (but not peptide) bonds	GO:0005829//cytosol;GO:0048046//apoplast;GO:0005886//plasma membrane;GO:0009506//plasmodesma;GO:0009507//chloroplast
GRP-3	AT2G05520	NP_001031338.1	glycine-rich protein 3 [Arabidopsis thaliana]	0.225	2	60	1.76	3.79E-06	Glycine-rich protein 3 OS=Arabidopsis thaliana GN=GRP3 PE=1 SV=1	-	GO:0009826//unidimensional cell growth;GO:0009751//response to salicylic acid;GO:0009723//response to ethylene;GO:0008361//regulation of cell size;GO:0048364//root development;GO:0009269//response to desiccation;GO:0009737//response to abscisic acid;GO:0010044//response to aluminum ion		GO:0005578//proteinaceous extracellular matrix
SYP122	AT3G52400	NP_190808.1	syntaxin of plants 122 [Arabidopsis thaliana]	0.065	2	2	1.75	2.74E-10	Syntaxin-122 OS=Arabidopsis thaliana GN=SYP122 PE=1 SV=1	K08486|1|0.0|704|ath:AT3G52400|syntaxin 1B/2/3	GO:0050832//defense response to fungus;GO:0006887//exocytosis;GO:0016192//vesicle-mediated transport;GO:0006612//protein targeting to membrane;GO:0006906//vesicle fusion;GO:0048278//vesicle docking;GO:0006886//intracellular protein transport	GO:0000149//SNARE binding;GO:0005484//SNAP receptor activity	GO:0016021//integral component of membrane;GO:0005622//intracellular;GO:0012505//endomembrane system;GO:0005886//plasma membrane;GO:0031201//SNARE complex;GO:0009506//plasmodesma
	AT3G51980	NP_190766.1	ARM repeat superfamily protein [Arabidopsis thaliana]	0.021	1	1	1.75	9.14E-08	-	K09562|1|0.0|763|ath:AT3G51980|hsp70-interacting protein			GO:0016021//integral component of membrane;GO:0005783//endoplasmic reticulum
CRT3	AT1G08450	NP_001184936.1	calreticulin 3 [Arabidopsis thaliana]	0.291	12	44	1.74	2.12E-09	Calreticulin-3 OS=Arabidopsis thaliana GN=CRT3 PE=1 SV=2	K08057|1|0.0|776|ath:AT1G08450|calreticulin	GO:0010204//defense response signaling pathway, resistance gene-independent;GO:0006457//protein folding;GO:0046283//anthocyanin-containing compound metabolic process;GO:0009626//plant-type hypersensitive response;GO:0042742//defense response to bacterium	GO:0030246//carbohydrate binding;GO:0051082//unfolded protein binding;GO:0005509//calcium ion binding	GO:0005783//endoplasmic reticulum;GO:0016021//integral component of membrane;GO:0005788//endoplasmic reticulum lumen;GO:0005789//endoplasmic reticulum membrane
	AT5G52810	NP_200093.1	NAD(P)-binding Rossmann-fold superfamily protein [Arabidopsis thaliana]	0.231	6	11	1.74	2.88E-09	Protein SAR DEFICIENT 4 OS=Arabidopsis thaliana GN=SARD4 PE=1 SV=1	-	GO:0006952//defense response;GO:1901672//positive regulation of systemic acquired resistance	GO:0016639//oxidoreductase activity, acting on the CH-NH2 group of donors, NAD or NADP as acceptor	GO:0009507//chloroplast
ATG8C	AT1G62040	NP_001319291.1	Ubiquitin-like superfamily protein [Arabidopsis thaliana]	0.074	1	2	1.74	1.73E-06	Autophagy-related protein 8c OS=Arabidopsis thaliana GN=ATG8C PE=1 SV=1	K08341|1|2e-58|179|ath:AT1G62040|GABA(A) receptor-associated protein	GO:0006995//cellular response to nitrogen starvation;GO:0006914//autophagy;GO:0015031//protein transport		GO:0000421//autophagosome membrane;GO:0031410//cytoplasmic vesicle;GO:0005874//microtubule
	AT1G53870	NP_001319216.1	LURP-one-like protein (DUF567) [Arabidopsis thaliana]	0.161	1	1	1.74	0.01191	Protein LURP-one-related 3 OS=Arabidopsis thaliana GN=At1g53890 PE=2 SV=2	K03239|1|3e-101|308|ath:AT1G53900|translation initiation factor eIF-2B subunit alpha	-	-	-
HO4	AT1G58300	NP_176126.1	heme oxygenase 4 [Arabidopsis thaliana]	0.067	1	1	1.72	5.22E-10	Heme oxygenase 4, chloroplastic OS=Arabidopsis thaliana GN=HO4 PE=1 SV=1	K21480|1|0.0|587|ath:AT1G58300|heme oxygenase (biliverdin-producing, ferredoxin) [EC:1.14.15.20]	GO:0006788//heme oxidation;GO:0015979//photosynthesis	GO:0020037//heme binding;GO:0004392//heme oxygenase (decyclizing) activity;GO:0046872//metal ion binding	GO:0009507//chloroplast
TCH3	AT2G41100	NP_001031523.1	Calcium-binding EF hand family protein [Arabidopsis thaliana]	0.201	6	10	1.72	3.26E-09	Calmodulin-like protein 12 OS=Arabidopsis thaliana GN=CML12 PE=1 SV=3	K13448|1|0.0|598|ath:AT2G41100|calcium-binding protein CML!K02183|3|3e-130|373|aly:ARALYDRAFT_903416|calmodulin	GO:0009612//response to mechanical stimulus;GO:0009646//response to absence of light;GO:0009652//thigmotropism	GO:0005509//calcium ion binding	GO:0005774//vacuolar membrane;GO:0009506//plasmodesma
EDA36	AT4G13890	NP_193125.1	Pyridoxal phosphate (PLP)-dependent transferases superfamily protein [Arabidopsis thaliana]	0.049	2	3	1.72	3.01E-06	Serine hydroxymethyltransferase 5 OS=Arabidopsis thaliana GN=SHM5 PE=3 SV=1	K00600|1|0.0|983|ath:AT4G13890|glycine hydroxymethyltransferase [EC:2.1.2.1]	GO:0009555//pollen development;GO:0006545//glycine biosynthetic process;GO:0035999//tetrahydrofolate interconversion;GO:0010197//polar nucleus fusion	GO:0004372//glycine hydroxymethyltransferase activity;GO:0030170//pyridoxal phosphate binding	GO:0005737//cytoplasm
AAC3	AT4G28390	NP_001328166.1	ADP/ATP carrier 3 [Arabidopsis thaliana]	0.164	1	2	1.71	3.84E-06	ADP,ATP carrier protein 3, mitochondrial OS=Arabidopsis thaliana GN=AAC3 PE=1 SV=1	K05863|1|0.0|768|ath:AT4G28390|solute carrier family 25 (mitochondrial adenine nucleotide translocator), member 4/5/6/31	GO:0015865//purine nucleotide transport;GO:0055085//transmembrane transport;GO:0046902//regulation of mitochondrial membrane permeability	GO:0005215//transporter activity;GO:0005471//ATP:ADP antiporter activity	GO:0009941//chloroplast envelope;GO:0016020//membrane;GO:0016021//integral component of membrane;GO:0005739//mitochondrion;GO:0005743//mitochondrial inner membrane
	AT1G66880	NP_176860.2	Protein kinase superfamily protein [Arabidopsis thaliana]	0.029	3	4	1.7	5.33E-07	LEAF RUST 10 DISEASE-RESISTANCE LOCUS RECEPTOR-LIKE PROTEIN KINASE-like 1.4 OS=Arabidopsis thaliana GN=LRK10L-1.4 PE=2 SV=2	K04733|1|0.0|930|bna:106404947|interleukin-1 receptor-associated kinase 4 [EC:2.7.11.1]	GO:0007166//cell surface receptor signaling pathway	GO:0004672//protein kinase activity;GO:0030247//polysaccharide binding;GO:0004674//protein serine/threonine kinase activity;GO:0005524//ATP binding	GO:0016021//integral component of membrane;GO:0005886//plasma membrane
Prx37	AT4G08770	NP_192617.1	Peroxidase superfamily protein [Arabidopsis thaliana]	0.087	1	1	1.7	2.92E-05	Peroxidase 37 OS=Arabidopsis thaliana GN=PER37 PE=2 SV=1	K00430|1|0.0|711|ath:AT4G08770|peroxidase [EC:1.11.1.7]	GO:0045926//negative regulation of growth;GO:0006979//response to oxidative stress;GO:0042744//hydrogen peroxide catabolic process	GO:0020037//heme binding;GO:0046872//metal ion binding;GO:0004601//peroxidase activity	GO:0005773//vacuole;GO:0005576//extracellular region
	AT1G31850	NP_001319125.1	S-adenosyl-L-methionine-dependent methyltransferases superfamily protein [Arabidopsis thaliana]	0.048	1	2	1.7	0.1846	Probable methyltransferase PMT20 OS=Arabidopsis thaliana GN=At1g31850 PE=2 SV=1	K12175|1|1e-121|380|cqi:110731506|COP9 signalosome complex subunit 1!K15449|2|6e-104|348|sly:109120154|tRNA wybutosine-synthesizing protein 1 [EC:4.1.3.44]	GO:0032259//methylation	GO:0008757//S-adenosylmethionine-dependent methyltransferase activity;GO:0008168//methyltransferase activity	GO:0005737//cytoplasm;GO:0005794//Golgi apparatus;GO:0016021//integral component of membrane;GO:0005802//trans-Golgi network;GO:0000139//Golgi membrane;GO:0005768//endosome
AAO2	AT3G43600	NP_189946.1	aldehyde oxidase 2 [Arabidopsis thaliana]	0.017	2	2	1.7	0.4099	Indole-3-acetaldehyde oxidase OS=Arabidopsis thaliana GN=AAO2 PE=1 SV=2	K11817|1|0.0|2732|ath:AT3G43600|indole-3-acetaldehyde oxidase [EC:1.2.3.7]	GO:0009688//abscisic acid biosynthetic process;GO:0009851//auxin biosynthetic process	GO:0004031//aldehyde oxidase activity;GO:0016614//oxidoreductase activity, acting on CH-OH group of donors;GO:0051537//2 iron, 2 sulfur cluster binding;GO:0005506//iron ion binding;GO:0050660//flavin adenine dinucleotide binding;GO:0050302//indole-3-acetaldehyde oxidase activity;GO:0009055//electron transfer activity	GO:0005829//cytosol
	AT1G26380	NP_564244.1	FAD-binding Berberine family protein [Arabidopsis thaliana]	0.168	4	4	1.69	3.71E-08	Berberine bridge enzyme-like 3 OS=Arabidopsis thaliana GN=FOX1 PE=2 SV=1	K22395|1|0.0|533|boe:106333825|cinnamyl-alcohol dehydrogenase [EC:1.1.1.195]	GO:0071456//cellular response to hypoxia	GO:0050660//flavin adenine dinucleotide binding;GO:0016614//oxidoreductase activity, acting on CH-OH group of donors	GO:0005783//endoplasmic reticulum;GO:0005618//cell wall;GO:0005576//extracellular region;GO:0005886//plasma membrane
BCS1	AT3G50930	NP_190662.2	cytochrome BC1 synthesi [Arabidopsis thaliana]	0.115	5	5	1.69	7.39E-08	Protein HYPER-SENSITIVITY-RELATED 4 OS=Arabidopsis thaliana GN=HSR4 PE=2 SV=1	K08900|1|0.0|719|crb:17885098|mitochondrial chaperone BCS1	GO:0009411//response to UV;GO:0009617//response to bacterium;GO:0009626//plant-type hypersensitive response;GO:0009863//salicylic acid mediated signaling pathway;GO:0002237//response to molecule of bacterial origin;GO:0008219//cell death	GO:0042802//identical protein binding;GO:0016887//ATPase activity;GO:0005524//ATP binding	GO:0016021//integral component of membrane;GO:0005739//mitochondrion;GO:0005740//mitochondrial envelope;GO:0005741//mitochondrial outer membrane
CRK13	AT4G23210	NP_001329248.1	cysteine-rich RLK (RECEPTOR-like protein kinase) 13 [Arabidopsis thaliana]	0.032	2	2	1.69	6.27E-06	Cysteine-rich receptor-like protein kinase 13 OS=Arabidopsis thaliana GN=CRK13 PE=2 SV=1	K04733|1|0.0|575|csat:104731151|interleukin-1 receptor-associated kinase 4 [EC:2.7.11.1]	GO:0006468//protein phosphorylation;GO:0009626//plant-type hypersensitive response;GO:0002237//response to molecule of bacterial origin;GO:0042742//defense response to bacterium	GO:0004672//protein kinase activity;GO:0004674//protein serine/threonine kinase activity;GO:0005524//ATP binding	GO:0016021//integral component of membrane;GO:0005886//plasma membrane
	AT5G19390	NP_197440.2	Rho GTPase activation protein (RhoGAP) with PH domain-containing protein [Arabidopsis thaliana]	0.022	1	1	1.69	0.01888	Rho GTPase-activating protein 7 OS=Arabidopsis thaliana GN=ROPGAP7 PE=2 SV=1	K20642|1|0.0|1125|ccaj:109792438|Rho GTPase-activating protein 22/24/25	GO:0009920//cell plate formation involved in plant-type cell wall biogenesis;GO:0007165//signal transduction;GO:0043087//regulation of GTPase activity	GO:0005096//GTPase activator activity	GO:0005737//cytoplasm;GO:0009535//chloroplast thylakoid membrane;GO:0005886//plasma membrane
	AT3G47120	NP_001327717.1	RNA recognition motif (RRM)-containing protein [Arabidopsis thaliana]	0.036	1	1	1.67	6.28E-07	Zinc finger CCCH domain-containing protein 42 OS=Arabidopsis thaliana GN=At3g47120 PE=2 SV=1	K13107|1|0.0|587|ath:AT3G47120|RNA-binding motif protein, X-linked 2	GO:0000398//mRNA splicing, via spliceosome;GO:0006406//mRNA export from nucleus	GO:0003723//RNA binding;GO:0003677//DNA binding;GO:0046872//metal ion binding	GO:0016607//nuclear speck;GO:0070274//RES complex;GO:0071011//precatalytic spliceosome;GO:0071013//catalytic step 2 spliceosome;GO:0005686//U2 snRNP
DER1	AT4G29330	NP_194662.2	DERLIN-1 [Arabidopsis thaliana]	0.132	2	2	1.67	9.74E-06	Derlin-1 OS=Arabidopsis thaliana GN=DER1 PE=2 SV=1	K13989|1|0.0|531|ath:AT4G29330|Derlin-2/3			GO:0016021//integral component of membrane;GO:0005789//endoplasmic reticulum membrane
	AT2G26600	NP_565627.1	Glycosyl hydrolase superfamily protein [Arabidopsis thaliana]	0.015	1	1	1.66	0.001338	Glucan endo-1,3-beta-glucosidase 11 OS=Arabidopsis thaliana GN=At1g32860 PE=1 SV=1	K19891|1|1e-80|258|smo:SELMODRAFT_87871|glucan endo-1,3-beta-glucosidase 1/2/3 [EC:3.2.1.39]	GO:0005975//carbohydrate metabolic process	GO:0030247//polysaccharide binding;GO:0004553//hydrolase activity, hydrolyzing O-glycosyl compounds	GO:0046658//anchored component of plasma membrane;GO:0031225//anchored component of membrane
	AT3G26460	NP_189277.1	Polyketide cyclase/dehydrase and lipid transport superfamily protein [Arabidopsis thaliana]	0.303	1	1	1.66	0.04302	MLP-like protein 328 OS=Arabidopsis thaliana GN=MLP328 PE=2 SV=1	-	GO:0006952//defense response;GO:0009607//response to biotic stimulus;GO:0009735//response to cytokinin	-	-
	AT3G05220	NP_187173.2	Heavy metal transport/detoxification superfamily protein [Arabidopsis thaliana]	0.029	1	1	1.66	0.09968	Heavy metal-associated isoprenylated plant protein 34 OS=Arabidopsis thaliana GN=HIPP34 PE=2 SV=1	-	GO:0046916//cellular transition metal ion homeostasis;GO:0030001//metal ion transport	GO:0046914//transition metal ion binding;GO:0046872//metal ion binding	GO:0005737//cytoplasm;GO:0009506//plasmodesma
Hsp70-2	AT5G02490	NP_195869.1	Heat shock protein 70 (Hsp 70) family protein [Arabidopsis thaliana]	0.479	11	21	1.65	3.69E-12	Probable mediator of RNA polymerase II transcription subunit 37c OS=Arabidopsis thaliana GN=MED37D PE=1 SV=2	K03283|1|0.0|1342|ath:AT5G02490|heat shock 70kDa protein 1/2/6/8	GO:0042742//defense response to bacterium;GO:0009615//response to virus;GO:0009617//response to bacterium;GO:0010187//negative regulation of seed germination;GO:0046686//response to cadmium ion;GO:0050832//defense response to fungus;GO:0090332//stomatal closure;GO:0009409//response to cold;GO:0009408//response to heat;GO:0006355//regulation of transcription, DNA-templated;GO:0006351//transcriptio…	GO:0002020//protease binding;GO:0005524//ATP binding	GO:0022626//cytosolic ribosome;GO:0048046//apoplast;GO:0005730//nucleolus;GO:0005618//cell wall;GO:0005634//nucleus;GO:0005774//vacuolar membrane;GO:0005794//Golgi apparatus;GO:0005886//plasma membrane;GO:0009506//plasmodesma;GO:0009507//chloroplast;GO:0005829//cytosol
	AT1G13750	NP_172830.1	Purple acid phosphatases superfamily protein [Arabidopsis thaliana]	0.176	9	11	1.65	7.30E-09	Probable inactive purple acid phosphatase 1 OS=Arabidopsis thaliana GN=PAP1 PE=2 SV=1	K22390|1|0.0|1284|ath:AT1G13750|acid phosphatase type 7		GO:0046872//metal ion binding;GO:0003993//acid phosphatase activity	GO:0005576//extracellular region
EXPA1	AT1G69530	NP_001319356.1	expansin A1 [Arabidopsis thaliana]	0.036	1	1	1.65	1.46E-05	Expansin-A1 OS=Arabidopsis thaliana GN=EXPA1 PE=2 SV=1	K20628|1|6e-131|372|pxb:103950807|expansin	GO:0009664//plant-type cell wall organization;GO:0009739//response to gibberellin;GO:0010119//regulation of stomatal movement;GO:0006949//syncytium formation;GO:0010114//response to red light		GO:0005618//cell wall;GO:0016020//membrane;GO:0005576//extracellular region;GO:0009505//plant-type cell wall
CTF2B	AT2G29720	NP_565688.1	FAD/NAD(P)-binding oxidoreductase family protein [Arabidopsis thaliana]	0.082	2	2	1.65	2.45E-05	Monooxygenase 3 OS=Arabidopsis thaliana GN=MO3 PE=2 SV=1	K09838|1|1e-28|122|boe:106319391|zeaxanthin epoxidase [EC:1.14.15.21]	GO:0044550//secondary metabolite biosynthetic process	GO:0004497//monooxygenase activity;GO:0071949//FAD binding	-
	AT4G19150	NP_001119012.1	Ankyrin repeat family protein [Arabidopsis thaliana]	0.032	1	1	1.65	0.06648	Ankyrin repeat-containing protein At5g02620 OS=Arabidopsis thaliana GN=At5g02620 PE=1 SV=1	K01897|1|2e-16|82.0|mng:MNEG_8026|long-chain acyl-CoA synthetase [EC:6.2.1.3]!K06694|2|1e-14|74.7|atr:18438466|26S proteasome non-ATPase regulatory subunit 10		GO:0031625//ubiquitin protein ligase binding;GO:0004842//ubiquitin-protein transferase activity	GO:0005737//cytoplasm;GO:0005634//nucleus;GO:0000151//ubiquitin ligase complex
GSR 1	AT5G37600	NP_198576.1	hypothetical protein AT5G37600 [Arabidopsis thaliana]	0.427	4	11	1.64	2.13E-08	Glutamine synthetase cytosolic isozyme 1-1 OS=Arabidopsis thaliana GN=GLN1-1 PE=1 SV=2	K01915|1|0.0|733|ath:AT5G37600|glutamine synthetase [EC:6.3.1.2]	GO:0010150//leaf senescence;GO:0009399//nitrogen fixation;GO:0006542//glutamine biosynthetic process;GO:0042128//nitrate assimilation	GO:0004356//glutamate-ammonia ligase activity;GO:0005507//copper ion binding;GO:0005524//ATP binding	GO:0022626//cytosolic ribosome;GO:0005829//cytosol;GO:0005618//cell wall;GO:0009506//plasmodesma;GO:0005886//plasma membrane
DMR6	AT5G24530	NP_197841.1	2-oxoglutarate (2OG) and Fe(II)-dependent oxygenase superfamily protein [Arabidopsis thaliana]	0.155	5	7	1.64	3.70E-08	Protein DOWNY MILDEW RESISTANCE 6 OS=Arabidopsis thaliana GN=DMR6 PE=1 SV=1	K18054|1|6e-72|230|sita:101760942|2'-deoxymugineic-acid 2'-dioxygenase / mugineic-acid 3-dioxygenase [EC:1.14.11.24 1.14.11.25]!K05278|3|1e-70|227|egr:104450481|flavonol synthase [EC:1.14.20.6]!K00475|4|2e-70|228|sind:105166042|naringenin 3-dioxygenase [EC:1.14.11.9]	GO:0009751//response to salicylic acid;GO:0009620//response to fungus;GO:0046244//salicylic acid catabolic process;GO:0009617//response to bacterium;GO:0009813//flavonoid biosynthetic process;GO:0042742//defense response to bacterium;GO:0002229//defense response to oomycetes;GO:0002239//response to oomycetes	GO:0033759//flavone synthase activity;GO:0046872//metal ion binding;GO:0016491//oxidoreductase activity	-
SLK3	AT4G25515	NP_680741.5	SEUSS-like 3 [Arabidopsis thaliana]	0.02	1	1	1.64	1.24E-06	Probable transcriptional regulator SLK3 OS=Arabidopsis thaliana GN=SLK3 PE=3 SV=1	K08272|1|1e-14|77.0|adu:107494807|calcium binding protein 39!K11517|2|8e-14|73.9|gmx:100799037|(S)-2-hydroxy-acid oxidase [EC:1.1.3.15]	GO:0048467//gynoecium development;GO:0047484//regulation of response to osmotic stress;GO:0030154//cell differentiation;GO:1901001//negative regulation of response to salt stress;GO:0006355//regulation of transcription, DNA-templated;GO:0009793//embryo development ending in seed dormancy;GO:0006351//transcription, DNA-templated;GO:0048481//plant ovule development;GO:0009908//flower development		GO:0005634//nucleus
CID7	AT2G26280	NP_001324896.1	CTC-interacting domain 7 [Arabidopsis thaliana]	0.051	2	2	1.64	0.06301	Polyadenylate-binding protein-interacting protein 7 OS=Arabidopsis thaliana GN=CID7 PE=1 SV=1	K08740|1|3e-24|112|gsl:Gasu_57130|DNA mismatch repair protein MSH4		GO:0003729//mRNA binding	-
PDE135	AT2G26510	NP_001325095.1	Xanthine/uracil permease family protein [Arabidopsis thaliana]	0.034	1	1	1.64	0.5306	Nucleobase-ascorbate transporter 3 OS=Arabidopsis thaliana GN=NAT3 PE=2 SV=2	K14611|1|0.0|601|dzi:111312644|solute carrier family 23 (nucleobase transporter), member 1/2	GO:0098702//adenine import across plasma membrane;GO:0098721//uracil import across plasma membrane;GO:0098710//guanine import across plasma membrane;GO:0035344//hypoxanthine transport;GO:0055085//transmembrane transport	GO:0015294//solute:cation symporter activity;GO:0015208//guanine transmembrane transporter activity;GO:0005215//transporter activity;GO:0015210//uracil transmembrane transporter activity;GO:0015207//adenine transmembrane transporter activity	GO:0016021//integral component of membrane;GO:0005886//plasma membrane;GO:0009506//plasmodesma
PDIL1-2	AT1G77510	NP_177875.1	PDI-like 1-2 [Arabidopsis thaliana]	0.26	11	27	1.63	3.10E-10	Protein disulfide isomerase-like 1-2 OS=Arabidopsis thaliana GN=PDIL1-2 PE=2 SV=1	K09580|1|0.0|1033|ath:AT1G77510|protein disulfide-isomerase A1 [EC:5.3.4.1]	GO:0010205//photoinhibition;GO:0034976//response to endoplasmic reticulum stress;GO:0006457//protein folding;GO:0046686//response to cadmium ion;GO:0009651//response to salt stress;GO:0045454//cell redox homeostasis;GO:0009644//response to high light intensity	GO:0003756//protein disulfide isomerase activity	GO:0005794//Golgi apparatus;GO:0005783//endoplasmic reticulum;GO:0009570//chloroplast stroma;GO:0005788//endoplasmic reticulum lumen;GO:0005774//vacuolar membrane;GO:0005886//plasma membrane;GO:0009507//chloroplast
	AT1G15790	NP_001322875.1	mediator of RNA polymerase II transcription subunit 15a-like protein [Arabidopsis thaliana]	0.196	3	3	1.63	3.16E-09	Mediator of RNA polymerase II transcription subunit 15a OS=Arabidopsis thaliana GN=MED15A PE=1 SV=1	K14972|1|3e-45|163|cam:101506124|PAX-interacting protein 1			GO:0005829//cytosol;GO:0016021//integral component of membrane
BON1	AT5G61900	NP_568944.1	Calcium-dependent phospholipid-binding Copine family protein [Arabidopsis thaliana]	0.04	1	1	1.63	2.73E-08	Protein BONZAI 1 OS=Arabidopsis thaliana GN=BON1 PE=1 SV=2	K16280|1|6e-23|106|mesc:110602576|E3 ubiquitin-protein ligase RGLG [EC:2.3.2.27]	GO:0045793//positive regulation of cell size;GO:0060548//negative regulation of cell death;GO:0006952//defense response;GO:0009270//response to humidity;GO:0009266//response to temperature stimulus	GO:0005544//calcium-dependent phospholipid binding	GO:0005886//plasma membrane;GO:0009506//plasmodesma
AMY1	AT4G25000	NP_567714.1	alpha-amylase-like protein [Arabidopsis thaliana]	0.161	7	8	1.63	2.96E-08	Alpha-amylase 1 OS=Arabidopsis thaliana GN=AMY1 PE=1 SV=1	K01176|1|0.0|872|ath:AT4G25000|alpha-amylase [EC:3.2.1.1]	GO:0009737//response to abscisic acid;GO:0009739//response to gibberellin;GO:0005975//carbohydrate metabolic process	GO:0004556//alpha-amylase activity;GO:0005509//calcium ion binding;GO:0103025//alpha-amylase activity (releasing maltohexaose)	GO:0048046//apoplast;GO:0005576//extracellular region;GO:0016021//integral component of membrane
NDB3	AT4G21490	NP_001329575.1	NAD(P)H dehydrogenase B3 [Arabidopsis thaliana]	0.059	3	4	1.63	4.12E-08	External alternative NAD(P)H-ubiquinone oxidoreductase B3, mitochondrial OS=Arabidopsis thaliana GN=NDB3 PE=2 SV=1	K17871|1|0.0|1178|ath:AT4G21490|NADH:ubiquinone reductase (non-electrogenic) [EC:1.6.5.9]	GO:0055114//oxidation-reduction process	GO:0005509//calcium ion binding;GO:0016491//oxidoreductase activity	GO:0005777//peroxisome;GO:0005739//mitochondrion;GO:0005743//mitochondrial inner membrane;GO:0005758//mitochondrial intermembrane space
MDHAR	AT3G09940	NP_566361.1	monodehydroascorbate reductase [Arabidopsis thaliana]	0.209	7	10	1.63	6.77E-07	Monodehydroascorbate reductase 3 OS=Arabidopsis thaliana GN=MDAR3 PE=2 SV=1	K08232|1|0.0|893|ath:AT3G09940|monodehydroascorbate reductase (NADH) [EC:1.6.5.4]	GO:0009753//response to jasmonic acid;GO:0009610//response to symbiotic fungus;GO:0043903//regulation of symbiosis, encompassing mutualism through parasitism;GO:0009414//response to water deprivation;GO:0009651//response to salt stress	GO:0050660//flavin adenine dinucleotide binding;GO:0016656//monodehydroascorbate reductase (NADH) activity;GO:0016491//oxidoreductase activity	GO:0005829//cytosol
DOGT1	AT2G36800	NP_181218.1	don-glucosyltransferase 1 [Arabidopsis thaliana]	0.014	1	1	1.63	4.45E-06	UDP-glycosyltransferase 73C5 OS=Arabidopsis thaliana GN=UGT73C5 PE=2 SV=1	K13496|1|0.0|1020|ath:AT2G36800|UDP-glucosyl transferase 73C [EC:2.4.1.-]	GO:0016131//brassinosteroid metabolic process;GO:0008152//metabolic process;GO:0098754//detoxification	GO:0080044//quercetin 7-O-glucosyltransferase activity;GO:0080046//quercetin 4'-O-glucosyltransferase activity;GO:0050502//cis-zeatin O-beta-D-glucosyltransferase activity;GO:0046527//glucosyltransferase activity;GO:0080043//quercetin 3-O-glucosyltransferase activity;GO:0050403//trans-zeatin O-beta-D-glucosyltransferase activity;GO:0016758//transferase activity, transferring hexosyl groups;GO:000…	GO:0043231//intracellular membrane-bounded organelle;GO:0016021//integral component of membrane
	AT1G53080	NP_175716.1	Legume lectin family protein [Arabidopsis thaliana]	0.074	1	4	1.62	1.99E-09	Lectin-like protein At1g53080 OS=Arabidopsis thaliana GN=At1g53080 PE=2 SV=1	K04733|1|1e-57|200|cmax:111485955|interleukin-1 receptor-associated kinase 4 [EC:2.7.11.1]		GO:0030246//carbohydrate binding	GO:0048046//apoplast;GO:0009505//plant-type cell wall
	AT1G18210	NP_173259.1	Calcium-binding EF-hand family protein [Arabidopsis thaliana]	0.288	4	19	1.62	5.96E-08	Probable calcium-binding protein CML27 OS=Arabidopsis thaliana GN=CML27 PE=1 SV=1	K13448|1|7e-124|349|ath:AT1G18210|calcium-binding protein CML		GO:0005509//calcium ion binding	GO:0005773//vacuole;GO:0005886//plasma membrane
SCPL51	AT2G27920	NP_973551.1	serine carboxypeptidase-like 51 [Arabidopsis thaliana]	0.033	1	2	1.62	7.62E-07	Serine carboxypeptidase-like 51 OS=Arabidopsis thaliana GN=SCPL51 PE=2 SV=2	K09646|1|0.0|785|ath:AT2G27920|serine carboxypeptidase 1 [EC:3.4.16.-]	GO:0051603//proteolysis involved in cellular protein catabolic process	GO:0004185//serine-type carboxypeptidase activity	GO:0005576//extracellular region
DAA1	AT1G64110	NP_564824.1	P-loop containing nucleoside triphosphate hydrolases superfamily protein [Arabidopsis thaliana]	0.044	1	1	1.62	0.001616	ATPase family AAA domain-containing protein FIGL1 OS=Arabidopsis thaliana GN=FIGL1 PE=2 SV=2	K13254|1|0.0|842|jre:108999637|spastin [EC:5.6.1.1]!K03231|4|9e-148|460|mtr:MTR_1g101870|elongation factor 1-alpha	GO:0048235//pollen sperm cell differentiation	GO:0016787//hydrolase activity;GO:0005524//ATP binding	GO:0005634//nucleus
	AT5G03350	NP_195955.1	Legume lectin family protein [Arabidopsis thaliana]	0.409	8	35	1.61	3.66E-09	Lectin-like protein OS=Arabidopsis thaliana GN=LLP PE=1 SV=1	K04733|1|3e-58|201|vra:106775227|interleukin-1 receptor-associated kinase 4 [EC:2.7.11.1]	GO:0009627//systemic acquired resistance;GO:0071446//cellular response to salicylic acid stimulus	GO:0016301//kinase activity;GO:0030246//carbohydrate binding	GO:0005618//cell wall;GO:0048046//apoplast;GO:0005886//plasma membrane;GO:0009507//chloroplast
	AT2G26440	NP_180212.1	Plant invertase/pectin methylesterase inhibitor superfamily [Arabidopsis thaliana]	0.018	1	1	1.61	3.87E-07	Probable pectinesterase/pectinesterase inhibitor 12 OS=Arabidopsis thaliana GN=PME12 PE=2 SV=1	K01051|1|0.0|674|oeu:111404698|pectinesterase [EC:3.1.1.11]	GO:0042545//cell wall modification;GO:0009617//response to bacterium;GO:0045490//pectin catabolic process	GO:0046910//pectinesterase inhibitor activity;GO:0030599//pectinesterase activity;GO:0045330//aspartyl esterase activity;GO:0004857//enzyme inhibitor activity	GO:0005618//cell wall;GO:0071944//cell periphery;GO:0005576//extracellular region
RSZ21	AT1G23860	NP_001117342.1	RS-containing zinc finger protein 21 [Arabidopsis thaliana]	0.091	1	1	1.61	7.55E-07	Serine/arginine-rich splicing factor RSZ21 OS=Arabidopsis thaliana GN=RSZ21 PE=1 SV=1	K12896|1|3e-71|216|ath:AT1G23860|splicing factor, arginine/serine-rich 7	GO:0000398//mRNA splicing, via spliceosome	GO:0008270//zinc ion binding;GO:0003676//nucleic acid binding;GO:0003723//RNA binding	GO:0016607//nuclear speck;GO:0005681//spliceosomal complex
ELI3-2	AT4G37990	NP_195512.1	cinnamyl alcohol dehydrogenase 8 [Arabidopsis thaliana]	0.086	1	1	1.61	0.0001376	Cinnamyl alcohol dehydrogenase 8 OS=Arabidopsis thaliana GN=CAD8 PE=1 SV=1	K00083|1|0.0|738|ath:AT4G37990|cinnamyl-alcohol dehydrogenase [EC:1.1.1.195]	GO:0009809//lignin biosynthetic process;GO:0009617//response to bacterium	GO:0047681//aryl-alcohol dehydrogenase (NADP+) activity;GO:0051537//2 iron, 2 sulfur cluster binding;GO:0052747//sinapyl alcohol dehydrogenase activity;GO:0045551//cinnamyl-alcohol dehydrogenase activity;GO:0008270//zinc ion binding;GO:0016491//oxidoreductase activity	-
BGLU22	AT1G66280	NP_176802.1	Glycosyl hydrolase superfamily protein [Arabidopsis thaliana]	0.135	3	4	1.61	0.008316	Beta-glucosidase 22 OS=Arabidopsis thaliana GN=BGLU22 PE=1 SV=1	K01188|1|0.0|1092|ath:AT1G66280|beta-glucosidase [EC:3.2.1.21]	GO:0005975//carbohydrate metabolic process;GO:0009735//response to cytokinin;GO:1901657//glycosyl compound metabolic process;GO:0009804//coumarin metabolic process;GO:0071472//cellular response to salt stress;GO:0070417//cellular response to cold;GO:0016036//cellular response to phosphate starvation;GO:0006970//response to osmotic stress;GO:0009651//response to salt stress	GO:0102483//scopolin beta-glucosidase activity;GO:0008422//beta-glucosidase activity;GO:0004553//hydrolase activity, hydrolyzing O-glycosyl compounds	GO:0005783//endoplasmic reticulum;GO:0005773//vacuole;GO:0016020//membrane;GO:0005788//endoplasmic reticulum lumen;GO:0009506//plasmodesma
PAD4	AT3G52430	NP_190811.1	alpha/beta-Hydrolases superfamily protein [Arabidopsis thaliana]	0.148	7	9	1.6	1.43E-08	Lipase-like PAD4 OS=Arabidopsis thaliana GN=PAD4 PE=1 SV=1	K18875|1|1e-35|145|vvi:100233033|enhanced disease susceptibility 1 protein	GO:0071327//cellular response to trehalose stimulus;GO:0031348//negative regulation of defense response;GO:0010942//positive regulation of cell death;GO:0010105//negative regulation of ethylene-activated signaling pathway;GO:1901183//positive regulation of camalexin biosynthetic process;GO:0010310//regulation of hydrogen peroxide metabolic process;GO:0009751//response to salicylic acid;GO:0001666…	GO:0016740//transferase activity;GO:0016787//hydrolase activity;GO:0016298//lipase activity	GO:0005737//cytoplasm;GO:0005634//nucleus
	AT1G54010	NP_564647.1	GDSL-like Lipase/Acylhydrolase superfamily protein [Arabidopsis thaliana]	0.345	9	27	1.6	7.98E-07	Inactive GDSL esterase/lipase-like protein 23 OS=Arabidopsis thaliana GN=GLL23 PE=1 SV=1	K14209|1|2e-21|100|ats:109773794|solute carrier family 36 (proton-coupled amino acid transporter)!K01206|2|2e-20|96.3|lang:109336872|alpha-L-fucosidase [EC:3.2.1.51]!K01188|3|7e-20|96.3|aly:ARALYDRAFT_316517|beta-glucosidase [EC:3.2.1.21]!K00679|4|1e-19|95.9|cic:CICLE_v10027727mg|phospholipid:diacylglycerol acyltransferase [EC:2.3.1.158]!K10691|5|2e-18|92.4|ats:109762802|E3 ubiquitin-protein liga…	GO:0016042//lipid catabolic process	GO:0016788//hydrolase activity, acting on ester bonds	GO:0000325//plant-type vacuole;GO:0005783//endoplasmic reticulum;GO:0005773//vacuole;GO:0016020//membrane;GO:0005774//vacuolar membrane;GO:0005576//extracellular region;GO:0009505//plant-type cell wall;GO:0009506//plasmodesma
	AT4G24440	NP_194175.1	transcription initiation factor IIA gamma chain / TFIIA-gamma (TFIIA-S) [Arabidopsis thaliana]	0.066	1	2	1.6	0.02375	Transcription initiation factor IIA subunit 2 OS=Arabidopsis thaliana GN=TFIIA-S PE=3 SV=2	K03123|1|6e-75|220|eus:EUTSA_v10026637mg|transcription initiation factor TFIIA small subunit	GO:0051091//positive regulation of DNA binding transcription factor activity;GO:0051123//RNA polymerase II transcriptional preinitiation complex assembly;GO:0006355//regulation of transcription, DNA-templated;GO:0045944//positive regulation of transcription from RNA polymerase II promoter;GO:0006367//transcription initiation from RNA polymerase II promoter	GO:0017025//TBP-class protein binding;GO:0003713//transcription coactivator activity;GO:0003743//translation initiation factor activity	GO:0005672//transcription factor TFIIA complex
	AT2G33250	NP_565762.1	transmembrane protein [Arabidopsis thaliana]	0.023	1	1	1.6	0.03033	-	-			GO:0016021//integral component of membrane
PLA2A	AT2G26560	NP_180224.1	phospholipase A 2A [Arabidopsis thaliana]	0.088	3	4	1.59	1.11E-08	Patatin-like protein 2 OS=Arabidopsis thaliana GN=PLP2 PE=1 SV=1	K16815|1|4e-12|72.8|gsl:Gasu_03780|calcium-independent phospholipase A2-gamma	GO:0031408//oxylipin biosynthetic process;GO:0051607//defense response to virus;GO:0006629//lipid metabolic process;GO:0016042//lipid catabolic process;GO:0071456//cellular response to hypoxia;GO:0046686//response to cadmium ion;GO:0009626//plant-type hypersensitive response	GO:0016787//hydrolase activity;GO:0004620//phospholipase activity;GO:0016298//lipase activity;GO:0047372//acylglycerol lipase activity	GO:0005737//cytoplasm;GO:0016020//membrane
PLDGAMMA3	AT4G11840	NP_001329644.1	phospholipase D gamma 3 [Arabidopsis thaliana]	0.022	1	1	1.59	8.74E-08	Phospholipase D gamma 3 OS=Arabidopsis thaliana GN=PLDGAMMA3 PE=1 SV=1	K01115|1|0.0|1728|ath:AT4G11840|phospholipase D1/2 [EC:3.1.4.4]	GO:0006643//membrane lipid metabolic process;GO:0046470//phosphatidylcholine metabolic process;GO:0016042//lipid catabolic process;GO:0009793//embryo development ending in seed dormancy;GO:0010044//response to aluminum ion;GO:0006979//response to oxidative stress	GO:0005546//phosphatidylinositol-4,5-bisphosphate binding;GO:0070290//N-acylphosphatidylethanolamine-specific phospholipase D activity;GO:0005509//calcium ion binding;GO:0004630//phospholipase D activity	GO:0005737//cytoplasm;GO:0022626//cytosolic ribosome;GO:0016020//membrane;GO:0005886//plasma membrane;GO:0009507//chloroplast
GDPD5	AT1G74210	NP_177561.1	PLC-like phosphodiesterases superfamily protein [Arabidopsis thaliana]	0.099	4	4	1.59	1.11E-07	Glycerophosphodiester phosphodiesterase GDPD5 OS=Arabidopsis thaliana GN=GDPD5 PE=2 SV=1	K01126|1|0.0|816|ath:AT1G74210|glycerophosphoryl diester phosphodiesterase [EC:3.1.4.46]	GO:0006629//lipid metabolic process;GO:0006071//glycerol metabolic process	GO:0008081//phosphoric diester hydrolase activity;GO:0008889//glycerophosphodiester phosphodiesterase activity	GO:0005618//cell wall;GO:0005773//vacuole;GO:0005576//extracellular region
	AT4G20860	NP_193818.1	FAD-binding Berberine family protein [Arabidopsis thaliana]	0.117	4	6	1.59	3.67E-07	Berberine bridge enzyme-like 22 OS=Arabidopsis thaliana GN=FAD-OXR PE=2 SV=1	K22395|1|0.0|563|var:108334305|cinnamyl-alcohol dehydrogenase [EC:1.1.1.195]	GO:0009753//response to jasmonic acid	GO:0050660//flavin adenine dinucleotide binding;GO:0016614//oxidoreductase activity, acting on CH-OH group of donors	GO:0005829//cytosol;GO:0005576//extracellular region;GO:0009505//plant-type cell wall
EDS1	AT3G48090	NP_190392.1	alpha/beta-Hydrolases superfamily protein [Arabidopsis thaliana]	0.083	6	9	1.59	5.11E-06	Protein EDS1 OS=Arabidopsis thaliana GN=EDS1 PE=1 SV=1	K18875|1|0.0|1298|ath:AT3G48090|enhanced disease susceptibility 1 protein	GO:0010310//regulation of hydrogen peroxide metabolic process;GO:0000304//response to singlet oxygen;GO:0009627//systemic acquired resistance;GO:0009626//plant-type hypersensitive response;GO:0010942//positive regulation of cell death;GO:0001666//response to hypoxia;GO:0010618//aerenchyma formation;GO:0006629//lipid metabolic process	GO:0042803//protein homodimerization activity;GO:0016298//lipase activity	GO:0005737//cytoplasm;GO:0005783//endoplasmic reticulum;GO:0005634//nucleus
TOR	AT1G50030	NP_001117459.1	target of rapamycin [Arabidopsis thaliana]	0.004	1	1	1.58	1.67E-06	Serine/threonine-protein kinase TOR OS=Arabidopsis thaliana GN=TOR PE=1 SV=1	K07203|1|0.0|4977|ath:AT1G50030|serine/threonine-protein kinase mTOR [EC:2.7.11.1]	GO:0010929//positive regulation of auxin mediated signaling pathway;GO:0030307//positive regulation of cell growth;GO:0050687//negative regulation of defense response to virus;GO:0009791//post-embryonic development;GO:0009793//embryo development ending in seed dormancy;GO:1902661//positive regulation of glucose mediated signaling pathway;GO:1900459//positive regulation of brassinosteroid mediated…	GO:0044877//macromolecular complex binding;GO:0004674//protein serine/threonine kinase activity;GO:0004672//protein kinase activity;GO:0005524//ATP binding;GO:0016303//1-phosphatidylinositol-3-kinase activity;GO:0043621//protein self-association;GO:0042802//identical protein binding	GO:0005737//cytoplasm;GO:0005634//nucleus;GO:0005844//polysome
	AT4G14060	NP_193142.1	Polyketide cyclase/dehydrase and lipid transport superfamily protein [Arabidopsis thaliana]	0.046	1	1	1.58	0.0208	MLP-like protein 328 OS=Arabidopsis thaliana GN=MLP328 PE=2 SV=1	-	GO:0080184//response to phenylpropanoid;GO:0009607//response to biotic stimulus;GO:0006952//defense response;GO:0010228//vegetative to reproductive phase transition of meristem;GO:0010043//response to zinc ion	GO:0005507//copper ion binding	GO:0005829//cytosol
	AT1G43910	NP_175058.1	P-loop containing nucleoside triphosphate hydrolases superfamily protein [Arabidopsis thaliana]	0.063	1	1	1.57	2.47E-10	AAA-ATPase At1g43910 OS=Arabidopsis thaliana GN=At1g43910 PE=1 SV=1	K08900|1|0.0|764|brp:103868170|mitochondrial chaperone BCS1	GO:0009737//response to abscisic acid;GO:0051365//cellular response to potassium ion starvation	GO:0005524//ATP binding;GO:0016887//ATPase activity	GO:0005794//Golgi apparatus;GO:0005783//endoplasmic reticulum;GO:0016021//integral component of membrane;GO:0009506//plasmodesma
VPS2.1	AT2G06530	NP_001324346.1	SNF7 family protein [Arabidopsis thaliana]	0.083	2	3	1.57	9.63E-05	Vacuolar protein sorting-associated protein 2 homolog 1 OS=Arabidopsis thaliana GN=VPS2.1 PE=1 SV=2	K12191|1|1e-144|405|aly:ARALYDRAFT_480224|charged multivesicular body protein 2A	GO:0007034//vacuolar transport;GO:0070676//intralumenal vesicle formation;GO:0015031//protein transport		GO:0000815//ESCRT III complex;GO:0005771//multivesicular body;GO:0005770//late endosome;GO:0005622//intracellular;GO:0010008//endosome membrane
AIG2	AT3G28930	NP_001326184.1	AIG2-like (avirulence induced gene) family protein [Arabidopsis thaliana]	0.111	1	1	1.57	0.001865	Protein AIG2 A OS=Arabidopsis thaliana GN=AIG2A PE=2 SV=1	-	GO:0009617//response to bacterium	GO:0016746//transferase activity, transferring acyl groups;GO:0019904//protein domain specific binding	GO:0005829//cytosol;GO:0005886//plasma membrane;GO:0009507//chloroplast
	AT1G60890	NP_176286.2	Phosphatidylinositol-4-phosphate 5-kinase family protein [Arabidopsis thaliana]	0.009	1	1	1.56	2.29E-05	Phosphatidylinositol 4-phosphate 5-kinase 8 OS=Arabidopsis thaliana GN=PIP5K8 PE=1 SV=1	K00889|1|0.0|1591|ath:AT1G60890|1-phosphatidylinositol-4-phosphate 5-kinase [EC:2.7.1.68]		GO:0016308//1-phosphatidylinositol-4-phosphate 5-kinase activity;GO:0005524//ATP binding	GO:0005886//plasma membrane
PRXCB	AT3G49120	NP_190481.1	peroxidase CB [Arabidopsis thaliana]	0.286	3	23	1.55	5.51E-10	Peroxidase 34 OS=Arabidopsis thaliana GN=PER34 PE=1 SV=1	K00430|1|0.0|726|ath:AT3G49120|peroxidase [EC:1.11.1.7]	GO:0042744//hydrogen peroxide catabolic process;GO:0009735//response to cytokinin;GO:0009826//unidimensional cell growth;GO:0050832//defense response to fungus;GO:0052033//pathogen-associated molecular pattern dependent induction by symbiont of host innate immune response;GO:0072593//reactive oxygen species metabolic process;GO:0006952//defense response;GO:0009416//response to light stimulus;GO:0…	GO:0020037//heme binding;GO:0046872//metal ion binding;GO:0004601//peroxidase activity	GO:0005794//Golgi apparatus;GO:0048046//apoplast;GO:0005618//cell wall;GO:0005774//vacuolar membrane;GO:0005773//vacuole;GO:0005576//extracellular region;GO:0009505//plant-type cell wall
	AT5G48690	NP_001332692.1	ubiquitin-associated (UBA)/TS-N domain protein [Arabidopsis thaliana]	0.095	1	1	1.55	1.80E-06	-	K11844|1|9e-07|53.9|sind:105171897|ubiquitin carboxyl-terminal hydrolase 16/45 [EC:3.4.19.12]	-	-	-
PRB1	AT2G14580	NP_179064.1	basic pathogenesis-related protein 1 [Arabidopsis thaliana]	0.118	1	1	1.55	2.32E-06	Pathogenesis-related protein 1 OS=Arabidopsis thaliana GN=PRB1 PE=2 SV=1	K13449|1|1e-116|330|ath:AT2G14580|pathogenesis-related protein 1	GO:0009751//response to salicylic acid;GO:0009753//response to jasmonic acid;GO:0080027//response to herbivore;GO:0009814//defense response, incompatible interaction;GO:0009617//response to bacterium;GO:0009611//response to wounding;GO:0009723//response to ethylene		GO:0005576//extracellular region
YLS5	AT2G38860	NP_030434.1	Class I glutamine amidotransferase-like superfamily protein [Arabidopsis thaliana]	0.072	3	4	1.55	2.49E-06	DJ-1 protein homolog E OS=Arabidopsis thaliana GN=DJ1E PE=1 SV=1	K18881|1|0.0|787|ath:AT2G38860|D-lactate dehydratase [EC:4.2.1.130]	-	-	-
	AT2G39420	NP_181474.2	alpha/beta-Hydrolases superfamily protein [Arabidopsis thaliana]	0.183	4	4	1.55	2.70E-06	Caffeoylshikimate esterase OS=Arabidopsis thaliana GN=CSE PE=1 SV=1	K01054|1|0.0|640|aly:ARALYDRAFT_482961|acylglycerol lipase [EC:3.1.1.23]	GO:0006629//lipid metabolic process	GO:0047372//acylglycerol lipase activity	GO:0005794//Golgi apparatus;GO:0016020//membrane;GO:0005783//endoplasmic reticulum
	AT4G16260	NP_001328188.1	Glycosyl hydrolase superfamily protein [Arabidopsis thaliana]	0.159	5	8	1.55	0.0002763	Probable glucan endo-1,3-beta-glucosidase At4g16260 OS=Arabidopsis thaliana GN=At4g16260 PE=1 SV=1	K19891|1|2e-67|223|cpep:111808611|glucan endo-1,3-beta-glucosidase 1/2/3 [EC:3.2.1.39]	GO:0005975//carbohydrate metabolic process;GO:0009817//defense response to fungus, incompatible interaction;GO:0009651//response to salt stress;GO:0002215//defense response to nematode	GO:0030247//polysaccharide binding;GO:0004553//hydrolase activity, hydrolyzing O-glycosyl compounds;GO:0042973//glucan endo-1,3-beta-D-glucosidase activity	GO:0005618//cell wall;GO:0005774//vacuolar membrane;GO:0046658//anchored component of plasma membrane;GO:0005576//extracellular region
NF-YB10	AT3G53340	NP_001327563.1	nuclear factor Y, subunit B10 [Arabidopsis thaliana]	0.073	1	1	1.55	0.002741	Nuclear transcription factor Y subunit B-10 OS=Arabidopsis thaliana GN=NFYB10 PE=1 SV=1	K08065|1|3e-84|247|csat:104711894|nuclear transcription Y subunit beta	GO:0019760//glucosinolate metabolic process;GO:0006355//regulation of transcription, DNA-templated;GO:0006351//transcription, DNA-templated	GO:0043565//sequence-specific DNA binding;GO:0003700//DNA binding transcription factor activity;GO:0046982//protein heterodimerization activity	GO:0005634//nucleus;GO:0016021//integral component of membrane
2-Aug	AT2G32980	NP_565760.1	HAUS augmin-like complex subunit [Arabidopsis thaliana]	0.034	1	1	1.55	0.02913	AUGMIN subunit 2 OS=Arabidopsis thaliana GN=AUG2 PE=1 SV=2	K16585|1|0.0|612|ath:AT2G32980|HAUS augmin-like complex subunit 2	GO:0000911//cytokinesis by cell plate formation;GO:0031023//microtubule organizing center organization;GO:0051225//spindle assembly;GO:0007020//microtubule nucleation		GO:0005874//microtubule
BIP3	AT1G09080	NP_001184944.1	Heat shock protein 70 (Hsp 70) family protein [Arabidopsis thaliana]	0.125	5	7	1.54	3.43E-06	Probable mediator of RNA polymerase II transcription subunit 37b OS=Arabidopsis thaliana GN=MED37B PE=1 SV=1	K09490|1|0.0|1280|ath:AT1G09080|heat shock 70kDa protein 5	GO:0009860//pollen tube growth;GO:0006355//regulation of transcription, DNA-templated;GO:0006351//transcription, DNA-templated	GO:0005524//ATP binding	GO:0005788//endoplasmic reticulum lumen;GO:0016592//mediator complex
GLX2-1	AT2G43430	NP_001323646.1	glyoxalase 2-1 [Arabidopsis thaliana]	0.035	1	1	1.54	0.07315	Hydroxyacylglutathione hydrolase 1, mitochondrial OS=Arabidopsis thaliana GN=GLX2-1 PE=2 SV=2	K01069|1|0.0|593|ath:AT2G43430|hydroxyacylglutathione hydrolase [EC:3.1.2.6]	GO:0043200//response to amino acid;GO:0017001//antibiotic catabolic process;GO:0009651//response to salt stress;GO:0019243//methylglyoxal catabolic process to D-lactate via S-lactoyl-glutathione;GO:0034059//response to anoxia	GO:0008800//beta-lactamase activity;GO:0004416//hydroxyacylglutathione hydrolase activity;GO:0008270//zinc ion binding;GO:0046872//metal ion binding	GO:0005739//mitochondrion
	AT4G29520	NP_194681.1	nucleophosmin [Arabidopsis thaliana]	0.095	2	5	1.53	2.36E-05	-	K00627|1|2e-62|207|aof:109838431|pyruvate dehydrogenase E2 component (dihydrolipoamide acetyltransferase) [EC:2.3.1.12]!K11426|2|6e-12|70.5|aly:ARALYDRAFT_343234|SET and MYND domain-containing protein			GO:0005783//endoplasmic reticulum;GO:0005886//plasma membrane
BLH3	AT1G75410	NP_001077827.1	BEL1-like homeodomain 3 [Arabidopsis thaliana]	0.042	1	1	1.53	9.26E-05	BEL1-like homeodomain protein 3 OS=Arabidopsis thaliana GN=BLH3 PE=1 SV=1	K16670|1|2e-69|233|bdi:100844103|homeobox protein Meis2!K15613|2|5e-62|214|peq:110031391|homeobox protein Meis1	GO:0048510//regulation of timing of transition from vegetative to reproductive phase;GO:0006355//regulation of transcription, DNA-templated;GO:0006351//transcription, DNA-templated	GO:0043565//sequence-specific DNA binding;GO:0003700//DNA binding transcription factor activity;GO:0003677//DNA binding	GO:0005634//nucleus
	AT4G23680	NP_194099.1	Polyketide cyclase/dehydrase and lipid transport superfamily protein [Arabidopsis thaliana]	0.166	1	1	1.53	0.0008621	MLP-like protein 328 OS=Arabidopsis thaliana GN=MLP328 PE=2 SV=1	-	GO:0006952//defense response;GO:0009607//response to biotic stimulus	-	-
	AT5G15010	NP_197005.2	Tetratricopeptide repeat (TPR)-like superfamily protein [Arabidopsis thaliana]	0.01	1	1	1.53	0.002138	Pentatricopeptide repeat-containing protein At5g15010, mitochondrial OS=Arabidopsis thaliana GN=At5g15010 PE=2 SV=2	K17964|1|9e-65|234|sind:105159827|leucine-rich PPR motif-containing protein, mitochondrial	GO:0009451//RNA modification	GO:0004519//endonuclease activity;GO:0003723//RNA binding	GO:0043231//intracellular membrane-bounded organelle;GO:0005739//mitochondrion
UGT76C1	AT5G05870	NP_196206.1	UDP-glucosyl transferase 76C1 [Arabidopsis thaliana]	0.017	1	1	1.53	0.003101	UDP-glycosyltransferase 76C1 OS=Arabidopsis thaliana GN=UGT76C1 PE=1 SV=1	K13493|1|0.0|945|ath:AT5G05870|cytokinin-N-glucosyltransferase [EC:2.4.1.-]	GO:0008152//metabolic process	GO:0080062//cytokinin 9-beta-glucosyltransferase activity;GO:0047807//cytokinin 7-beta-glucosyltransferase activity;GO:0080043//quercetin 3-O-glucosyltransferase activity;GO:0080044//quercetin 7-O-glucosyltransferase activity;GO:0016758//transferase activity, transferring hexosyl groups	GO:0043231//intracellular membrane-bounded organelle
	AT1G17860	NP_173228.1	Kunitz family trypsin and protease inhibitor protein [Arabidopsis thaliana]	0.449	7	13	1.52	3.65E-07	Kunitz trypsin inhibitor 2 OS=Arabidopsis thaliana GN=KTI2 PE=2 SV=1	-		GO:0008233//peptidase activity;GO:0004866//endopeptidase inhibitor activity	GO:0005618//cell wall;GO:0048046//apoplast
	AT5G64870	NP_201292.1	SPFH/Band 7/PHB domain-containing membrane-associated protein family [Arabidopsis thaliana]	0.056	1	1	1.52	1.26E-06	Flotillin-like protein 3 OS=Arabidopsis thaliana GN=FLOT3 PE=2 SV=1	K07192|1|0.0|984|ath:AT5G64870|flotillin			GO:0005773//vacuole;GO:0005901//caveola;GO:0005886//plasma membrane
	AT4G17950	NP_567546.1	AT hook motif DNA-binding family protein [Arabidopsis thaliana]	0.068	2	2	1.52	8.77E-06	AT-hook motif nuclear-localized protein 13 OS=Arabidopsis thaliana GN=AHL13 PE=1 SV=1	K23047|1|2e-20|98.6|bna:106447564|E3 ubiquitin-protein ligase UNKL [EC:2.3.2.27]	GO:0006355//regulation of transcription, DNA-templated;GO:0006351//transcription, DNA-templated	GO:0003677//DNA binding	GO:0005634//nucleus;GO:0005829//cytosol
I-2	AT5G52200	NP_001318787.1	phosphoprotein phosphatase inhibitor [Arabidopsis thaliana]	0.078	1	2	1.52	0.000186	-	K16833|1|1e-106|306|ath:AT5G52200|protein phosphatase inhibitor 2	GO:0043666//regulation of phosphoprotein phosphatase activity;GO:0009966//regulation of signal transduction;GO:0080163//regulation of protein serine/threonine phosphatase activity	GO:0004864//protein phosphatase inhibitor activity	GO:0005737//cytoplasm;GO:0005634//nucleus;GO:0000164//protein phosphatase type 1 complex
CCS52A2	AT4G11920	NP_192929.2	cell cycle switch protein 52 A2 [Arabidopsis thaliana]	0.023	1	1	1.52	0.7306	Protein FIZZY-RELATED 1 OS=Arabidopsis thaliana GN=FZR1 PE=1 SV=1	K03364|1|0.0|981|ath:AT4G11920|cell division cycle 20-like protein 1, cofactor of APC complex	GO:0010492//maintenance of shoot apical meristem identity;GO:0016567//protein ubiquitination;GO:0008361//regulation of cell size;GO:0032877//positive regulation of DNA endoreduplication;GO:0051301//cell division;GO:1904668//positive regulation of ubiquitin protein ligase activity;GO:0007049//cell cycle	GO:0097027//ubiquitin-protein transferase activator activity;GO:0010997//anaphase-promoting complex binding	GO:0005737//cytoplasm;GO:0005634//nucleus
	AT4G29390	NP_194668.1	Ribosomal protein S30 family protein [Arabidopsis thaliana]	0.161	1	4	1.51	0.007621	40S ribosomal protein S30 OS=Arabidopsis thaliana GN=RPS30A PE=3 SV=3	K02983|1|4e-37|121|boe:106332537|small subunit ribosomal protein S30e	GO:0006412//translation	GO:0003735//structural constituent of ribosome	GO:0022627//cytosolic small ribosomal subunit;GO:0005840//ribosome;GO:0005730//nucleolus
	AT4G01700	NP_192079.1	Chitinase family protein [Arabidopsis thaliana]	0.175	5	8	1.5	2.90E-10	Chitinase 10 OS=Oryza sativa subsp. japonica GN=Cht10 PE=2 SV=1	K20547|1|4e-114|335|bna:106435387|basic endochitinase B [EC:3.2.1.14]	GO:0005975//carbohydrate metabolic process;GO:0016998//cell wall macromolecule catabolic process;GO:0050832//defense response to fungus;GO:0006032//chitin catabolic process	GO:0004568//chitinase activity	GO:0005618//cell wall
PR4	AT3G04720	NP_187123.1	pathogenesis-related 4 [Arabidopsis thaliana]	0.259	4	13	1.5	2.89E-07	Hevein-like preproprotein OS=Arabidopsis thaliana GN=HEL PE=1 SV=1	K20547|1|4e-14|73.9|tcc:18607437|basic endochitinase B [EC:3.2.1.14]	GO:0080027//response to herbivore;GO:0009615//response to virus;GO:0031640//killing of cells of other organism;GO:0009627//systemic acquired resistance;GO:0009723//response to ethylene;GO:0050832//defense response to fungus;GO:0009817//defense response to fungus, incompatible interaction;GO:0009651//response to salt stress;GO:0042742//defense response to bacterium	GO:0004540//ribonuclease activity;GO:0008061//chitin binding	GO:0005773//vacuole
	AT3G11950	NP_001189865.1	TRAF-like superfamily protein [Arabidopsis thaliana]	0.016	1	1	1.5	3.78E-06	-	K12501|1|3e-175|509|dzi:111294560|homogentisate solanesyltransferase [EC:2.5.1.117]		GO:0008270//zinc ion binding	GO:0009941//chloroplast envelope;GO:0009507//chloroplast
RUS6	AT5G49820	NP_568713.1	root UVB sensitive protein (Protein of unknown function, DUF647) [Arabidopsis thaliana]	0.012	1	1	1.5	0.049	Protein root UVB sensitive 6 OS=Arabidopsis thaliana GN=RUS6 PE=2 SV=1	K10908|1|1e-06|54.7|peq:110022018|DNA-directed RNA polymerase, mitochondrial [EC:2.7.7.6]	-	-	-
ATNTT2	AT1G15500	NP_173003.1	TLC ATP/ADP transporter [Arabidopsis thaliana]	0.019	1	1	1.5	0.8233	ADP,ATP carrier protein 2, chloroplastic OS=Arabidopsis thaliana GN=AATP2 PE=1 SV=2	K03301|1|0.0|1253|ath:AT1G15500|ATP:ADP antiporter, AAA family		GO:0005471//ATP:ADP antiporter activity;GO:0005524//ATP binding	GO:0005737//cytoplasm;GO:0009941//chloroplast envelope;GO:0009536//plastid;GO:0016021//integral component of membrane;GO:0031969//chloroplast membrane;GO:0009507//chloroplast
	AT4G20830	NP_974580.1	FAD-binding Berberine family protein [Arabidopsis thaliana]	0.243	12	23	1.49	3.02E-09	Berberine bridge enzyme-like 19 OS=Arabidopsis thaliana GN=At4g20830 PE=1 SV=2	K01187|1|0.0|630|lang:109329464|alpha-glucosidase [EC:3.2.1.20]!K22395|2|3e-178|517|nnu:104600408|cinnamyl-alcohol dehydrogenase [EC:1.1.1.195]	GO:0006979//response to oxidative stress	GO:0050660//flavin adenine dinucleotide binding;GO:0016614//oxidoreductase activity, acting on CH-OH group of donors	GO:0005773//vacuole;GO:0005829//cytosol;GO:0005739//mitochondrion;GO:0048046//apoplast;GO:0005886//plasma membrane;GO:0009505//plant-type cell wall;GO:0009506//plasmodesma;GO:0031225//anchored component of membrane
	AT3G15356	NP_683568.1	Legume lectin family protein [Arabidopsis thaliana]	0.24	5	17	1.49	3.32E-08	Lectin-like protein LEC OS=Arabidopsis thaliana GN=LEC PE=1 SV=1	K04733|1|5e-49|176|vra:106775227|interleukin-1 receptor-associated kinase 4 [EC:2.7.11.1]	GO:0071395//cellular response to jasmonic acid stimulus;GO:0009817//defense response to fungus, incompatible interaction;GO:0009611//response to wounding;GO:0071369//cellular response to ethylene stimulus;GO:0071323//cellular response to chitin;GO:0009873//ethylene-activated signaling pathway	GO:0030246//carbohydrate binding	GO:0005618//cell wall;GO:0048046//apoplast;GO:0005622//intracellular
	AT1G78780	NP_001077842.1	pathogenesis-related family protein [Arabidopsis thaliana]	0.051	1	1	1.49	3.77E-06	Pathogen-related protein OS=Hordeum vulgare PE=2 SV=2	-	-	-	-
	AT5G55040	NP_001119438.1	DNA-binding bromodomain-containing protein [Arabidopsis thaliana]	0.011	1	1	1.49	4.35E-05	Transcription factor GTE11 OS=Arabidopsis thaliana GN=GTE11 PE=1 SV=1	K22184|1|0.0|1899|ath:AT5G55040|bromodomain-containing protein 9		GO:0003677//DNA binding	-
	AT3G17100	NP_566567.1	sequence-specific DNA binding transcription factor [Arabidopsis thaliana]	0.03	1	1	1.49	0.001615	Transcription factor bHLH147 OS=Arabidopsis thaliana GN=BHLH147 PE=1 SV=1	-	GO:0006355//regulation of transcription, DNA-templated;GO:0006351//transcription, DNA-templated	GO:0003700//DNA binding transcription factor activity;GO:0003677//DNA binding;GO:0046983//protein dimerization activity	GO:0005634//nucleus
	AT1G11520	NP_172619.1	pliceosome associated protein-like protein [Arabidopsis thaliana]	0.066	1	1	1.49	0.002537	-	K12829|1|5e-54|184|aly:ARALYDRAFT_914502|splicing factor 3B subunit 2	GO:0000398//mRNA splicing, via spliceosome		GO:0071011//precatalytic spliceosome;GO:0005634//nucleus;GO:0005689//U12-type spliceosomal complex;GO:0005686//U2 snRNP;GO:0005684//U2-type spliceosomal complex;GO:0071013//catalytic step 2 spliceosome;GO:0005829//cytosol;GO:0009507//chloroplast
	AT1G61620	NP_564781.1	phosphoinositide binding protein [Arabidopsis thaliana]	0.045	1	1	1.49	0.006708	-	K13125|1|0.0|644|ath:AT1G61620|nitric oxide synthase-interacting protein	GO:0031648//protein destabilization;GO:0050999//regulation of nitric-oxide synthase activity;GO:0009640//photomorphogenesis	GO:0046872//metal ion binding;GO:0061630//ubiquitin protein ligase activity	GO:0005737//cytoplasm;GO:0016607//nuclear speck;GO:0005634//nucleus
PHYD	AT4G16250	NP_193360.1	phytochrome D [Arabidopsis thaliana]	0.011	1	1	1.49	0.01643	Phytochrome D OS=Arabidopsis thaliana GN=PHYD PE=1 SV=2	K12122|1|0.0|2423|ath:AT4G16250|phytochrome D!K12121|5|0.0|1964|crb:17893021|phytochrome B	GO:0009584//detection of visible light;GO:0009585//red, far-red light phototransduction;GO:0017006//protein-tetrapyrrole linkage;GO:0018298//protein-chromophore linkage;GO:0006355//regulation of transcription, DNA-templated;GO:0006351//transcription, DNA-templated	GO:0000155//phosphorelay sensor kinase activity;GO:0009881//photoreceptor activity;GO:0042802//identical protein binding;GO:0042803//protein homodimerization activity	GO:0005634//nucleus
EP3	AT3G54420	NP_191010.1	homolog of carrot EP3-3 chitinase [Arabidopsis thaliana]	0.095	2	4	1.48	7.95E-07	Endochitinase EP3 OS=Arabidopsis thaliana GN=EP3 PE=1 SV=1	K01183|1|0.0|564|ath:AT3G54420|chitinase [EC:3.2.1.14]	GO:0010262//somatic embryogenesis;GO:0005975//carbohydrate metabolic process;GO:0016998//cell wall macromolecule catabolic process;GO:0009617//response to bacterium;GO:0009611//response to wounding;GO:0000272//polysaccharide catabolic process;GO:0006952//defense response;GO:0006032//chitin catabolic process	GO:0008061//chitin binding;GO:0004568//chitinase activity	GO:0005618//cell wall
BGLU25	AT3G03640	NP_187014.1	beta glucosidase 25 [Arabidopsis thaliana]	0.119	5	7	1.48	3.07E-06	Probable inactive beta-glucosidase 25 OS=Arabidopsis thaliana GN=BGLU25 PE=2 SV=1	K01188|1|0.0|1107|ath:AT3G03640|beta-glucosidase [EC:3.2.1.21]	GO:1901657//glycosyl compound metabolic process;GO:0005975//carbohydrate metabolic process	GO:0008422//beta-glucosidase activity;GO:0004553//hydrolase activity, hydrolyzing O-glycosyl compounds	GO:0005783//endoplasmic reticulum
JAL34	AT3G16460	NP_188267.1	Mannose-binding lectin superfamily protein [Arabidopsis thaliana]	0.258	14	33	1.48	2.53E-05	Jacalin-related lectin 34 OS=Arabidopsis thaliana GN=JAL34 PE=1 SV=1	K03695|1|4e-11|71.2|aip:107635377|ATP-dependent Clp protease ATP-binding subunit ClpB!K04733|3|1e-08|63.2|lsv:111915677|interleukin-1 receptor-associated kinase 4 [EC:2.7.11.1]	GO:0009409//response to cold	GO:0030246//carbohydrate binding;GO:0005507//copper ion binding	GO:0005634//nucleus;GO:0016020//membrane;GO:0005829//cytosol;GO:0009506//plasmodesma
scpl30	AT4G15100	NP_193246.2	serine carboxypeptidase-like 30 [Arabidopsis thaliana]	0.033	1	1	1.48	0.001453	Putative serine carboxypeptidase-like 30 OS=Arabidopsis thaliana GN=SCPL30 PE=2 SV=2	K16297|1|0.0|1015|ath:AT4G15100|serine carboxypeptidase-like clade II [EC:3.4.16.-]	GO:0051603//proteolysis involved in cellular protein catabolic process	GO:0004185//serine-type carboxypeptidase activity	GO:0005773//vacuole;GO:0005576//extracellular region
PGIP1	AT5G06860	NP_196304.1	polygalacturonase inhibiting protein 1 [Arabidopsis thaliana]	0.209	7	19	1.47	6.62E-10	Polygalacturonase inhibitor 1 OS=Arabidopsis thaliana GN=PGIP1 PE=1 SV=1	K01188|1|6e-52|186|sita:101778196|beta-glucosidase [EC:3.2.1.21]!K20718|3|1e-34|139|egr:104436354|LRR receptor-like serine/threonine-protein kinase ERECTA [EC:2.7.11.1]		GO:0090353//polygalacturonase inhibitor activity	GO:0005794//Golgi apparatus;GO:0005618//cell wall;GO:0016020//membrane;GO:0005576//extracellular region;GO:0009505//plant-type cell wall;GO:0009506//plasmodesma
AGAL1	AT5G08380	NP_196455.1	alpha-galactosidase 1 [Arabidopsis thaliana]	0.298	10	24	1.47	7.19E-10	Alpha-galactosidase 1 OS=Arabidopsis thaliana GN=AGAL1 PE=2 SV=1	K07407|1|0.0|851|ath:AT5G08380|alpha-galactosidase [EC:3.2.1.22]	GO:0005975//carbohydrate metabolic process;GO:0071555//cell wall organization	GO:0052692//raffinose alpha-galactosidase activity	GO:0005618//cell wall;GO:0048046//apoplast;GO:0009505//plant-type cell wall
GLP5	AT1G09560	NP_172427.1	germin-like protein 5 [Arabidopsis thaliana]	0.174	2	2	1.47	3.18E-08	Germin-like protein subfamily 2 member 1 OS=Arabidopsis thaliana GN=GLP4 PE=2 SV=2	-	GO:0010497//plasmodesmata-mediated intercellular transport;GO:2000280//regulation of root development;GO:0009409//response to cold	GO:0030145//manganese ion binding;GO:0045735//nutrient reservoir activity	GO:0005618//cell wall;GO:0005634//nucleus;GO:0048046//apoplast;GO:0005576//extracellular region;GO:0009506//plasmodesma
	AT4G34150	NP_567956.1	Calcium-dependent lipid-binding (CaLB domain) family protein [Arabidopsis thaliana]	0.182	3	3	1.47	2.36E-06	Protein SRC2 homolog OS=Arabidopsis thaliana GN=SRC2 PE=1 SV=1	K05402|1|9e-61|191|hbr:110663420|toll-interacting protein	GO:0009409//response to cold		GO:0005829//cytosol;GO:0009506//plasmodesma
	AT4G32360	NP_001329333.1	Pyridine nucleotide-disulfide oxidoreductase family protein [Arabidopsis thaliana]	0.047	2	2	1.47	2.12E-05	NADPH:adrenodoxin oxidoreductase, mitochondrial OS=Arabidopsis thaliana GN=MFDR PE=1 SV=1	K18914|1|0.0|723|ath:AT4G32360|adrenodoxin-NADP+ reductase [EC:1.18.1.6]	GO:0022900//electron transport chain;GO:0009102//biotin biosynthetic process	GO:0050660//flavin adenine dinucleotide binding;GO:0016731//oxidoreductase activity, acting on iron-sulfur proteins as donors, NAD or NADP as acceptor;GO:0015039//NADPH-adrenodoxin reductase activity;GO:0016491//oxidoreductase activity	GO:0005737//cytoplasm;GO:0005739//mitochondrion;GO:0005886//plasma membrane;GO:0005759//mitochondrial matrix
MES5	AT5G10300	NP_196592.1	methyl esterase 5 [Arabidopsis thaliana]	0.039	1	3	1.47	2.38E-05	Alpha-hydroxynitrile lyase OS=Arabidopsis thaliana GN=HNL PE=1 SV=1	K20802|1|0.0|538|ath:AT5G10300|(R)-mandelonitrile lyase [EC:4.1.2.10]	GO:0016139//glycoside catabolic process;GO:0009611//response to wounding	GO:0016787//hydrolase activity;GO:0046593//mandelonitrile lyase activity	-
TPS9	AT1G23870	NP_173799.1	trehalose-phosphatase/synthase 9 [Arabidopsis thaliana]	0.012	1	1	1.47	3.94E-05	Probable alpha,alpha-trehalose-phosphate synthase [UDP-forming] 9 OS=Arabidopsis thaliana GN=TPS9 PE=2 SV=1	K16055|1|0.0|1809|ath:AT1G23870|trehalose 6-phosphate synthase/phosphatase [EC:2.4.1.15 3.1.3.12]	GO:0005992//trehalose biosynthetic process;GO:0070413//trehalose metabolism in response to stress	GO:0016791//phosphatase activity;GO:0003824//catalytic activity;GO:0016740//transferase activity;GO:0016757//transferase activity, transferring glycosyl groups	GO:0005737//cytoplasm
AOC1	AT3G25760	NP_189204.1	allene oxide cyclase 1 [Arabidopsis thaliana]	0.339	3	4	1.47	0.0003341	Allene oxide cyclase 1, chloroplastic OS=Arabidopsis thaliana GN=AOC1 PE=1 SV=1	K10525|1|0.0|513|ath:AT3G25760|allene oxide cyclase [EC:5.3.99.6]	GO:0009695//jasmonic acid biosynthetic process;GO:0009409//response to cold	GO:0016853//isomerase activity;GO:0046423//allene-oxide cyclase activity	GO:0009535//chloroplast thylakoid membrane;GO:0009941//chloroplast envelope;GO:0009570//chloroplast stroma;GO:0010319//stromule;GO:0009507//chloroplast
UBP8	AT5G22030	NP_001318617.1	ubiquitin-specific protease 8 [Arabidopsis thaliana]	0.017	1	1	1.47	0.001999	Ubiquitin carboxyl-terminal hydrolase 8 OS=Arabidopsis thaliana GN=UBP8 PE=2 SV=2	K21343|1|0.0|1709|crb:17884227|ubiquitin carboxyl-terminal hydrolase 15 [EC:3.4.19.12]	GO:0006511//ubiquitin-dependent protein catabolic process;GO:0016579//protein deubiquitination	GO:0036459//thiol-dependent ubiquitinyl hydrolase activity	-
	AT2G44525	NP_566020.1	NADH dehydrogenase ubiquinone 1 alpha subcomplex assembly factor-like protein (DUF498/DUF598) [Arabidopsis thaliana]	0.076	1	2	1.47	0.006906	-	K09008|1|1e-124|351|ath:AT2G44525|NADH dehydrogenase [ubiquinone] 1 alpha subcomplex assembly factor 3	GO:0032981//mitochondrial respiratory chain complex I assembly	-	-
POLD3	AT1G78650	NP_565185.1	DNA-directed DNA polymerase [Arabidopsis thaliana]	0.016	1	1	1.47	0.119	-	K03504|1|0.0|1043|ath:AT1G78650|DNA polymerase delta subunit 3	GO:0006260//DNA replication;GO:0006271//DNA strand elongation involved in DNA replication	GO:0003887//DNA-directed DNA polymerase activity	GO:0005634//nucleus
	AT2G46900	NP_566090.1	transcription factor-like protein [Arabidopsis thaliana]	0.011	1	1	1.47	0.1431	-	-			GO:0005829//cytosol
	AT1G55265	NP_564683.1	DUF538 family protein, putative (Protein of unknown function, DUF538) [Arabidopsis thaliana]	0.103	2	3	1.46	2.52E-08	-	-			GO:0005773//vacuole
YLS2	AT3G51430	NP_001190053.1	Calcium-dependent phosphotriesterase superfamily protein [Arabidopsis thaliana]	0.049	2	2	1.46	5.20E-08	Protein STRICTOSIDINE SYNTHASE-LIKE 5 OS=Arabidopsis thaliana GN=SSL5 PE=2 SV=1	K21407|1|2e-81|249|bna:106443542|adipocyte plasma membrane-associated protein	GO:0009751//response to salicylic acid;GO:0009753//response to jasmonic acid;GO:0009615//response to virus;GO:0009611//response to wounding;GO:0009723//response to ethylene;GO:0009058//biosynthetic process;GO:0009620//response to fungus	GO:0016844//strictosidine synthase activity;GO:0016788//hydrolase activity, acting on ester bonds	GO:0005783//endoplasmic reticulum;GO:0005773//vacuole;GO:0016020//membrane
GLL22	AT1G54000	NP_175802.1	GDSL-like Lipase/Acylhydrolase superfamily protein [Arabidopsis thaliana]	0.205	5	6	1.46	3.54E-07	GDSL esterase/lipase 22 OS=Arabidopsis thaliana GN=GLL22 PE=1 SV=1	K14209|1|6e-22|102|ats:109773794|solute carrier family 36 (proton-coupled amino acid transporter)!K01188|2|8e-21|99.4|aly:ARALYDRAFT_316517|beta-glucosidase [EC:3.2.1.21]!K01206|3|3e-19|93.2|lang:109336872|alpha-L-fucosidase [EC:3.2.1.51]!K10691|4|3e-19|94.7|ats:109762802|E3 ubiquitin-protein ligase UBR4 [EC:2.3.2.27]	GO:0016042//lipid catabolic process	GO:0016788//hydrolase activity, acting on ester bonds	GO:0000325//plant-type vacuole;GO:0005783//endoplasmic reticulum;GO:0005773//vacuole;GO:0016020//membrane;GO:0005774//vacuolar membrane;GO:0005576//extracellular region;GO:0009505//plant-type cell wall;GO:0009506//plasmodesma
CRK14	AT4G23220	NP_567680.5	cysteine-rich RECEPTOR-like kinase [Arabidopsis thaliana]	0.055	2	4	1.46	7.07E-06	Cysteine-rich receptor-like protein kinase 14 OS=Arabidopsis thaliana GN=CRK14 PE=2 SV=2	K04733|1|0.0|1011|csat:104722689|interleukin-1 receptor-associated kinase 4 [EC:2.7.11.1]	GO:0006468//protein phosphorylation;GO:0042742//defense response to bacterium	GO:0004672//protein kinase activity;GO:0004674//protein serine/threonine kinase activity;GO:0005524//ATP binding	GO:0016021//integral component of membrane;GO:0005886//plasma membrane
VSR6	AT1G30900	NP_174375.1	VACUOLAR SORTING RECEPTOR 6 [Arabidopsis thaliana]	0.017	1	1	1.46	0.0001691	Vacuolar-sorting receptor 6 OS=Arabidopsis thaliana GN=VSR6 PE=2 SV=3	K01859|1|0.0|803|sita:101771169|chalcone isomerase [EC:5.5.1.6]!K04733|2|2e-23|110|mdm:103434601|interleukin-1 receptor-associated kinase 4 [EC:2.7.11.1]	GO:0015031//protein transport	GO:0005509//calcium ion binding	GO:0030665//clathrin-coated vesicle membrane;GO:0016021//integral component of membrane;GO:0000139//Golgi membrane;GO:0031902//late endosome membrane
PAPP2C	AT1G22280	NP_973883.1	phytochrome-associated protein phosphatase type 2C [Arabidopsis thaliana]	0.055	1	1	1.46	0.0002861	Probable protein phosphatase 2C 9 OS=Arabidopsis thaliana GN=At1g22280 PE=1 SV=1	K17506|1|2e-125|358|bna:111211223|protein phosphatase 1L [EC:3.1.3.16]	GO:0010161//red light signaling pathway;GO:0006470//protein dephosphorylation	GO:0004722//protein serine/threonine phosphatase activity;GO:0004721//phosphoprotein phosphatase activity;GO:0046872//metal ion binding	GO:0005634//nucleus;GO:0005886//plasma membrane;GO:0009506//plasmodesma
	AT3G04490	NP_187099.6	exportin-4 protein [Arabidopsis thaliana]	0.01	1	1	1.46	0.0009484	-	K18460|1|4e-08|62.8|psom:113308731|exportin-7	GO:0006611//protein export from nucleus	GO:0005049//nuclear export signal receptor activity;GO:0008536//Ran GTPase binding	GO:0005643//nuclear pore;GO:0005737//cytoplasm
LTP2	AT2G38530	NP_181387.1	lipid transfer protein 2 [Arabidopsis thaliana]	0.314	3	7	1.46	0.001102	Non-specific lipid-transfer protein 2 OS=Arabidopsis thaliana GN=LTP2 PE=3 SV=1	-	GO:0006869//lipid transport;GO:0006649//phospholipid transfer to membrane;GO:0009414//response to water deprivation	GO:0008289//lipid binding	GO:0005794//Golgi apparatus;GO:0005802//trans-Golgi network;GO:0005886//plasma membrane;GO:0005768//endosome
	AT1G71210	NP_177277.2	Pentatricopeptide repeat (PPR) superfamily protein [Arabidopsis thaliana]	0.007	1	1	1.46	0.001882	Pentatricopeptide repeat-containing protein At1g71210, mitochondrial OS=Arabidopsis thaliana GN=At1g71210 PE=1 SV=1	K17964|1|2e-43|174|egu:105036528|leucine-rich PPR motif-containing protein, mitochondrial	GO:0009451//RNA modification	GO:0004519//endonuclease activity;GO:0003723//RNA binding	GO:0043231//intracellular membrane-bounded organelle;GO:0005739//mitochondrion
CRSH	AT3G17470	NP_001327078.1	Ca2+-activated RelA/spot-like protein [Arabidopsis thaliana]	0.016	1	1	1.46	0.04784	Probable GTP diphosphokinase CRSH, chloroplastic OS=Arabidopsis thaliana GN=CRSH PE=2 SV=1	K00951|1|0.0|896|ath:AT3G17470|GTP pyrophosphokinase [EC:2.7.6.5]	GO:0015969//guanosine tetraphosphate metabolic process	GO:0008728//GTP diphosphokinase activity;GO:0016301//kinase activity;GO:0005509//calcium ion binding;GO:0005525//GTP binding;GO:0005524//ATP binding	GO:0009507//chloroplast
cwINV6	AT5G11920	NP_001078574.1	6-&1-fructan exohydrolase [Arabidopsis thaliana]	0.023	1	1	1.46	0.1157	Beta-fructofuranosidase, insoluble isoenzyme CWINV6 OS=Arabidopsis thaliana GN=CWINV6 PE=2 SV=1	K01193|1|0.0|854|ath:AT5G11920|beta-fructofuranosidase [EC:3.2.1.26]	GO:0005975//carbohydrate metabolic process	GO:0051669//fructan beta-fructosidase activity;GO:0004553//hydrolase activity, hydrolyzing O-glycosyl compounds	GO:0005618//cell wall;GO:0048046//apoplast
IMPA-6	AT1G02690	NP_171769.1	importin alpha isoform 6 [Arabidopsis thaliana]	0.074	2	2	1.45	1.07E-05	Importin subunit alpha-6 OS=Arabidopsis thaliana GN=IMPA6 PE=2 SV=1	K06269|1|4e-28|115|aof:109827027|serine/threonine-protein phosphatase PP1 catalytic subunit [EC:3.1.3.16]!K10590|2|5e-12|73.9|aof:109827658|E3 ubiquitin-protein ligase TRIP12 [EC:2.3.2.26]	GO:0006606//protein import into nucleus;GO:0006607//NLS-bearing protein import into nucleus	GO:0008565//protein transporter activity;GO:0008139//nuclear localization sequence binding	GO:0005737//cytoplasm;GO:0005643//nuclear pore;GO:0005634//nucleus;GO:0005654//nucleoplasm;GO:0005829//cytosol
LSM3B	AT1G76860	NP_177812.1	Small nuclear ribonucleoprotein family protein [Arabidopsis thaliana]	0.276	1	1	1.45	0.0003249	Sm-like protein LSM3B OS=Arabidopsis thaliana GN=LSM3B PE=1 SV=1	K12622|1|2e-64|193|ath:AT1G76860|U6 snRNA-associated Sm-like protein LSm3	GO:0033962//cytoplasmic mRNA processing body assembly;GO:0000398//mRNA splicing, via spliceosome;GO:0000956//nuclear-transcribed mRNA catabolic process	GO:0003723//RNA binding	GO:0046540//U4/U6 x U5 tri-snRNP complex;GO:0071011//precatalytic spliceosome;GO:0071013//catalytic step 2 spliceosome;GO:0000932//P-body;GO:0030529//intracellular ribonucleoprotein complex;GO:0005688//U6 snRNP;GO:1990726//Lsm1-7-Pat1 complex
	AT1G06620	NP_001320174.1	2-oxoglutarate (2OG) and Fe(II)-dependent oxygenase superfamily protein [Arabidopsis thaliana]	0.053	1	2	1.45	0.000542	1-aminocyclopropane-1-carboxylate oxidase homolog 1 OS=Arabidopsis thaliana GN=At1g06620 PE=2 SV=1	K13229|1|4e-95|288|sbi:8070754|2,4-dihydroxy-1,4-benzoxazin-3-one-glucoside dioxygenase [EC:1.14.11.59]!K06892|5|7e-51|175|oeu:111405833|feruloyl-CoA ortho-hydroxylase [EC:1.14.11.-]		GO:0046872//metal ion binding;GO:0016491//oxidoreductase activity	-
	AT2G15220	NP_565369.1	Plant basic secretory protein (BSP) family protein [Arabidopsis thaliana]	0.08	2	2	1.45	0.003032	Basic secretory protease (Fragments) OS=Boswellia serrata PE=1 SV=1	-	-	-	-
	AT1G55040	NP_564674.1	zinc finger (Ran-binding) family protein [Arabidopsis thaliana]	0.013	1	1	1.45	0.003459	Zinc finger protein VAR3, chloroplastic OS=Arabidopsis thaliana GN=VAR3 PE=1 SV=2	K02350|1|0.0|703|pper:18775502|DNA polymerase zeta [EC:2.7.7.7]	GO:0009793//embryo development ending in seed dormancy	GO:0046872//metal ion binding	GO:0048046//apoplast;GO:0005634//nucleus;GO:0005739//mitochondrion
CKX4	AT4G29740	NP_194703.1	cytokinin oxidase 4 [Arabidopsis thaliana]	0.067	3	4	1.44	7.19E-08	Cytokinin dehydrogenase 4 OS=Arabidopsis thaliana GN=CKX4 PE=1 SV=2	K00279|1|0.0|1082|ath:AT4G29740|cytokinin dehydrogenase [EC:1.5.99.12]	GO:0009690//cytokinin metabolic process;GO:0009823//cytokinin catabolic process	GO:0050660//flavin adenine dinucleotide binding;GO:0016614//oxidoreductase activity, acting on CH-OH group of donors;GO:0008131//primary amine oxidase activity;GO:0019139//cytokinin dehydrogenase activity	GO:0005615//extracellular space
	AT5G45490	NP_001078718.1	P-loop containing nucleoside triphosphate hydrolases superfamily protein [Arabidopsis thaliana]	0.034	1	1	1.44	1.16E-06	Probable disease resistance protein At5g45490 OS=Arabidopsis thaliana GN=At5g45490 PE=2 SV=1	K00901|1|5e-23|105|pavi:110754890|diacylglycerol kinase (ATP) [EC:2.7.1.107]!K13457|2|1e-13|76.6|oeu:111412913|disease resistance protein RPM1	GO:0006952//defense response	GO:0043531//ADP binding;GO:0005524//ATP binding	-
GSTZ1	AT2G02390	NP_178344.1	glutathione S-transferase zeta 1 [Arabidopsis thaliana]	0.226	3	5	1.44	2.53E-06	Glutathione S-transferase Z1 OS=Arabidopsis thaliana GN=GSTZ1 PE=1 SV=1	K01800|1|1e-165|459|ath:AT2G02390|maleylacetoacetate isomerase [EC:5.2.1.2]	GO:1902000//homogentisate catabolic process;GO:0009407//toxin catabolic process;GO:0009072//aromatic amino acid family metabolic process	GO:0004364//glutathione transferase activity;GO:0016034//maleylacetoacetate isomerase activity;GO:0003824//catalytic activity;GO:0004601//peroxidase activity	GO:0005737//cytoplasm;GO:0005829//cytosol
EDA2	AT2G18080	NP_179399.5	Serine carboxypeptidase S28 family protein [Arabidopsis thaliana]	0.025	1	1	1.44	8.84E-06	Probable serine protease EDA2 OS=Arabidopsis thaliana GN=EDA2 PE=2 SV=2	K01285|1|3e-32|133|ghi:107925523|lysosomal Pro-X carboxypeptidase [EC:3.4.16.2]	GO:0006508//proteolysis;GO:0009561//megagametogenesis	GO:0008239//dipeptidyl-peptidase activity;GO:0008236//serine-type peptidase activity	GO:0005576//extracellular region
XTR6	AT4G25810	NP_194311.1	xyloglucan endotransglycosylase 6 [Arabidopsis thaliana]	0.07	2	2	1.44	0.0006994	Probable xyloglucan endotransglucosylase/hydrolase protein 23 OS=Arabidopsis thaliana GN=XTH23 PE=2 SV=1	K08235|1|0.0|597|ath:AT4G25810|xyloglucan:xyloglucosyl transferase [EC:2.4.1.207]	GO:0042546//cell wall biogenesis;GO:0071555//cell wall organization;GO:0010411//xyloglucan metabolic process	GO:0016762//xyloglucan:xyloglucosyl transferase activity;GO:0004553//hydrolase activity, hydrolyzing O-glycosyl compounds	GO:0005794//Golgi apparatus;GO:0005618//cell wall;GO:0048046//apoplast
	AT5G26280	NP_001078623.1	TRAF-like family protein [Arabidopsis thaliana]	0.034	1	1	1.44	0.006749	Ubiquitin carboxyl-terminal hydrolase 12 OS=Arabidopsis thaliana GN=UBP12 PE=1 SV=2	K10523|1|1e-42|154|hbr:110645119|speckle-type POZ protein!K07904|5|8e-38|145|lsv:111904250|Ras-related protein Rab-11A			GO:0016020//membrane;GO:0009506//plasmodesma
	AT2G38380	NP_181372.1	Peroxidase superfamily protein [Arabidopsis thaliana]	0.138	4	5	1.44	0.02937	Peroxidase 22 OS=Arabidopsis thaliana GN=PER22 PE=1 SV=2	K00430|1|0.0|710|ath:AT2G38380|peroxidase [EC:1.11.1.7]	GO:0042744//hydrogen peroxide catabolic process;GO:0006979//response to oxidative stress;GO:0010043//response to zinc ion;GO:0009651//response to salt stress	GO:0020037//heme binding;GO:0004601//peroxidase activity;GO:0046872//metal ion binding	GO:0005773//vacuole;GO:0005576//extracellular region;GO:0009505//plant-type cell wall
	AT1G07170	NP_001077473.1	PHF5-like protein [Arabidopsis thaliana]	0.155	2	2	1.44	0.04607	PHD finger-like domain-containing protein 5B OS=Arabidopsis thaliana GN=At1g07170 PE=3 SV=1	K12834|1|6e-76|223|thj:104800744|PHD finger-like domain-containing protein 5A	GO:0009735//response to cytokinin;GO:0000398//mRNA splicing, via spliceosome;GO:0042742//defense response to bacterium		GO:0009535//chloroplast thylakoid membrane;GO:0009941//chloroplast envelope;GO:0071011//precatalytic spliceosome;GO:0009570//chloroplast stroma;GO:0071013//catalytic step 2 spliceosome;GO:0005689//U12-type spliceosomal complex;GO:0005686//U2 snRNP
CPK29	AT1G76040	NP_974150.2	calcium-dependent protein kinase 29 [Arabidopsis thaliana]	0.203	8	9	1.43	6.48E-09	Calcium-dependent protein kinase 29 OS=Arabidopsis thaliana GN=CPK29 PE=2 SV=2	K13412|1|0.0|1165|ath:AT1G76040|calcium-dependent protein kinase [EC:2.7.11.1]	GO:0050832//defense response to fungus;GO:0009738//abscisic acid-activated signaling pathway;GO:1901002//positive regulation of response to salt stress;GO:0018105//peptidyl-serine phosphorylation;GO:0035556//intracellular signal transduction;GO:0046777//protein autophosphorylation	GO:0004683//calmodulin-dependent protein kinase activity;GO:0009931//calcium-dependent protein serine/threonine kinase activity;GO:0005516//calmodulin binding;GO:0004672//protein kinase activity;GO:0005524//ATP binding;GO:0005509//calcium ion binding	GO:0005737//cytoplasm;GO:0005634//nucleus;GO:0005886//plasma membrane
FLOT1	AT5G25250	NP_197907.1	SPFH/Band 7/PHB domain-containing membrane-associated protein family [Arabidopsis thaliana]	0.164	4	7	1.43	6.07E-08	Flotillin-like protein 1 OS=Arabidopsis thaliana GN=FLOT1 PE=2 SV=1	K07192|1|0.0|966|ath:AT5G25250|flotillin	GO:0006897//endocytosis;GO:0071456//cellular response to hypoxia;GO:0010324//membrane invagination		GO:0005773//vacuole;GO:0005774//vacuolar membrane;GO:0005901//caveola;GO:0005886//plasma membrane;GO:0005768//endosome;GO:0009506//plasmodesma
WOX13	AT4G35550	NP_195280.1	WUSCHEL related homeobox 13 [Arabidopsis thaliana]	0.045	1	1	1.43	1.74E-05	WUSCHEL-related homeobox 13 OS=Arabidopsis thaliana GN=WOX13 PE=1 SV=1	K18490|1|9e-78|240|lang:109357302|homeobox protein OTX2!K09326|3|1e-12|72.0|zju:107411059|homeobox protein OTX1!K14292|5|2e-10|65.1|cann:107850838|trimethylguanosine synthase [EC:2.1.1.-]	GO:0007275//multicellular organism development;GO:0006351//transcription, DNA-templated	GO:0003700//DNA binding transcription factor activity;GO:0003677//DNA binding	GO:0005634//nucleus
RLP34	AT3G11010	NP_001326083.1	receptor like protein 34 [Arabidopsis thaliana]	0.009	1	1	1.43	2.14E-05	Receptor-like protein 12 OS=Arabidopsis thaliana GN=RLP12 PE=2 SV=2	K19613|1|0.0|636|csat:109125225|leucine-rich repeat protein SHOC2			GO:0016021//integral component of membrane
	AT2G22660	NP_179851.2	DNA-binding protein, putative (duplicated DUF1399) [Arabidopsis thaliana]	0.012	1	1	1.43	2.38E-05	Glycine-rich domain-containing protein 1 OS=Arabidopsis thaliana GN=GRDP1 PE=2 SV=1	K12392|1|3e-15|81.3|han:110940972|AP-1 complex subunit beta-1	GO:0071470//cellular response to osmotic stress;GO:0009787//regulation of abscisic acid-activated signaling pathway;GO:0009738//abscisic acid-activated signaling pathway	GO:0003677//DNA binding	GO:0005886//plasma membrane
	AT4G02030	NP_192112.2	Vps51/Vps67 family (components of vesicular transport) protein [Arabidopsis thaliana]	0.026	2	2	1.43	5.64E-05	Vacuolar protein sorting-associated protein 51 homolog OS=Arabidopsis thaliana GN=VPS51 PE=1 SV=1	K20296|1|0.0|1603|ath:AT4G02030|vacuolar protein sorting-associated protein 51	GO:0007030//Golgi organization;GO:0007034//vacuolar transport;GO:0006869//lipid transport;GO:0010305//leaf vascular tissue pattern formation;GO:0042147//retrograde transport, endosome to Golgi;GO:0032456//endocytic recycling;GO:0048193//Golgi vesicle transport;GO:0007041//lysosomal transport;GO:0015031//protein transport;GO:0006914//autophagy;GO:0016192//vesicle-mediated transport		GO:0016021//integral component of membrane;GO:0000938//GARP complex;GO:0005829//cytosol;GO:0005770//late endosome;GO:0055037//recycling endosome;GO:1990745//EARP complex
	AT1G78200	NP_001323238.1	Protein phosphatase 2C family protein [Arabidopsis thaliana]	0.025	1	1	1.43	0.0006602	Probable protein phosphatase 2C 17 OS=Arabidopsis thaliana GN=At1g78200 PE=2 SV=1	K17506|1|4e-142|404|thj:104810772|protein phosphatase 1L [EC:3.1.3.16]		GO:0046872//metal ion binding;GO:0004722//protein serine/threonine phosphatase activity	GO:0005886//plasma membrane
IM	AT4G22260	NP_567658.1	Alternative oxidase family protein [Arabidopsis thaliana]	0.048	1	1	1.43	0.002146	Ubiquinol oxidase 4, chloroplastic/chromoplastic OS=Arabidopsis thaliana GN=AOX4 PE=1 SV=2	K17893|1|0.0|731|ath:AT4G22260|ubiquinol oxidase [EC:1.10.3.11]	GO:0016117//carotenoid biosynthetic process;GO:0009657//plastid organization	GO:0009916//alternative oxidase activity;GO:0102721//ubiquinol:oxygen oxidoreductase activity;GO:0046872//metal ion binding	GO:0009535//chloroplast thylakoid membrane;GO:0009579//thylakoid;GO:0016021//integral component of membrane;GO:0046862//chromoplast membrane;GO:0070469//respiratory chain
	AT3G28900	NP_189532.1	Ribosomal protein L34e superfamily protein [Arabidopsis thaliana]	0.1	1	1	1.43	0.003138	60S ribosomal protein L34-3 OS=Arabidopsis thaliana GN=RPL34C PE=2 SV=1	K02915|1|1e-82|241|ath:AT3G28900|large subunit ribosomal protein L34e	GO:0042254//ribosome biogenesis;GO:0006412//translation	GO:0003735//structural constituent of ribosome;GO:0003723//RNA binding	GO:0022626//cytosolic ribosome;GO:0005840//ribosome;GO:0022625//cytosolic large ribosomal subunit;GO:0042788//polysomal ribosome
	AT1G02270	NP_001322300.1	Calcium-binding endonuclease/exonuclease/phosphatase family [Arabidopsis thaliana]	0.023	1	1	1.43	0.04724	Uncharacterized calcium-binding protein At1g02270 OS=Arabidopsis thaliana GN=At1g02270 PE=2 SV=2	K18729|1|1e-114|343|cqi:110688146|protein angel!K21777|2|6e-81|254|tcc:18601466|G2/mitotic-specific cyclin-B, other!K16275|3|2e-17|83.2|boe:106309426|E3 ubiquitin-protein ligase BAH [EC:2.3.2.27]	GO:0009409//response to cold	GO:0004519//endonuclease activity;GO:0004527//exonuclease activity;GO:0005509//calcium ion binding	GO:0016021//integral component of membrane;GO:0005634//nucleus
	AT1G18740	NP_564062.1	ROH1, putative (DUF793) [Arabidopsis thaliana]	0.018	1	1	1.43	0.2343	-	-			GO:0016021//integral component of membrane
ATBFRUCT1	AT3G13790	NP_566464.1	Glycosyl hydrolases family 32 protein [Arabidopsis thaliana]	0.166	6	8	1.42	8.02E-09	Beta-fructofuranosidase, insoluble isoenzyme CWINV1 OS=Arabidopsis thaliana GN=CWINV1 PE=1 SV=1	K01193|1|0.0|1211|ath:AT3G13790|beta-fructofuranosidase [EC:3.2.1.26]	GO:0005975//carbohydrate metabolic process;GO:0009611//response to wounding;GO:0080167//response to karrikin	GO:0004564//beta-fructofuranosidase activity;GO:0004575//sucrose alpha-glucosidase activity;GO:0004553//hydrolase activity, hydrolyzing O-glycosyl compounds	GO:0005618//cell wall;GO:0005886//plasma membrane;GO:0048046//apoplast
	AT3G14920	NP_188110.1	Peptide-N4-(N-acetyl-beta-glucosaminyl)asparagine amidase A protein [Arabidopsis thaliana]	0.057	4	5	1.42	2.29E-08	Peptide-N4-(N-acetyl-beta-glucosaminyl)asparagine amidase A OS=Prunus dulcis PE=1 SV=2	K01599|1|0.0|914|eus:EUTSA_v10022319mg|uroporphyrinogen decarboxylase [EC:4.1.1.37]!K03549|2|4e-13|77.4|cann:107865483|KUP system potassium uptake protein			GO:0005773//vacuole;GO:0009505//plant-type cell wall;GO:0005774//vacuolar membrane
PDIL1-1	AT1G21750	NP_173594.1	PDI-like 1-1 [Arabidopsis thaliana]	0.301	12	63	1.42	1.17E-07	Protein disulfide isomerase-like 1-1 OS=Arabidopsis thaliana GN=PDIL1-1 PE=1 SV=1	K09580|1|0.0|1020|ath:AT1G21750|protein disulfide-isomerase A1 [EC:5.3.4.1]	GO:0034976//response to endoplasmic reticulum stress;GO:0006457//protein folding;GO:0009735//response to cytokinin;GO:0048316//seed development;GO:0043067//regulation of programmed cell death;GO:0009793//embryo development ending in seed dormancy;GO:0010043//response to zinc ion;GO:0009651//response to salt stress;GO:0045454//cell redox homeostasis	GO:0003756//protein disulfide isomerase activity	GO:0000327//lytic vacuole within protein storage vacuole;GO:0000326//protein storage vacuole;GO:0005783//endoplasmic reticulum;GO:0005773//vacuole;GO:0016020//membrane;GO:0005788//endoplasmic reticulum lumen;GO:0009579//thylakoid;GO:0009505//plant-type cell wall;GO:0009507//chloroplast
UGT85A1	AT1G22400	NP_173656.1	UDP-Glycosyltransferase superfamily protein [Arabidopsis thaliana]	0.065	3	3	1.42	1.46E-07	UDP-glycosyltransferase 85A1 OS=Arabidopsis thaliana GN=UGT85A1 PE=2 SV=1	K22706|1|0.0|632|pper:18788923|(R)-mandelonitrile beta-glucosyltransferase [EC:2.4.1.354]!K13030|3|8e-138|410|sbi:8060874|cyanohydrin beta-glucosyltransferase [EC:2.4.1.85]	GO:0008152//metabolic process	GO:0080044//quercetin 7-O-glucosyltransferase activity;GO:0080043//quercetin 3-O-glucosyltransferase activity;GO:0050403//trans-zeatin O-beta-D-glucosyltransferase activity;GO:0016758//transferase activity, transferring hexosyl groups;GO:0015020//glucuronosyltransferase activity;GO:0050502//cis-zeatin O-beta-D-glucosyltransferase activity	GO:0043231//intracellular membrane-bounded organelle
ATPMEPCRB	AT4G02330	NP_567227.1	Plant invertase/pectin methylesterase inhibitor superfamily [Arabidopsis thaliana]	0.035	2	3	1.42	1.67E-07	Probable pectinesterase/pectinesterase inhibitor 41 OS=Arabidopsis thaliana GN=PME41 PE=2 SV=2	K01051|1|0.0|1191|ath:AT4G02330|pectinesterase [EC:3.1.1.11]	GO:0042545//cell wall modification;GO:0009741//response to brassinosteroid;GO:0009620//response to fungus;GO:0009409//response to cold;GO:0045490//pectin catabolic process	GO:0046910//pectinesterase inhibitor activity;GO:0030599//pectinesterase activity;GO:0045330//aspartyl esterase activity;GO:0004857//enzyme inhibitor activity	GO:0005618//cell wall;GO:0071944//cell periphery;GO:0005576//extracellular region
	AT1G33610	NP_174625.3	Leucine-rich repeat (LRR) family protein [Arabidopsis thaliana]	0.121	5	8	1.42	7.35E-07	DNA damage-repair/toleration protein DRT100 OS=Arabidopsis thaliana GN=DRT100 PE=2 SV=2	K13420|1|1e-50|186|oeu:111373977|LRR receptor-like serine/threonine-protein kinase FLS2 [EC:2.7.11.1]	-	-	-
	AT2G41090	NP_181642.1	Calcium-binding EF-hand family protein [Arabidopsis thaliana]	0.099	2	4	1.42	9.30E-07	Calmodulin-like protein 10 OS=Arabidopsis thaliana GN=CML10 PE=2 SV=1	K02183|1|1e-139|391|ath:AT2G41090|calmodulin	GO:2000082//regulation of L-ascorbic acid biosynthetic process;GO:0034599//cellular response to oxidative stress	GO:0005509//calcium ion binding	GO:0005737//cytoplasm;GO:0005774//vacuolar membrane;GO:0005886//plasma membrane
SOBIR1	AT2G31880	NP_180747.1	Leucine-rich repeat protein kinase family protein [Arabidopsis thaliana]	0.086	3	5	1.42	1.97E-06	Leucine-rich repeat receptor-like serine/threonine/tyrosine-protein kinase SOBIR1 OS=Arabidopsis thaliana GN=SOBIR1 PE=1 SV=1	K04733|1|0.0|790|han:110919283|interleukin-1 receptor-associated kinase 4 [EC:2.7.11.1]	GO:0031349//positive regulation of defense response;GO:0006952//defense response;GO:0010942//positive regulation of cell death	GO:0004672//protein kinase activity;GO:0004674//protein serine/threonine kinase activity;GO:0004714//transmembrane receptor protein tyrosine kinase activity;GO:0004713//protein tyrosine kinase activity;GO:0005524//ATP binding	GO:0016021//integral component of membrane;GO:0005886//plasma membrane
scpl31	AT1G11080	NP_172575.2	serine carboxypeptidase-like 31 [Arabidopsis thaliana]	0.022	1	1	1.42	3.88E-06	Serine carboxypeptidase-like 31 OS=Arabidopsis thaliana GN=SCPL31 PE=2 SV=2	K16297|1|0.0|1026|ath:AT1G11080|serine carboxypeptidase-like clade II [EC:3.4.16.-]	GO:0051603//proteolysis involved in cellular protein catabolic process	GO:0004185//serine-type carboxypeptidase activity	GO:0005773//vacuole;GO:0005576//extracellular region
PMEPCRF	AT5G53370	NP_200149.1	pectin methylesterase PCR fragment F [Arabidopsis thaliana]	0.089	4	6	1.42	5.19E-06	Probable pectinesterase/pectinesterase inhibitor 61 OS=Arabidopsis thaliana GN=PME61 PE=2 SV=1	K01051|1|0.0|762|adu:107495020|pectinesterase [EC:3.1.1.11]	GO:0042545//cell wall modification;GO:0045490//pectin catabolic process	GO:0046910//pectinesterase inhibitor activity;GO:0030599//pectinesterase activity;GO:0045330//aspartyl esterase activity;GO:0004857//enzyme inhibitor activity	GO:0005618//cell wall;GO:0016021//integral component of membrane;GO:0071944//cell periphery
PCN	AT4G07410	NP_001078355.1	Transducin family protein / WD-40 repeat family protein [Arabidopsis thaliana]	0.034	2	2	1.42	6.84E-05	Transcription initiation factor TFIID subunit 5 OS=Arabidopsis thaliana GN=TAF5 PE=1 SV=1	K14548|1|0.0|1446|ath:AT4G07410|U3 small nucleolar RNA-associated protein 4	GO:0010073//meristem maintenance;GO:0010311//lateral root formation;GO:0010449//root meristem growth;GO:0010305//leaf vascular tissue pattern formation;GO:0048366//leaf development;GO:0009793//embryo development ending in seed dormancy;GO:0035266//meristem growth;GO:2000012//regulation of auxin polar transport;GO:0090696//post-embryonic plant organ development		GO:0005634//nucleus
ACP4	AT4G25050	NP_194235.1	acyl carrier protein 4 [Arabidopsis thaliana]	0.161	1	1	1.42	0.000131	Acyl carrier protein 4, chloroplastic OS=Arabidopsis thaliana GN=ACP4 PE=2 SV=1	K21776|1|1e-17|82.4|apro:F751_6334|protein lin-54!K03955|2|4e-09|55.5|peq:110018295|NADH dehydrogenase (ubiquinone) 1 alpha/beta subcomplex 1	GO:0006633//fatty acid biosynthetic process;GO:0042335//cuticle development;GO:0009735//response to cytokinin;GO:0009245//lipid A biosynthetic process;GO:0009416//response to light stimulus;GO:0009627//systemic acquired resistance	GO:0031177//phosphopantetheine binding;GO:0000036//acyl carrier activity;GO:0000035//acyl binding	GO:0009941//chloroplast envelope;GO:0009570//chloroplast stroma;GO:0005829//cytosol;GO:0009507//chloroplast
VSP1	AT5G24780	NP_568455.1	vegetative storage protein 1 [Arabidopsis thaliana]	0.411	5	27	1.42	0.002024	Vegetative storage protein 1 OS=Arabidopsis thaliana GN=VSP1 PE=1 SV=2	K20728|1|7e-160|448|csat:104736500|vegetative storage protein 2	GO:0009753//response to jasmonic acid;GO:0006952//defense response	GO:0008134//transcription factor binding;GO:0045735//nutrient reservoir activity;GO:0003993//acid phosphatase activity	GO:0005773//vacuole
TI2	AT2G43520	NP_181880.1	trypsin inhibitor protein 2 [Arabidopsis thaliana]	0.156	1	1	1.42	0.0141	Defensin-like protein 193 OS=Arabidopsis thaliana GN=ATTI2 PE=3 SV=1	-	GO:0050832//defense response to fungus;GO:0031640//killing of cells of other organism;GO:0006952//defense response	GO:0004867//serine-type endopeptidase inhibitor activity;GO:0008200//ion channel inhibitor activity	GO:0005576//extracellular region
	AT1G44130	NP_175079.1	Eukaryotic aspartyl protease family protein [Arabidopsis thaliana]	0.047	1	1	1.41	3.03E-06	Aspartic proteinase Asp1 OS=Oryza sativa subsp. japonica GN=ASP1 PE=2 SV=1	K00924|1|4e-47|173|ini:109147280|kinase [EC:2.7.1.-]	GO:0030163//protein catabolic process;GO:0006508//proteolysis	GO:0004190//aspartic-type endopeptidase activity	GO:0005794//Golgi apparatus;GO:0009505//plant-type cell wall
	AT1G76440	NP_001031287.1	HSP20-like chaperones superfamily protein [Arabidopsis thaliana]	0.077	1	1	1.41	0.00453	Increased DNA methylation 3 OS=Arabidopsis thaliana GN=IDM3 PE=1 SV=1	-	-	-	-
	AT4G10780	NP_001328297.1	LRR and NB-ARC domains-containing disease resistance protein [Arabidopsis thaliana]	0.019	1	1	1.41	0.02589	Putative disease resistance protein At4g10780 OS=Arabidopsis thaliana GN=At4g10780 PE=3 SV=1	K13460|1|0.0|1008|ath:AT1G12220|disease resistance protein RPS5!K20599|2|0.0|975|aly:ARALYDRAFT_312255|NB-LRR protein SUMM2	GO:0009626//plant-type hypersensitive response;GO:0009816//defense response to bacterium, incompatible interaction;GO:0006952//defense response;GO:0007165//signal transduction;GO:0008219//cell death	GO:0038023//signaling receptor activity;GO:0042802//identical protein binding;GO:0043531//ADP binding;GO:0000166//nucleotide binding;GO:0005524//ATP binding	GO:0005622//intracellular;GO:0005886//plasma membrane
	AT3G03320	NP_566202.1	RNA-binding ASCH domain protein [Arabidopsis thaliana]	0.176	3	3	1.41	0.05018	-	-	-	-	-
	AT2G43850	NP_001324760.1	Integrin-linked protein kinase family [Arabidopsis thaliana]	0.015	1	1	1.41	0.06728	Probable serine/threonine-protein kinase SIS8 OS=Arabidopsis thaliana GN=SIS8 PE=1 SV=1	K21434|1|9e-135|392|lja:Lj4g3v2689670.2|ankyrin repeat domain-containing protein 2!K17535|2|2e-121|367|ppp:112294778|serine/threonine-protein kinase TNNI3K [EC:2.7.11.1]	GO:0046777//protein autophosphorylation;GO:0007229//integrin-mediated signaling pathway;GO:0006970//response to osmotic stress;GO:0035556//intracellular signal transduction;GO:0045087//innate immune response	GO:0004674//protein serine/threonine kinase activity;GO:0004712//protein serine/threonine/tyrosine kinase activity;GO:0004871//signal transducer activity;GO:0004672//protein kinase activity;GO:0005524//ATP binding	GO:0005783//endoplasmic reticulum;GO:0009898//cytoplasmic side of plasma membrane;GO:0005789//endoplasmic reticulum membrane
	AT2G43620	NP_181890.1	Chitinase family protein [Arabidopsis thaliana]	0.113	2	3	1.4	8.41E-10	Endochitinase At2g43620 OS=Arabidopsis thaliana GN=At2g43620 PE=3 SV=1	K01183|1|0.0|583|ath:AT2G43620|chitinase [EC:3.2.1.14]	GO:0005975//carbohydrate metabolic process;GO:0016998//cell wall macromolecule catabolic process;GO:0000272//polysaccharide catabolic process;GO:0006952//defense response;GO:0006032//chitin catabolic process	GO:0008061//chitin binding;GO:0004568//chitinase activity	GO:0048046//apoplast
	AT3G16530	NP_188274.1	Legume lectin family protein [Arabidopsis thaliana]	0.21	5	17	1.4	2.67E-06	Lectin-like protein At3g16530 OS=Arabidopsis thaliana GN=At3g16530 PE=1 SV=1	K04733|1|8e-53|186|cic:CICLE_v10017664mg|interleukin-1 receptor-associated kinase 4 [EC:2.7.11.1]	GO:0050832//defense response to fungus;GO:0010200//response to chitin;GO:0009817//defense response to fungus, incompatible interaction;GO:0009611//response to wounding;GO:0071369//cellular response to ethylene stimulus;GO:0071323//cellular response to chitin;GO:0002239//response to oomycetes;GO:0071395//cellular response to jasmonic acid stimulus	GO:0030246//carbohydrate binding	GO:0005618//cell wall;GO:0005634//nucleus;GO:0048046//apoplast;GO:0009505//plant-type cell wall
	AT5G62200	NP_201026.1	Embryo-specific protein 3, (ATS3) [Arabidopsis thaliana]	0.163	2	4	1.4	1.70E-05	Embryo-specific protein ATS3B OS=Arabidopsis thaliana GN=ATS3B PE=1 SV=1	-			GO:0031225//anchored component of membrane;GO:0005576//extracellular region;GO:0005774//vacuolar membrane
HVT1	AT2G30800	NP_850154.2	helicase in vascular tissue and tapetum [Arabidopsis thaliana]	0.005	1	2	1.4	0.000143	DExH-box ATP-dependent RNA helicase DExH6 OS=Arabidopsis thaliana GN=HVT1 PE=2 SV=1	K14442|1|0.0|2713|ath:AT2G30800|ATP-dependent RNA helicase DHX36 [EC:3.6.4.13]	GO:0006396//RNA processing	GO:0004004//ATP-dependent RNA helicase activity;GO:0004386//helicase activity;GO:0003723//RNA binding;GO:0003676//nucleic acid binding;GO:0005524//ATP binding	GO:0005737//cytoplasm;GO:0005634//nucleus
	AT3G46600	NP_001078251.1	GRAS family transcription factor [Arabidopsis thaliana]	0.022	1	1	1.4	0.000228	Scarecrow-like protein 30 OS=Arabidopsis thaliana GN=SCL30 PE=1 SV=1	K14494|1|6e-55|198|lang:109359068|DELLA protein	GO:0010200//response to chitin;GO:0006355//regulation of transcription, DNA-templated;GO:0006351//transcription, DNA-templated	GO:0043565//sequence-specific DNA binding;GO:0003700//DNA binding transcription factor activity	GO:0005634//nucleus
	AT5G38940	NP_198710.2	RmlC-like cupins superfamily protein [Arabidopsis thaliana]	0.067	1	1	1.4	0.003596	Germin-like protein subfamily 1 member 11 OS=Arabidopsis thaliana GN=At5g38940 PE=2 SV=1	K00384|1|2e-09|59.3|vvi:109124153|thioredoxin reductase (NADPH) [EC:1.8.1.9]	GO:0009651//response to salt stress	GO:0030145//manganese ion binding;GO:0045735//nutrient reservoir activity	GO:0005618//cell wall;GO:0048046//apoplast;GO:0005576//extracellular region
	AT5G48335	NP_974905.1	hypothetical protein AT5G48335 [Arabidopsis thaliana]	0.088	1	2	1.4	0.00396	-	-	-	-	-
	AT2G39750	NP_030521.1	S-adenosyl-L-methionine-dependent methyltransferases superfamily protein [Arabidopsis thaliana]	0.016	1	2	1.4	0.8651	Probable methyltransferase PMT11 OS=Arabidopsis thaliana GN=At2g39750 PE=2 SV=1	K15449|1|2e-117|387|vra:106763782|tRNA wybutosine-synthesizing protein 1 [EC:4.1.3.44]	GO:0032259//methylation	GO:0008757//S-adenosylmethionine-dependent methyltransferase activity;GO:0008168//methyltransferase activity	GO:0005737//cytoplasm;GO:0005794//Golgi apparatus;GO:0016021//integral component of membrane;GO:0005802//trans-Golgi network;GO:0000139//Golgi membrane;GO:0005768//endosome
	AT5G44410	NP_199254.1	FAD-binding Berberine family protein [Arabidopsis thaliana]	0.03	1	1	1.4	0.9093	Berberine bridge enzyme-like 27 OS=Arabidopsis thaliana GN=At5g44410 PE=2 SV=1	K22395|1|0.0|543|aip:107631566|cinnamyl-alcohol dehydrogenase [EC:1.1.1.195]		GO:0016614//oxidoreductase activity, acting on CH-OH group of donors;GO:0050660//flavin adenine dinucleotide binding	GO:0005576//extracellular region;GO:0009505//plant-type cell wall
	AT3G47800	NP_190364.1	Galactose mutarotase-like superfamily protein [Arabidopsis thaliana]	0.296	9	30	1.39	2.74E-09	-	K01785|1|0.0|737|ath:AT3G47800|aldose 1-epimerase [EC:5.1.3.3]	GO:0033499//galactose catabolic process via UDP-galactose;GO:0006006//glucose metabolic process;GO:0019318//hexose metabolic process	GO:0030246//carbohydrate binding;GO:0004034//aldose 1-epimerase activity	-
	AT4G27450	NP_567775.1	aluminum induced protein with YGL and LRDR motifs [Arabidopsis thaliana]	0.212	4	8	1.39	9.07E-09	Stem-specific protein TSJT1 OS=Nicotiana tabacum GN=TSJT1 PE=2 SV=1	K13783|1|2e-26|110|mdm:103409501|MFS transporter, OPA family, solute carrier family 37 (glycerol-3-phosphate transporter), member 1/2!K01953|2|1e-07|56.6|pda:103709410|asparagine synthase (glutamine-hydrolysing) [EC:6.3.5.4]			GO:0005634//nucleus;GO:0005829//cytosol;GO:0009506//plasmodesma;GO:0005886//plasma membrane
	AT1G03230	NP_563679.1	Eukaryotic aspartyl protease family protein [Arabidopsis thaliana]	0.309	8	20	1.39	3.48E-07	Basic 7S globulin OS=Glycine max GN=BG PE=1 SV=2	K22683|1|5e-20|95.5|smo:SELMODRAFT_46291|aspartyl protease family protein [EC:3.4.23.-]	GO:0009651//response to salt stress;GO:0030163//protein catabolic process;GO:0006508//proteolysis	GO:0004190//aspartic-type endopeptidase activity	GO:0005794//Golgi apparatus;GO:0005618//cell wall;GO:0016020//membrane;GO:0005886//plasma membrane;GO:0009505//plant-type cell wall;GO:0009506//plasmodesma
DHNAT1	AT1G48320	NP_175266.1	Thioesterase superfamily protein [Arabidopsis thaliana]	0.269	3	5	1.39	3.47E-06	1,4-dihydroxy-2-naphthoyl-CoA thioesterase 1 OS=Arabidopsis thaliana GN=DHNAT1 PE=1 SV=1	K19222|1|1e-112|319|ath:AT1G48320|1,4-dihydroxy-2-naphthoyl-CoA hydrolase [EC:3.1.2.28]	GO:0042372//phylloquinone biosynthetic process;GO:0051289//protein homotetramerization	GO:0016787//hydrolase activity	GO:0005777//peroxisome
	AT3G45630	NP_001327582.1	RNA binding (RRM/RBD/RNP motifs) family protein [Arabidopsis thaliana]	0.01	1	1	1.39	6.56E-06	-	K10643|1|0.0|2055|ath:AT3G45630|CCR4-NOT transcription complex subunit 4 [EC:2.3.2.27]	GO:0000288//nuclear-transcribed mRNA catabolic process, deadenylation-dependent decay	GO:0004842//ubiquitin-protein transferase activity;GO:0003723//RNA binding	GO:0030014//CCR4-NOT complex;GO:0009506//plasmodesma
	AT3G19010	NP_001189931.1	2-oxoglutarate (2OG) and Fe(II)-dependent oxygenase superfamily protein [Arabidopsis thaliana]	0.097	4	4	1.39	9.81E-06	Thebaine 6-O-demethylase OS=Papaver somniferum GN=T6ODM PE=1 SV=1	K05278|1|1e-50|175|sot:102577717|flavonol synthase [EC:1.14.20.6]!K06892|2|2e-50|174|ccaj:109818965|feruloyl-CoA ortho-hydroxylase [EC:1.14.11.-]		GO:0046872//metal ion binding;GO:0016491//oxidoreductase activity	-
SAY1	AT4G11740	NP_001328454.1	Ubiquitin-like superfamily protein [Arabidopsis thaliana]	0.076	4	5	1.39	6.22E-05	Plant UBX domain-containing protein 8 OS=Arabidopsis thaliana GN=PUX8 PE=1 SV=1	K18726|1|8e-107|325|bna:111203388|FAS-associated factor 2!K20703|5|6e-46|171|jre:108981289|FAS-associated factor 1	GO:0016192//vesicle-mediated transport		GO:0005634//nucleus;GO:0005829//cytosol
	AT1G07210	NP_172201.1	Ribosomal protein S18 [Arabidopsis thaliana]	0.084	2	2	1.39	6.83E-05	30S ribosomal protein S18, chloroplastic OS=Chlorokybus atmophyticus GN=rps18 PE=3 SV=2	K02963|1|5e-48|160|cpep:111794503|small subunit ribosomal protein S18	GO:0006412//translation	GO:0003735//structural constituent of ribosome	GO:0022627//cytosolic small ribosomal subunit;GO:0005840//ribosome
	AT1G78460	NP_177967.1	SOUL heme-binding family protein [Arabidopsis thaliana]	0.046	1	1	1.39	0.0009263	-	K22422|1|5e-08|57.4|smo:SELMODRAFT_442995|protein downstream neighbor of Son	-	-	-
	AT3G43270	NP_189913.3	Plant invertase/pectin methylesterase inhibitor superfamily [Arabidopsis thaliana]	0.046	2	10	1.39	0.000973	Probable pectinesterase/pectinesterase inhibitor 32 OS=Arabidopsis thaliana GN=PME32 PE=2 SV=1	K01051|1|0.0|1092|ath:AT3G43270|pectinesterase [EC:3.1.1.11]	GO:0042545//cell wall modification;GO:0045490//pectin catabolic process	GO:0046910//pectinesterase inhibitor activity;GO:0030599//pectinesterase activity;GO:0045330//aspartyl esterase activity;GO:0004857//enzyme inhibitor activity	GO:0005618//cell wall;GO:0071944//cell periphery;GO:0005576//extracellular region;GO:0009505//plant-type cell wall
AOC3	AT3G25780	NP_566777.1	allene oxide cyclase 3 [Arabidopsis thaliana]	0.19	2	2	1.39	0.001365	Allene oxide cyclase 3, chloroplastic OS=Arabidopsis thaliana GN=AOC3 PE=2 SV=1	K10525|1|0.0|531|ath:AT3G25780|allene oxide cyclase [EC:5.3.99.6]	GO:0009620//response to fungus;GO:0009695//jasmonic acid biosynthetic process;GO:0009651//response to salt stress	GO:0046423//allene-oxide cyclase activity;GO:0016853//isomerase activity	GO:0016020//membrane;GO:0005774//vacuolar membrane;GO:0005886//plasma membrane;GO:0009507//chloroplast
	AT5G19950	NP_974813.1	tudor domain protein (DUF1767) [Arabidopsis thaliana]	0.034	1	1	1.39	0.02748	RecQ-mediated genome instability protein 1 OS=Oryza sativa subsp. japonica GN=RMI1 PE=3 SV=2	K18404|1|0.0|820|ath:AT5G19950|tudor domain-containing protein 3			GO:0005739//mitochondrion
PYD1	AT3G17810	NP_188408.1	pyrimidine 1 [Arabidopsis thaliana]	0.354	11	39	1.38	9.96E-09	Dihydropyrimidine dehydrogenase (NADP(+)), chloroplastic OS=Arabidopsis thaliana GN=PYD1 PE=1 SV=1	K00207|1|0.0|887|ath:AT3G17810|dihydropyrimidine dehydrogenase (NADP+) [EC:1.3.1.2]	GO:0043562//cellular response to nitrogen levels;GO:0006212//uracil catabolic process;GO:0019483//beta-alanine biosynthetic process	GO:0016627//oxidoreductase activity, acting on the CH-CH group of donors;GO:0017113//dihydropyrimidine dehydrogenase (NADP+) activity	GO:0005737//cytoplasm;GO:0009536//plastid;GO:0009570//chloroplast stroma;GO:0009507//chloroplast
	AT3G48800	NP_190449.1	Sterile alpha motif (SAM) domain-containing protein [Arabidopsis thaliana]	0.108	3	3	1.38	4.95E-08	-	K21415|1|4e-42|151|psom:113281144|ankyrin repeat and SAM domain-containing protein 6!K15340|2|2e-06|53.1|csv:101218609|DNA cross-link repair 1A protein	-	-	-
	AT5G67130	NP_569045.1	PLC-like phosphodiesterases superfamily protein [Arabidopsis thaliana]	0.035	1	2	1.38	1.44E-07	PI-PLC X domain-containing protein At5g67130 OS=Arabidopsis thaliana GN=At5g67130 PE=1 SV=1	-	GO:0006629//lipid metabolic process	GO:0008081//phosphoric diester hydrolase activity	GO:0046658//anchored component of plasma membrane;GO:0005886//plasma membrane
SRC2	AT1G09070	NP_563835.1	soybean gene regulated by cold-2 [Arabidopsis thaliana]	0.083	3	7	1.38	4.64E-07	Protein SRC2 homolog OS=Arabidopsis thaliana GN=SRC2 PE=1 SV=1	K22733|1|1e-19|94.4|jcu:105630380|magnesium transporter!K03006|4|9e-16|82.4|sbi:110436401|DNA-directed RNA polymerase II subunit RPB1 [EC:2.7.7.6]	GO:0006623//protein targeting to vacuole		GO:0000326//protein storage vacuole;GO:0005783//endoplasmic reticulum;GO:0016021//integral component of membrane;GO:0005886//plasma membrane;GO:0005789//endoplasmic reticulum membrane;GO:0032586//protein storage vacuole membrane
MVP1	AT1G54030	NP_175805.1	GDSL-like Lipase/Acylhydrolase superfamily protein [Arabidopsis thaliana]	0.185	6	11	1.38	3.36E-06	Inactive GDSL esterase/lipase-like protein 25 OS=Arabidopsis thaliana GN=MVP1 PE=1 SV=1	K14209|1|1e-29|126|ats:109773794|solute carrier family 36 (proton-coupled amino acid transporter)!K00679|2|1e-26|117|cic:CICLE_v10027727mg|phospholipid:diacylglycerol acyltransferase [EC:2.3.1.158]!K01206|3|2e-26|113|ath:AT1G67830|alpha-L-fucosidase [EC:3.2.1.51]!K10691|4|2e-26|117|ats:109762802|E3 ubiquitin-protein ligase UBR4 [EC:2.3.2.27]	GO:0032527//protein exit from endoplasmic reticulum;GO:0006886//intracellular protein transport;GO:0007029//endoplasmic reticulum organization	GO:0016788//hydrolase activity, acting on ester bonds	GO:0005783//endoplasmic reticulum;GO:0005773//vacuole;GO:0010168//ER body;GO:0009705//plant-type vacuole membrane;GO:0009506//plasmodesma
ALA1	AT5G04930	NP_568146.1	aminophospholipid ATPase 1 [Arabidopsis thaliana]	0.009	1	1	1.38	7.81E-05	Phospholipid-transporting ATPase 1 OS=Arabidopsis thaliana GN=ALA1 PE=2 SV=1	K14802|1|0.0|2402|ath:AT5G04930|phospholipid-transporting ATPase [EC:7.6.2.1]		GO:0004012//phospholipid-translocating ATPase activity;GO:0000287//magnesium ion binding;GO:0005524//ATP binding	GO:0016020//membrane;GO:0016021//integral component of membrane;GO:0005789//endoplasmic reticulum membrane;GO:0005886//plasma membrane
	AT3G54680	NP_567006.1	proteophosphoglycan-like protein [Arabidopsis thaliana]	0.052	1	1	1.38	0.0001414	-	-	-	-	-
CPN10	AT1G14980	NP_001322728.1	chaperonin 10 [Arabidopsis thaliana]	0.195	2	12	1.38	0.0003047	10 kDa chaperonin, mitochondrial OS=Arabidopsis thaliana GN=CPN10 PE=1 SV=1	K04078|1|6e-52|160|aly:ARALYDRAFT_471686|chaperonin GroES	GO:0006986//response to unfolded protein;GO:0006457//protein folding;GO:0051085//chaperone cofactor-dependent protein refolding;GO:0009408//response to heat	GO:0051087//chaperone binding;GO:0051082//unfolded protein binding;GO:0005507//copper ion binding;GO:0005524//ATP binding	GO:0005737//cytoplasm;GO:0005739//mitochondrion;GO:0005759//mitochondrial matrix
HWI1	AT1G70690	NP_564997.1	Receptor-like protein kinase-related family protein [Arabidopsis thaliana]	0.054	1	2	1.38	0.003093	Cysteine-rich repeat secretory protein 2 OS=Arabidopsis thaliana GN=CRRSP2 PE=1 SV=1	K04733|1|1e-23|105|cmos:111440032|interleukin-1 receptor-associated kinase 4 [EC:2.7.11.1]	GO:0006810//transport;GO:0042742//defense response to bacterium;GO:0016032//viral process;GO:0051707//response to other organism		GO:0016021//integral component of membrane;GO:0009506//plasmodesma
	AT1G60730	NP_564762.2	NAD(P)-linked oxidoreductase superfamily protein [Arabidopsis thaliana]	0.133	1	1	1.38	0.003439	Probable aldo-keto reductase 5 OS=Arabidopsis thaliana GN=At1g60730 PE=2 SV=1	K17744|1|6e-23|101|ccav:112500306|L-galactose dehydrogenase [EC:1.1.1.316]!K05275|3|1e-21|98.6|ppp:112279415|pyridoxine 4-dehydrogenase [EC:1.1.1.65]		GO:0016491//oxidoreductase activity	GO:0005829//cytosol
CUTA	AT2G33740	NP_850217.1	Nitrogen regulatory PII-like, alpha/beta [Arabidopsis thaliana]	0.058	1	1	1.38	0.003921	Protein CutA, chloroplastic OS=Arabidopsis thaliana GN=CUTA PE=1 SV=1	K03926|1|9e-108|308|ath:AT2G33740|periplasmic divalent cation tolerance protein	GO:0010038//response to metal ion	GO:0005507//copper ion binding	GO:0031972//chloroplast intermembrane space;GO:0009507//chloroplast
	AT5G26260	NP_568483.1	TRAF-like family protein [Arabidopsis thaliana]	0.017	1	1	1.38	0.004243	Ubiquitin carboxyl-terminal hydrolase 12 OS=Arabidopsis thaliana GN=UBP12 PE=1 SV=2	K10523|1|1e-55|189|hbr:110645119|speckle-type POZ protein!K07904|3|7e-55|191|lsv:111904250|Ras-related protein Rab-11A			GO:0016020//membrane;GO:0009506//plasmodesma;GO:0009507//chloroplast
	AT5G49250	NP_199736.1	Beta-galactosidase related protein [Arabidopsis thaliana]	0.03	1	1	1.38	0.0143	-	-			GO:0016021//integral component of membrane
ACP1	AT3G05020	NP_187153.1	acyl carrier protein 1 [Arabidopsis thaliana]	0.066	1	1	1.38	0.01904	Acyl carrier protein 1, chloroplastic OS=Arabidopsis thaliana GN=ACP1 PE=1 SV=1	K21776|1|9e-17|79.7|apro:F751_6334|protein lin-54!K03955|2|3e-14|68.9|ghi:107918233|NADH dehydrogenase (ubiquinone) 1 alpha/beta subcomplex 1	GO:0006633//fatty acid biosynthetic process;GO:0009245//lipid A biosynthetic process	GO:0031177//phosphopantetheine binding;GO:0000036//acyl carrier activity;GO:0000035//acyl binding	GO:0005829//cytosol;GO:0009507//chloroplast
NUDX15	AT1G28960	NP_001320887.1	nudix hydrolase homolog 15 [Arabidopsis thaliana]	0.063	2	2	1.38	0.1558	Nudix hydrolase 15, mitochondrial OS=Arabidopsis thaliana GN=NUDT15 PE=1 SV=2	K17879|1|2e-134|385|pxb:103944130|peroxisomal coenzyme A diphosphatase NUDT7 [EC:3.6.1.-]	GO:0015937//coenzyme A biosynthetic process;GO:0006104//succinyl-CoA metabolic process;GO:0006753//nucleoside phosphate metabolic process	GO:0016787//hydrolase activity;GO:0046872//metal ion binding;GO:0008893//guanosine-3',5'-bis(diphosphate) 3'-diphosphatase activity;GO:0010945//CoA pyrophosphatase activity	GO:0005739//mitochondrion
	AT5G54830	NP_200294.1	DOMON domain-containing protein / dopamine beta-monooxygenase N-terminal domain-containing protein [Arabidopsis thaliana]	0.006	1	1	1.38	0.1607	Cytochrome b561, DM13 and DOMON domain-containing protein At5g54830 OS=Arabidopsis thaliana GN=At5g54830 PE=2 SV=1	K03189|1|2e-06|56.6|nsy:104245852|urease accessory protein	GO:0055114//oxidation-reduction process	GO:0046872//metal ion binding	GO:0005794//Golgi apparatus;GO:0016021//integral component of membrane;GO:0005802//trans-Golgi network;GO:0005768//endosome
ABCG20	AT3G53510	NP_190919.1	ABC-2 type transporter family protein [Arabidopsis thaliana]	0.014	1	1	1.38	0.1611	ABC transporter G family member 20 OS=Arabidopsis thaliana GN=ABCG20 PE=2 SV=1	K05681|1|0.0|1032|dcr:108216709|ATP-binding cassette, subfamily G (WHITE), member 2	GO:0010345//suberin biosynthetic process	GO:0042626//ATPase activity, coupled to transmembrane movement of substances;GO:0016887//ATPase activity;GO:0005524//ATP binding	GO:0016021//integral component of membrane;GO:0005886//plasma membrane
	AT2G31390	NP_180697.1	pfkB-like carbohydrate kinase family protein [Arabidopsis thaliana]	0.431	11	21	1.37	7.56E-08	Probable fructokinase-1 OS=Arabidopsis thaliana GN=At2g31390 PE=2 SV=1	K00847|1|0.0|661|ath:AT2G31390|fructokinase [EC:2.7.1.4]	GO:0019252//starch biosynthetic process	GO:0016773//phosphotransferase activity, alcohol group as acceptor;GO:0008865//fructokinase activity;GO:0016301//kinase activity;GO:0005524//ATP binding	GO:0005829//cytosol;GO:0005886//plasma membrane
	AT3G58600	NP_567071.1	Adaptin ear-binding coat-associated protein 1 NECAP-1 [Arabidopsis thaliana]	0.152	4	5	1.37	1.19E-05	Uncharacterized protein At1g03900 OS=Arabidopsis thaliana GN=At1g03900 PE=2 SV=1	K20069|1|0.0|618|ath:AT3G58600|adaptin ear-binding coat-associated protein 1/2	GO:0006897//endocytosis		GO:0016020//membrane
	AT5G18630	NP_974805.2	alpha/beta-Hydrolases superfamily protein [Arabidopsis thaliana]	0.035	1	1	1.37	0.0001041	Phospholipase A1 EG1, chloroplastic/mitochondrial OS=Oryza sativa subsp. japonica GN=EG1 PE=1 SV=1	K16818|1|5e-16|82.0|jre:109015008|phospholipase A1 [EC:3.1.1.32]	GO:0006629//lipid metabolic process	GO:0016787//hydrolase activity	-
	AT1G23120	NP_173725.1	Polyketide cyclase/dehydrase and lipid transport superfamily protein [Arabidopsis thaliana]	0.068	1	1	1.37	0.0003815	MLP-like protein 328 OS=Arabidopsis thaliana GN=MLP328 PE=2 SV=1	-	GO:0006952//defense response;GO:0009607//response to biotic stimulus	-	-
DWF5	AT1G50430	NP_001077693.1	Ergosterol biosynthesis ERG4/ERG24 family [Arabidopsis thaliana]	0.03	1	1	1.37	0.000807	7-dehydrocholesterol reductase OS=Arabidopsis thaliana GN=DWF5 PE=1 SV=1	K00213|1|0.0|881|ath:AT1G50430|7-dehydrocholesterol reductase [EC:1.3.1.21]	GO:0016132//brassinosteroid biosynthetic process;GO:0006695//cholesterol biosynthetic process	GO:0009918//sterol delta7 reductase activity;GO:0016628//oxidoreductase activity, acting on the CH-CH group of donors, NAD or NADP as acceptor;GO:0047598//7-dehydrocholesterol reductase activity	GO:0005794//Golgi apparatus;GO:0016021//integral component of membrane;GO:0005789//endoplasmic reticulum membrane;GO:0005886//plasma membrane
ASN1	AT3G47340	NP_190318.1	glutamine-dependent asparagine synthase 1 [Arabidopsis thaliana]	0.104	2	2	1.37	0.001161	Asparagine synthetase [glutamine-hydrolyzing] 1 OS=Arabidopsis thaliana GN=ASN1 PE=2 SV=2	K01953|1|0.0|1225|ath:AT3G47340|asparagine synthase (glutamine-hydrolysing) [EC:6.3.5.4]	GO:0043617//cellular response to sucrose starvation;GO:0006529//asparagine biosynthetic process;GO:0009750//response to fructose;GO:0070981//L-asparagine biosynthetic process;GO:0006541//glutamine metabolic process;GO:0009744//response to sucrose;GO:0009749//response to glucose;GO:0009063//cellular amino acid catabolic process;GO:0009646//response to absence of light	GO:0004066//asparagine synthase (glutamine-hydrolyzing) activity;GO:0005524//ATP binding;GO:0042803//protein homodimerization activity	-
	AT4G29000	NP_194629.1	Tesmin/TSO1-like CXC domain-containing protein [Arabidopsis thaliana]	0.038	2	2	1.37	0.002818	Protein tesmin/TSO1-like CXC 5 OS=Arabidopsis thaliana GN=TCX5 PE=1 SV=1	K21776|1|0.0|560|sind:105173528|protein lin-54	GO:0006355//regulation of transcription, DNA-templated;GO:0007275//multicellular organism development	GO:0003700//DNA binding transcription factor activity;GO:0046872//metal ion binding	GO:0005634//nucleus
	AT3G19000	NP_974337.1	2-oxoglutarate (2OG) and Fe(II)-dependent oxygenase superfamily protein [Arabidopsis thaliana]	0.079	1	1	1.37	0.01144	Naringenin,2-oxoglutarate 3-dioxygenase (Fragment) OS=Matthiola incana GN=FHT PE=2 SV=1	K00475|1|8e-51|174|pvu:PHAVU_003G261900g|naringenin 3-dioxygenase [EC:1.14.11.9]		GO:0046872//metal ion binding;GO:0016491//oxidoreductase activity	-
	AT1G30890	NP_001077633.1	Integral membrane HRF1 family protein [Arabidopsis thaliana]	0.033	1	1	1.37	0.276	-	K20362|1|0.0|543|ath:AT1G30890|protein transport protein YIF1	GO:0006888//ER to Golgi vesicle-mediated transport		GO:0005793//endoplasmic reticulum-Golgi intermediate compartment;GO:0016021//integral component of membrane;GO:0005789//endoplasmic reticulum membrane;GO:0030173//integral component of Golgi membrane;GO:0030134//COPII-coated ER to Golgi transport vesicle
	AT5G44500	NP_001032011.1	Small nuclear ribonucleoprotein family protein [Arabidopsis thaliana]	0.079	3	3	1.37	0.3519	-	K11086|1|8e-173|480|ath:AT5G44500|small nuclear ribonucleoprotein B and B'	GO:0000398//mRNA splicing, via spliceosome	GO:0003723//RNA binding	GO:0005737//cytoplasm;GO:0046540//U4/U6 x U5 tri-snRNP complex;GO:0071004//U2-type prespliceosome;GO:0005730//nucleolus;GO:0005634//nucleus;GO:0030529//intracellular ribonucleoprotein complex;GO:0019013//viral nucleocapsid;GO:0005687//U4 snRNP;GO:0005686//U2 snRNP;GO:0005685//U1 snRNP;GO:0071013//catalytic step 2 spliceosome;GO:0005682//U5 snRNP
	AT3G07720	NP_566316.1	Galactose oxidase/kelch repeat superfamily protein [Arabidopsis thaliana]	0.347	9	20	1.36	6.93E-09	Nitrile-specifier protein 5 OS=Arabidopsis thaliana GN=NSP5 PE=2 SV=1	K20285|1|2e-95|284|jre:109018606|Rab9 effector protein with kelch motifs	GO:0010043//response to zinc ion		GO:0005737//cytoplasm;GO:0005634//nucleus;GO:0005829//cytosol
	AT2G46000	NP_566061.1	LDL receptor wingless signaling/trafficking chaperone [Arabidopsis thaliana]	0.048	1	1	1.36	3.86E-06	-	-	GO:0006457//protein folding	-	-
	AT1G59710	NP_001321313.1	actin cross-linking protein (DUF569) [Arabidopsis thaliana]	0.224	3	4	1.36	6.69E-06	-	K13122|1|3e-65|202|cmax:111481770|protein FRG1	-	-	-
p24beta2	AT3G07680	NP_187425.1	emp24/gp25L/p24 family/GOLD family protein [Arabidopsis thaliana]	0.034	1	2	1.36	1.53E-05	Transmembrane emp24 domain-containing protein p24beta2 OS=Arabidopsis thaliana GN=At3g07680 PE=1 SV=1	K20347|1|1e-140|394|thj:104802630|p24 family protein beta-1	GO:0006810//transport;GO:0015031//protein transport;GO:0016192//vesicle-mediated transport		GO:0005794//Golgi apparatus;GO:0005783//endoplasmic reticulum;GO:0016021//integral component of membrane;GO:0005789//endoplasmic reticulum membrane;GO:0032580//Golgi cisterna membrane;GO:0030134//COPII-coated ER to Golgi transport vesicle
CK1	AT1G71697	NP_177315.1	choline kinase 1 [Arabidopsis thaliana]	0.072	2	2	1.36	2.81E-05	Probable choline kinase 1 OS=Arabidopsis thaliana GN=CK1 PE=2 SV=1	K14156|1|0.0|719|ath:AT1G71697|choline/ethanolamine kinase [EC:2.7.1.32 2.7.1.82]	GO:0009611//response to wounding	GO:0004103//choline kinase activity;GO:0016773//phosphotransferase activity, alcohol group as acceptor;GO:0005524//ATP binding	-
LP1	AT2G38540	NP_181388.1	lipid transfer protein 1 [Arabidopsis thaliana]	0.39	5	52	1.36	0.0002671	Non-specific lipid-transfer protein 1 OS=Arabidopsis thaliana GN=LTP1 PE=1 SV=1	-	GO:0006869//lipid transport;GO:0071555//cell wall organization	GO:0008289//lipid binding;GO:0005516//calmodulin binding	GO:0009534//chloroplast thylakoid;GO:0048046//apoplast;GO:0005886//plasma membrane;GO:0009505//plant-type cell wall
MBD1	AT4G22745	NP_567667.2	methyl-CPG-binding domain 1 [Arabidopsis thaliana]	0.054	1	1	1.36	0.0009856	Methyl-CpG-binding domain-containing protein 1 OS=Arabidopsis thaliana GN=MBD1 PE=1 SV=1	-	GO:0006355//regulation of transcription, DNA-templated;GO:0006351//transcription, DNA-templated	GO:0008327//methyl-CpG binding;GO:0008270//zinc ion binding;GO:0003677//DNA binding	GO:0005634//nucleus
GASA1	AT1G75750	NP_001185407.1	GAST1 protein homolog 1 [Arabidopsis thaliana]	0.33	3	4	1.36	0.001382	Gibberellin-regulated protein 1 OS=Arabidopsis thaliana GN=GASA1 PE=2 SV=2	K20887|1|1e-12|66.2|mdm:103411342|xyloglucan glycosyltransferase 4 [EC:2.4.1.-]!K03860|2|2e-11|62.8|nnu:104608881|phosphatidylinositol glycan, class Q	GO:0009826//unidimensional cell growth;GO:0009737//response to abscisic acid;GO:0009740//gibberellic acid mediated signaling pathway;GO:0009741//response to brassinosteroid;GO:0009739//response to gibberellin		GO:0005618//cell wall;GO:0005576//extracellular region;GO:0009505//plant-type cell wall
	AT1G45332	NP_001321287.1	Translation elongation factor EFG/EF2 protein [Arabidopsis thaliana]	0.063	3	3	1.36	0.003399	Elongation factor G-1, mitochondrial OS=Arabidopsis thaliana GN=MEFG1 PE=1 SV=1	K02355|1|0.0|1182|ath:AT1G45332|elongation factor G	GO:0070125//mitochondrial translational elongation;GO:0046686//response to cadmium ion	GO:0003924//GTPase activity;GO:0003746//translation elongation factor activity;GO:0005524//ATP binding;GO:0005525//GTP binding	GO:0005739//mitochondrion
ABCB15	AT3G28345	NP_189475.1	ABC transporter family protein [Arabidopsis thaliana]	0.006	1	1	1.36	0.006439	ABC transporter B family member 15 OS=Arabidopsis thaliana GN=ABCB15 PE=3 SV=1	K05658|1|0.0|2533|ath:AT3G28345|ATP-binding cassette, subfamily B (MDR/TAP), member 1 [EC:7.6.2.2]		GO:0042626//ATPase activity, coupled to transmembrane movement of substances;GO:0005524//ATP binding	GO:0016021//integral component of membrane;GO:0005886//plasma membrane
	AT3G43520	NP_566866.1	Transmembrane proteins 14C [Arabidopsis thaliana]	0.037	1	1	1.36	0.03561	Protein FATTY ACID EXPORT 2, chloroplastic OS=Arabidopsis thaliana GN=FAX2 PE=2 SV=1	-			GO:0031969//chloroplast membrane;GO:0009941//chloroplast envelope;GO:0016021//integral component of membrane;GO:0009536//plastid;GO:0009507//chloroplast
	AT3G57000	NP_191259.1	nucleolar essential protein-like protein [Arabidopsis thaliana]	0.03	1	2	1.36	0.1052	-	K14568|1|0.0|615|ath:AT3G57000|rRNA small subunit pseudouridine methyltransferase Nep1 [EC:2.1.1.260]	GO:0000462//maturation of SSU-rRNA from tricistronic rRNA transcript (SSU-rRNA, 5.8S rRNA, LSU-rRNA);GO:0070475//rRNA base methylation	GO:0019843//rRNA binding;GO:0070037//rRNA (pseudouridine) methyltransferase activity	GO:0032040//small-subunit processome;GO:0005730//nucleolus
	AT3G21540	NP_188791.3	transducin family protein / WD-40 repeat family protein [Arabidopsis thaliana]	0.007	1	1	1.36	0.418	Dynein assembly factor with WDR repeat domains 1 OS=Chlamydomonas reinhardtii GN=DAW1 PE=1 SV=1	K14556|1|0.0|1969|ath:AT3G21540|U3 small nucleolar RNA-associated protein 12	GO:0030490//maturation of SSU-rRNA	GO:0030515//snoRNA binding	GO:0034388//Pwp2p-containing subcomplex of 90S preribosome;GO:0032040//small-subunit processome;GO:0005730//nucleolus
	AT5G44390	NP_199252.1	FAD-binding Berberine family protein [Arabidopsis thaliana]	0.098	5	6	1.35	1.34E-09	Berberine bridge enzyme-like 25 OS=Arabidopsis thaliana GN=At5g44390 PE=2 SV=1	K22395|1|0.0|971|aly:ARALYDRAFT_330958|cinnamyl-alcohol dehydrogenase [EC:1.1.1.195]		GO:0016614//oxidoreductase activity, acting on CH-OH group of donors;GO:0050660//flavin adenine dinucleotide binding	GO:0005618//cell wall;GO:0005576//extracellular region
MED32	AT1G11760	NP_172641.2	mediator of RNA polymerase II transcription subunit-like protein [Arabidopsis thaliana]	0.093	1	2	1.35	1.87E-08	Mediator of RNA polymerase II transcription subunit 32 OS=Arabidopsis thaliana GN=MED32 PE=1 SV=1	K11778|1|9e-87|263|aly:ARALYDRAFT_678866|ditrans,polycis-polyprenyl diphosphate synthase [EC:2.5.1.87]	GO:0010150//leaf senescence;GO:0042542//response to hydrogen peroxide;GO:0009631//cold acclimation;GO:0006355//regulation of transcription, DNA-templated;GO:0048364//root development;GO:0006351//transcription, DNA-templated		GO:0016592//mediator complex
	AT3G60180	NP_567093.1	P-loop containing nucleoside triphosphate hydrolases superfamily protein [Arabidopsis thaliana]	0.275	4	7	1.35	5.45E-08	Probable UMP-CMP kinase 1 OS=Arabidopsis thaliana GN=UMK1 PE=2 SV=1	K13800|1|4e-150|418|ath:AT3G60180|UMP-CMP kinase [EC:2.7.4.14]	GO:0006221//pyrimidine nucleotide biosynthetic process;GO:0006207//'de novo' pyrimidine nucleobase biosynthetic process	GO:0004127//cytidylate kinase activity;GO:0009041//uridylate kinase activity;GO:0005524//ATP binding	GO:0005737//cytoplasm;GO:0005634//nucleus
SBT3.5	AT1G32940	NP_001321955.1	Subtilase family protein [Arabidopsis thaliana]	0.024	1	1	1.35	6.99E-08	Subtilisin-like protease SBT3.5 OS=Arabidopsis thaliana GN=SBT3.5 PE=1 SV=1	K15333|1|1e-92|321|nsy:104224633|tRNA guanosine-2'-O-methyltransferase [EC:2.1.1.34]!K12619|2|1e-42|171|ghi:107940264|5'-3' exoribonuclease 2 [EC:3.1.13.-]!K13199|3|1e-21|104|mtr:MTR_7g081660|plasminogen activator inhibitor 1 RNA-binding protein!K14568|4|3e-13|78.2|dct:110101229|rRNA small subunit pseudouridine methyltransferase Nep1 [EC:2.1.1.260]	GO:0040008//regulation of growth	GO:0004252//serine-type endopeptidase activity	GO:0005618//cell wall;GO:0005576//extracellular region
	AT5G51830	NP_001318782.1	pfkB-like carbohydrate kinase family protein [Arabidopsis thaliana]	0.265	6	9	1.35	6.69E-07	Probable fructokinase-7 OS=Arabidopsis thaliana GN=At5g51830 PE=1 SV=1	K00847|1|0.0|697|ath:AT5G51830|fructokinase [EC:2.7.1.4]	GO:0006633//fatty acid biosynthetic process;GO:0016051//carbohydrate biosynthetic process;GO:0046686//response to cadmium ion;GO:0019252//starch biosynthetic process	GO:0016773//phosphotransferase activity, alcohol group as acceptor;GO:0008865//fructokinase activity;GO:0016301//kinase activity;GO:0005524//ATP binding	GO:0005829//cytosol
FAMT	AT3G44860	NP_190072.1	farnesoic acid carboxyl-O-methyltransferase [Arabidopsis thaliana]	0.296	10	20	1.35	1.35E-05	Farnesoic acid carboxyl-O-methyltransferase OS=Arabidopsis thaliana GN=FAMT PE=1 SV=1	K22546|1|0.0|717|ath:AT3G44860|juvenile hormone-III synthase [EC:2.1.1.325]!K18848|3|3e-82|257|pper:109949170|indole-3-acetate O-methyltransferase [EC:2.1.1.278]!K21483|4|4e-82|268|fve:101297646|salicylate 1-O-methyltransferase [EC:2.1.1.274]	GO:0009751//response to salicylic acid;GO:0009753//response to jasmonic acid;GO:0080027//response to herbivore;GO:0009611//response to wounding;GO:0002238//response to molecule of fungal origin	GO:0046872//metal ion binding;GO:0019010//farnesoic acid O-methyltransferase activity;GO:0008168//methyltransferase activity	GO:0016021//integral component of membrane
MBP2	AT1G52030	NP_175615.1	myrosinase-binding protein 2 [Arabidopsis thaliana]	0.212	10	26	1.35	2.27E-05	Myrosinase-binding protein 2 OS=Arabidopsis thaliana GN=F-ATMBP PE=2 SV=1	K03695|1|6e-09|64.3|aip:107635377|ATP-dependent Clp protease ATP-binding subunit ClpB!K04733|5|3e-07|58.2|lsv:111877417|interleukin-1 receptor-associated kinase 4 [EC:2.7.11.1]	GO:0009611//response to wounding;GO:0006952//defense response;GO:0007155//cell adhesion;GO:0009908//flower development	GO:0030246//carbohydrate binding;GO:0010180//thioglucosidase binding	GO:0010169//thioglucosidase complex
PGL5	AT5G24420	NP_197830.1	6-phosphogluconolactonase 5 [Arabidopsis thaliana]	0.464	12	26	1.35	2.41E-05	Probable 6-phosphogluconolactonase 3 OS=Arabidopsis thaliana GN=At5g24420 PE=2 SV=2	K01057|1|0.0|522|ath:AT5G24420|6-phosphogluconolactonase [EC:3.1.1.31]	GO:0006098//pentose-phosphate shunt;GO:0005975//carbohydrate metabolic process;GO:0009051//pentose-phosphate shunt, oxidative branch	GO:0017057//6-phosphogluconolactonase activity	GO:0005829//cytosol
CYTC-1	AT1G22840	NP_173697.1	CYTOCHROME C-1 [Arabidopsis thaliana]	0.263	1	11	1.35	2.85E-05	Cytochrome c-1 OS=Arabidopsis thaliana GN=CYTC-1 PE=1 SV=1	K08738|1|3e-81|237|ath:AT1G22840|cytochrome c	GO:0008283//cell proliferation;GO:0006123//mitochondrial electron transport, cytochrome c to oxygen;GO:0006122//mitochondrial electron transport, ubiquinol to cytochrome c;GO:0055114//oxidation-reduction process	GO:0046872//metal ion binding;GO:0020037//heme binding;GO:0005507//copper ion binding;GO:0009055//electron transfer activity	GO:0005829//cytosol;GO:0005739//mitochondrion;GO:0005774//vacuolar membrane;GO:0005758//mitochondrial intermembrane space;GO:0070469//respiratory chain
BPM4	AT3G03740	NP_566212.2	BTB-POZ and MATH domain 4 [Arabidopsis thaliana]	0.024	1	1	1.35	7.45E-05	BTB/POZ and MATH domain-containing protein 4 OS=Arabidopsis thaliana GN=BPM4 PE=1 SV=1	K10523|1|0.0|965|ath:AT3G03740|speckle-type POZ protein	GO:0016567//protein ubiquitination;GO:0006970//response to osmotic stress;GO:0042631//cellular response to water deprivation;GO:0071472//cellular response to salt stress		GO:0005829//cytosol
	AT1G31550	NP_174440.2	GDSL-like Lipase/Acylhydrolase superfamily protein [Arabidopsis thaliana]	0.059	2	3	1.35	0.000144	GDSL esterase/lipase At1g31550 OS=Arabidopsis thaliana GN=At1g31550 PE=2 SV=1	K01206|1|2e-54|188|lsv:111916953|alpha-L-fucosidase [EC:3.2.1.51]	GO:0016042//lipid catabolic process	GO:0016788//hydrolase activity, acting on ester bonds	GO:0005773//vacuole;GO:0005576//extracellular region
RLP23	AT2G32680	NP_180827.1	receptor like protein 23 [Arabidopsis thaliana]	0.073	5	5	1.35	0.00257	Receptor-like protein 12 OS=Arabidopsis thaliana GN=RLP12 PE=2 SV=2	K19613|1|9e-137|425|boe:106344235|leucine-rich repeat protein SHOC2	-	-	-
TWD1	AT3G21640	NP_188801.2	FKBP-type peptidyl-prolyl cis-trans isomerase family protein [Arabidopsis thaliana]	0.036	1	1	1.35	0.2261	Peptidyl-prolyl cis-trans isomerase FKBP42 OS=Arabidopsis thaliana GN=FKBP42 PE=1 SV=1	K09571|1|0.0|558|ccav:112519882|FK506-binding protein 4/5 [EC:5.2.1.8]!K09574|2|0.0|543|soe:110782449|FK506-binding protein 8 [EC:5.2.1.8]	GO:0009734//auxin-activated signaling pathway;GO:0048366//leaf development	GO:0005516//calmodulin binding;GO:0003755//peptidyl-prolyl cis-trans isomerase activity	GO:0005783//endoplasmic reticulum;GO:0016021//integral component of membrane;GO:0005774//vacuolar membrane;GO:0005886//plasma membrane
	AT4G12290	NP_001329903.1	Copper amine oxidase family protein [Arabidopsis thaliana]	0.122	7	11	1.34	2.25E-10	Primary amine oxidase OS=Arabidopsis thaliana GN=At1g62810 PE=2 SV=1	K00276|1|0.0|1395|ath:AT4G12290|primary-amine oxidase [EC:1.4.3.21]	GO:0009308//amine metabolic process	GO:0048038//quinone binding;GO:0008131//primary amine oxidase activity;GO:0005507//copper ion binding	GO:0005794//Golgi apparatus;GO:0005773//vacuole;GO:0016021//integral component of membrane;GO:0005802//trans-Golgi network;GO:0005768//endosome
	AT4G25900	NP_567734.1	Galactose mutarotase-like superfamily protein [Arabidopsis thaliana]	0.264	7	20	1.34	6.02E-09	Putative glucose-6-phosphate 1-epimerase OS=Cenchrus ciliaris PE=2 SV=1	K01792|1|0.0|653|ath:AT4G25900|glucose-6-phosphate 1-epimerase [EC:5.1.3.15]	GO:0005975//carbohydrate metabolic process	GO:0030246//carbohydrate binding;GO:0047938//glucose-6-phosphate 1-epimerase activity	GO:0005618//cell wall;GO:0005886//plasma membrane;GO:0009505//plant-type cell wall
GSTF8	AT2G47730	NP_001323480.1	glutathione S-transferase phi 8 [Arabidopsis thaliana]	0.498	13	100	1.34	8.95E-09	Glutathione S-transferase F8, chloroplastic OS=Arabidopsis thaliana GN=GSTF8 PE=1 SV=3	K00799|1|0.0|541|ath:AT2G47730|glutathione S-transferase [EC:2.5.1.18]	GO:0009407//toxin catabolic process;GO:0080167//response to karrikin;GO:0006952//defense response;GO:0042742//defense response to bacterium;GO:0006749//glutathione metabolic process;GO:0009409//response to cold;GO:0009651//response to salt stress	GO:0004364//glutathione transferase activity;GO:0043295//glutathione binding;GO:0004601//peroxidase activity	GO:0009579//thylakoid;GO:0009941//chloroplast envelope;GO:0010319//stromule;GO:0009570//chloroplast stroma;GO:0005634//nucleus;GO:0005774//vacuolar membrane;GO:0005829//cytosol;GO:0009507//chloroplast
	AT3G16990	NP_188324.1	heme oxygenase-like, multi-helical [Arabidopsis thaliana]	0.29	7	12	1.34	4.29E-07	Bifunctional TENA-E protein OS=Arabidopsis thaliana GN=TENA_E PE=1 SV=3	K20896|1|1e-164|456|ath:AT3G16990|formylaminopyrimidine deformylase / aminopyrimidine aminohydrolase [EC:3.5.1.- 3.5.99.-]	GO:0009229//thiamine diphosphate biosynthetic process;GO:0009228//thiamine biosynthetic process	GO:0050334//thiaminase activity	GO:0005829//cytosol
MPK3	AT3G45640	NP_190150.1	mitogen-activated protein kinase 3 [Arabidopsis thaliana]	0.195	5	11	1.34	4.62E-07	Mitogen-activated protein kinase 3 OS=Arabidopsis thaliana GN=MPK3 PE=1 SV=2	K20536|1|0.0|773|ath:AT3G45640|mitogen-activated protein kinase 3 [EC:2.7.11.24]	GO:0009617//response to bacterium;GO:1901002//positive regulation of response to salt stress;GO:0010120//camalexin biosynthetic process;GO:0042742//defense response to bacterium;GO:0009414//response to water deprivation;GO:0048481//plant ovule development;GO:0009626//plant-type hypersensitive response;GO:0000169//activation of MAPK activity involved in osmosensory signaling pathway;GO:0009555//po…	GO:0004672//protein kinase activity;GO:0005524//ATP binding;GO:0004707//MAP kinase activity	GO:0005634//nucleus;GO:0005737//cytoplasm;GO:0005622//intracellular
PRX52	AT5G05340	NP_196153.1	Peroxidase superfamily protein [Arabidopsis thaliana]	0.287	6	9	1.34	9.11E-07	Peroxidase 52 OS=Arabidopsis thaliana GN=PER52 PE=2 SV=1	K00430|1|0.0|658|ath:AT5G05340|peroxidase [EC:1.11.1.7]	GO:0009809//lignin biosynthetic process;GO:0010089//xylem development;GO:0006979//response to oxidative stress;GO:1901430//positive regulation of syringal lignin biosynthetic process;GO:0042744//hydrogen peroxide catabolic process	GO:0020037//heme binding;GO:0046872//metal ion binding;GO:0004601//peroxidase activity	GO:0005794//Golgi apparatus;GO:0005618//cell wall;GO:0005829//cytosol;GO:0048046//apoplast;GO:0005576//extracellular region
	AT2G22420	NP_179828.1	Peroxidase superfamily protein [Arabidopsis thaliana]	0.195	5	6	1.34	2.06E-06	Peroxidase 17 OS=Arabidopsis thaliana GN=PER17 PE=2 SV=1	K00430|1|0.0|676|ath:AT2G22420|peroxidase [EC:1.11.1.7]	GO:0006979//response to oxidative stress;GO:0042744//hydrogen peroxide catabolic process	GO:0020037//heme binding;GO:0046872//metal ion binding;GO:0004601//peroxidase activity	GO:0005773//vacuole;GO:0005829//cytosol;GO:0005576//extracellular region
	AT5G25860	NP_197958.1	F-box/RNI-like superfamily protein [Arabidopsis thaliana]	0.013	1	1	1.34	0.0001624	Putative F-box/LRR-repeat protein At5g25860 OS=Arabidopsis thaliana GN=At5g25860 PE=4 SV=1	K06911|1|1e-36|147|bna:106353157|uncharacterized protein!K17866|2|7e-11|67.8|csat:104749384|diphthamide biosynthesis protein 2!K01322|3|1e-09|65.1|csat:104767606|prolyl oligopeptidase [EC:3.4.21.26]!K00423|4|2e-06|55.5|egr:104451286|L-ascorbate oxidase [EC:1.10.3.3]			GO:0005773//vacuole
COX19-2	AT1G69750	NP_001319358.1	cytochrome c oxidase 19-1 [Arabidopsis thaliana]	0.122	1	1	1.34	0.0003132	-	K18183|1|1e-68|204|ath:AT1G69750|cytochrome c oxidase assembly protein subunit 19	GO:0033617//mitochondrial respiratory chain complex IV assembly;GO:0009060//aerobic respiration		GO:0005758//mitochondrial intermembrane space
ATE1	AT1G13690	NP_563931.2	ATPase E1 [Arabidopsis thaliana]	0.056	1	1	1.34	0.0004525	Glycine-rich RNA-binding protein 3, mitochondrial OS=Arabidopsis thaliana GN=RBG3 PE=1 SV=1	K09564|1|6e-112|321|boe:106344353|peptidyl-prolyl isomerase E (cyclophilin E) [EC:5.2.1.8]		GO:0003723//RNA binding;GO:0003755//peptidyl-prolyl cis-trans isomerase activity	-
ILL1	AT5G56650	NP_001332665.1	IAA-leucine resistant (ILR)-like 1 [Arabidopsis thaliana]	0.065	2	2	1.34	0.006516	IAA-amino acid hydrolase ILR1-like 1 OS=Arabidopsis thaliana GN=ILL1 PE=1 SV=1	K14664|1|0.0|628|ath:AT5G56650|IAA-amino acid hydrolase [EC:3.5.1.-]	GO:0008152//metabolic process	GO:0046872//metal ion binding;GO:0016787//hydrolase activity	GO:0005794//Golgi apparatus;GO:0005788//endoplasmic reticulum lumen
	AT1G04970	NP_563724.1	lipid-binding serum glycoprotein family protein [Arabidopsis thaliana]	0.041	2	2	1.34	0.008417	Putative BPI/LBP family protein At1g04970 OS=Arabidopsis thaliana GN=At1g04970 PE=2 SV=1	K05399|1|3e-180|519|bvg:104902745|lipopolysaccharide-binding protein	GO:1903409//reactive oxygen species biosynthetic process;GO:0010468//regulation of gene expression	GO:0008289//lipid binding;GO:0001530//lipopolysaccharide binding	GO:0005615//extracellular space;GO:0005773//vacuole;GO:0005774//vacuolar membrane
EXL5	AT2G17230	NP_565409.1	EXORDIUM like 5 [Arabidopsis thaliana]	0.033	1	1	1.34	0.03206	Protein EXORDIUM-like 5 OS=Arabidopsis thaliana GN=EXL5 PE=2 SV=1	-			GO:0048046//apoplast;GO:0005615//extracellular space
RFC2	AT1G63160	NP_176504.1	replication factor C 2 [Arabidopsis thaliana]	0.132	3	3	1.34	0.07877	Replication factor C subunit 2 OS=Arabidopsis thaliana GN=RFC2 PE=1 SV=1	K10755|1|0.0|691|ath:AT1G63160|replication factor C subunit 2/4	GO:0006281//DNA repair;GO:0006260//DNA replication;GO:0006261//DNA-dependent DNA replication	GO:0003677//DNA binding;GO:0005524//ATP binding	GO:0005634//nucleus;GO:0005663//DNA replication factor C complex
	AT2G32520	NP_180811.1	alpha/beta-Hydrolases superfamily protein [Arabidopsis thaliana]	0.297	6	12	1.33	1.48E-07	-	K01061|1|1e-178|496|ath:AT2G32520|carboxymethylenebutenolidase [EC:3.1.1.45]	GO:0008152//metabolic process;GO:0010043//response to zinc ion	GO:0016787//hydrolase activity;GO:0016747//transferase activity, transferring acyl groups other than amino-acyl groups	GO:0005829//cytosol;GO:0009507//chloroplast
NUDT5	AT2G04430	NP_001324657.1	nudix hydrolase homolog 5 [Arabidopsis thaliana]	0.085	2	2	1.33	3.96E-07	Nudix hydrolase 5 OS=Arabidopsis thaliana GN=NUDT5 PE=2 SV=3	K22763|1|1e-43|157|lja:Lj2g3v1989220.3|deubiquitinase DESI2 [EC:3.4.19.12]		GO:0016787//hydrolase activity;GO:0046872//metal ion binding	-
	AT5G15870	NP_197091.1	glycosyl hydrolase family 81 protein [Arabidopsis thaliana]	0.051	4	5	1.33	4.85E-07	-	K01180|1|0.0|1529|ath:AT5G15870|endo-1,3(4)-beta-glucanase [EC:3.2.1.6]		GO:0052861//glucan endo-1,3-beta-glucanase activity, C-3 substituted reducing group	-
TAT3	AT2G24850	NP_180058.1	tyrosine aminotransferase 3 [Arabidopsis thaliana]	0.038	2	2	1.33	1.53E-06	Probable aminotransferase TAT3 OS=Arabidopsis thaliana GN=TAT3 PE=2 SV=1	K00815|1|0.0|919|ath:AT2G24850|tyrosine aminotransferase [EC:2.6.1.5]	GO:0009753//response to jasmonic acid;GO:0006520//cellular amino acid metabolic process;GO:0009611//response to wounding;GO:0009058//biosynthetic process	GO:0008483//transaminase activity;GO:0004838//L-tyrosine:2-oxoglutarate aminotransferase activity;GO:0030170//pyridoxal phosphate binding	-
	AT5G12350	NP_568268.3	Regulator of chromosome condensation (RCC1) family with FYVE zinc finger domain-containing protein [Arabidopsis thaliana]	0.007	1	1	1.33	6.60E-06	PH, RCC1 and FYVE domains-containing protein 1 OS=Arabidopsis thaliana GN=PRAF1 PE=1 SV=1	K10614|1|6e-56|206|cqi:110701299|E3 ubiquitin-protein ligase HERC3 [EC:2.3.2.26]!K10615|4|2e-49|195|ppp:112282946|E3 ubiquitin-protein ligase HERC4 [EC:2.3.2.26]		GO:0046872//metal ion binding	GO:0005886//plasma membrane
TAF8	AT4G34340	NP_567964.1	TBP-associated factor 8 [Arabidopsis thaliana]	0.031	1	1	1.33	4.81E-05	Transcription initiation factor TFIID subunit 8 OS=Arabidopsis thaliana GN=TAF8 PE=1 SV=1	K14649|1|0.0|725|ath:AT4G34340|transcription initiation factor TFIID subunit 8	GO:0006355//regulation of transcription, DNA-templated;GO:0006351//transcription, DNA-templated	GO:0046982//protein heterodimerization activity	GO:0005634//nucleus
	AT4G33150	NP_001328161.1	lysine-ketoglutarate reductase/saccharopine dehydrogenase bifunctional enzyme [Arabidopsis thaliana]	0.009	1	1	1.33	0.0002034	Alpha-aminoadipic semialdehyde synthase OS=Arabidopsis thaliana GN=LKR/SDH PE=1 SV=1	K14157|1|0.0|2082|aly:ARALYDRAFT_491371|alpha-aminoadipic semialdehyde synthase [EC:1.5.1.8 1.5.1.9]	GO:0080167//response to karrikin;GO:0019477//L-lysine catabolic process	GO:0047130//saccharopine dehydrogenase (NADP+, L-lysine-forming) activity;GO:0004753//saccharopine dehydrogenase activity	GO:0005737//cytoplasm;GO:0005829//cytosol
FER4	AT2G40300	NP_181559.1	ferritin 4 [Arabidopsis thaliana]	0.178	4	8	1.33	0.000472	Ferritin-4, chloroplastic OS=Arabidopsis thaliana GN=FER4 PE=2 SV=1	K00522|1|0.0|526|ath:AT2G40300|ferritin heavy chain [EC:1.16.3.2]	GO:0006879//cellular iron ion homeostasis;GO:0048366//leaf development;GO:0010039//response to iron ion;GO:0006880//intracellular sequestering of iron ion;GO:0000302//response to reactive oxygen species;GO:0055072//iron ion homeostasis;GO:0006826//iron ion transport;GO:0009908//flower development;GO:0015979//photosynthesis	GO:0004322//ferroxidase activity;GO:0008199//ferric iron binding;GO:0005506//iron ion binding	GO:0009941//chloroplast envelope;GO:0005739//mitochondrion;GO:0005623//cell;GO:0009570//chloroplast stroma;GO:0009507//chloroplast
	AT1G55660	NP_001185242.1	FBD, F-box and Leucine Rich Repeat domains containing protein [Arabidopsis thaliana]	0.016	1	2	1.33	0.001022	F-box/LRR-repeat protein At1g55660 OS=Arabidopsis thaliana GN=At1g55660 PE=2 SV=1	K06911|1|8e-15|80.5|bna:106353157|uncharacterized protein!K11843|2|2e-12|73.2|aip:110267024|ubiquitin carboxyl-terminal hydrolase 14 [EC:3.4.19.12]!K01322|3|6e-09|62.4|csat:104767606|prolyl oligopeptidase [EC:3.4.21.26]!K04733|4|4e-08|60.1|mtr:MTR_7g056420|interleukin-1 receptor-associated kinase 4 [EC:2.7.11.1]	-	-	-
	AT3G04480	NP_187098.2	endoribonuclease [Arabidopsis thaliana]	0.049	3	3	1.33	0.001864	-	K06927|1|0.0|1483|ath:AT3G04480|diphthine-ammonia ligase [EC:6.3.1.14]	-	-	-
	AT5G22480	NP_197640.1	ZPR1 zinc-finger domain protein [Arabidopsis thaliana]	0.108	2	4	1.33	0.02645	-	K06874|1|0.0|1019|ath:AT5G22480|zinc finger protein		GO:0008270//zinc ion binding	GO:0005737//cytoplasm;GO:0005634//nucleus;GO:0005829//cytosol
	AT3G32980	NP_850652.1	Peroxidase superfamily protein [Arabidopsis thaliana]	0.219	2	7	1.33	0.03286	Peroxidase 32 OS=Arabidopsis thaliana GN=PER32 PE=1 SV=3	K00430|1|0.0|725|ath:AT3G32980|peroxidase [EC:1.11.1.7]	GO:0009735//response to cytokinin;GO:0006979//response to oxidative stress;GO:0042744//hydrogen peroxide catabolic process	GO:0020037//heme binding;GO:0046872//metal ion binding;GO:0004601//peroxidase activity	GO:0005618//cell wall;GO:0016020//membrane;GO:0005773//vacuole;GO:0005576//extracellular region;GO:0009507//chloroplast
ELP2	AT1G49540	NP_175377.2	elongator protein 2 [Arabidopsis thaliana]	0.021	2	2	1.33	0.03354	Elongator complex protein 2 OS=Arabidopsis thaliana GN=ELP2 PE=1 SV=1	K11374|1|0.0|1731|ath:AT1G49540|elongator complex protein 2	GO:0008284//positive regulation of cell proliferation;GO:0031538//negative regulation of anthocyanin metabolic process;GO:0009737//response to abscisic acid;GO:2000024//regulation of leaf development;GO:0031349//positive regulation of defense response;GO:0009738//abscisic acid-activated signaling pathway;GO:1901535//regulation of DNA demethylation;GO:0006952//defense response;GO:0006355//regulati…	GO:0016746//transferase activity, transferring acyl groups	GO:0005737//cytoplasm;GO:0005634//nucleus;GO:0033588//Elongator holoenzyme complex
	AT5G19300	NP_197431.2	methyltransferase C9orf114 protein [Arabidopsis thaliana]	0.038	1	2	1.33	0.551	-	K09142|1|0.0|713|csat:104706252|uncharacterized protein		GO:0008168//methyltransferase activity	-
CM2	AT5G10870	NP_196648.1	chorismate mutase 2 [Arabidopsis thaliana]	0.125	3	5	1.32	9.28E-10	Chorismate mutase 2 OS=Arabidopsis thaliana GN=CM2 PE=1 SV=1	K01850|1|0.0|544|ath:AT5G10870|chorismate mutase [EC:5.4.99.5]	GO:0046417//chorismate metabolic process;GO:0009073//aromatic amino acid family biosynthetic process	GO:0004106//chorismate mutase activity	GO:0005737//cytoplasm;GO:0005829//cytosol
GSTF9	AT2G30860	NP_180643.1	glutathione S-transferase PHI 9 [Arabidopsis thaliana]	0.451	11	140	1.32	2.44E-07	Glutathione S-transferase F9 OS=Arabidopsis thaliana GN=GSTF9 PE=1 SV=1	K00799|1|9e-158|438|aly:ARALYDRAFT_482003|glutathione S-transferase [EC:2.5.1.18]	GO:0009407//toxin catabolic process;GO:0042742//defense response to bacterium;GO:0006952//defense response;GO:0046686//response to cadmium ion;GO:0006749//glutathione metabolic process;GO:0010043//response to zinc ion	GO:0004364//glutathione transferase activity;GO:0043295//glutathione binding;GO:0005507//copper ion binding;GO:0004602//glutathione peroxidase activity	GO:0005737//cytoplasm;GO:0009579//thylakoid;GO:0048046//apoplast;GO:0005773//vacuole;GO:0009570//chloroplast stroma;GO:0005829//cytosol;GO:0009506//plasmodesma;GO:0005886//plasma membrane;GO:0009507//chloroplast
CMT3	AT1G69770	NP_177135.1	chromomethylase 3 [Arabidopsis thaliana]	0.014	1	1	1.32	4.84E-06	DNA (cytosine-5)-methyltransferase CMT3 OS=Arabidopsis thaliana GN=CMT3 PE=1 SV=2	K00558|1|0.0|1742|ath:AT1G69770|DNA (cytosine-5)-methyltransferase 1 [EC:2.1.1.37]	GO:0006306//DNA methylation;GO:0010069//zygote asymmetric cytokinesis in embryo sac;GO:0006342//chromatin silencing;GO:0006351//transcription, DNA-templated;GO:0051567//histone H3-K9 methylation;GO:0045814//negative regulation of gene expression, epigenetic;GO:0010425//DNA methylation on cytosine within a CNG sequence	GO:0003886//DNA (cytosine-5-)-methyltransferase activity;GO:0003677//DNA binding;GO:0003682//chromatin binding	GO:0005634//nucleus
NAI2	AT3G15950	NP_001030708.1	DNA topoisomerase-like protein [Arabidopsis thaliana]	0.14	10	16	1.32	8.32E-06	TSA1-like protein OS=Arabidopsis thaliana GN=NAI2 PE=1 SV=1	-	GO:0080119//ER body organization;GO:0009651//response to salt stress		GO:0010168//ER body;GO:0016020//membrane;GO:0005777//peroxisome;GO:0005788//endoplasmic reticulum lumen;GO:0009506//plasmodesma
GSTU4	AT2G29460	NP_180507.1	glutathione S-transferase tau 4 [Arabidopsis thaliana]	0.174	4	4	1.32	1.11E-05	Glutathione S-transferase U4 OS=Arabidopsis thaliana GN=GSTU4 PE=1 SV=1	K00799|1|3e-162|451|ath:AT2G29460|glutathione S-transferase [EC:2.5.1.18]	GO:0006749//glutathione metabolic process;GO:0009407//toxin catabolic process	GO:0004364//glutathione transferase activity;GO:0016740//transferase activity	GO:0005737//cytoplasm;GO:0005829//cytosol
	AT4G33060	NP_195032.2	Cyclophilin-like peptidyl-prolyl cis-trans isomerase family protein [Arabidopsis thaliana]	0.034	2	2	1.32	1.22E-05	Peptidyl-prolyl cis-trans isomerase CYP57 OS=Arabidopsis thaliana GN=CYP57 PE=1 SV=1	K12737|1|0.0|1024|ath:AT4G33060|peptidyl-prolyl cis-trans isomerase SDCCAG10 [EC:5.2.1.8]	GO:0006457//protein folding	GO:0003755//peptidyl-prolyl cis-trans isomerase activity	GO:0005737//cytoplasm;GO:0005634//nucleus;GO:0009506//plasmodesma
IDH2	AT2G17130	NP_849963.1	isocitrate dehydrogenase subunit 2 [Arabidopsis thaliana]	0.149	2	3	1.32	1.65E-05	Isocitrate dehydrogenase [NAD] regulatory subunit 2, mitochondrial OS=Arabidopsis thaliana GN=IDH2 PE=1 SV=2	K00030|1|0.0|740|ath:AT2G17130|isocitrate dehydrogenase (NAD+) [EC:1.1.1.41]	GO:0006099//tricarboxylic acid cycle	GO:0046872//metal ion binding;GO:0004449//isocitrate dehydrogenase (NAD+) activity	GO:0005739//mitochondrion
	AT1G33270	NP_973957.1	Acyl transferase/acyl hydrolase/lysophospholipase superfamily protein [Arabidopsis thaliana]	0.031	1	1	1.32	2.58E-05	-	-	GO:0019433//triglyceride catabolic process;GO:0016042//lipid catabolic process;GO:0055088//lipid homeostasis	GO:0016787//hydrolase activity;GO:0004806//triglyceride lipase activity;GO:0016740//transferase activity	GO:0005737//cytoplasm;GO:0005811//lipid droplet;GO:0016020//membrane
LSM3A	AT1G21190	NP_173542.1	Small nuclear ribonucleoprotein family protein [Arabidopsis thaliana]	0.278	1	1	1.32	8.58E-05	Sm-like protein LSM3A OS=Arabidopsis thaliana GN=LSM3A PE=1 SV=1	K12622|1|3e-63|190|ath:AT1G21190|U6 snRNA-associated Sm-like protein LSm3	GO:0033962//cytoplasmic mRNA processing body assembly;GO:0000398//mRNA splicing, via spliceosome;GO:0000956//nuclear-transcribed mRNA catabolic process	GO:0003723//RNA binding	GO:0046540//U4/U6 x U5 tri-snRNP complex;GO:0071011//precatalytic spliceosome;GO:0071013//catalytic step 2 spliceosome;GO:0000932//P-body;GO:0030529//intracellular ribonucleoprotein complex;GO:0005688//U6 snRNP;GO:1990726//Lsm1-7-Pat1 complex
FAS4	AT1G33390	NP_001320693.1	RNA helicase family protein [Arabidopsis thaliana]	0.015	1	1	1.32	0.0002244	ATP-dependent RNA helicase DEAH13 OS=Arabidopsis thaliana GN=FAS4 PE=2 SV=1	K14780|1|0.0|2563|ath:AT1G33390|ATP-dependent RNA helicase DHX37/DHR1 [EC:3.6.4.13]	GO:0006396//RNA processing	GO:0004004//ATP-dependent RNA helicase activity;GO:0004386//helicase activity;GO:0005524//ATP binding;GO:0003723//RNA binding	GO:0005737//cytoplasm
	AT3G56410	NP_001325603.1	hypothetical protein (DUF3133) [Arabidopsis thaliana]	0.009	1	1	1.32	0.0005473	Protein ENHANCED DISEASE RESISTANCE 4 OS=Arabidopsis thaliana GN=EDR4 PE=1 SV=1	-	-	-	-
	AT1G52000	NP_001320196.1	Mannose-binding lectin superfamily protein [Arabidopsis thaliana]	0.199	12	30	1.32	0.0007034	Jacalin-related lectin 5 OS=Arabidopsis thaliana GN=JAL5 PE=2 SV=1	-	GO:0006952//defense response	GO:0030246//carbohydrate binding	GO:0005773//vacuole;GO:0005634//nucleus
	AT3G28220	NP_189462.1	TRAF-like family protein [Arabidopsis thaliana]	0.311	11	23	1.32	0.00125	Ubiquitin carboxyl-terminal hydrolase 12 OS=Arabidopsis thaliana GN=UBP12 PE=1 SV=2	K10523|1|3e-54|186|hbr:110645119|speckle-type POZ protein			GO:0005773//vacuole;GO:0009941//chloroplast envelope;GO:0016021//integral component of membrane
	AT1G08050	NP_172283.1	Zinc finger (C3HC4-type RING finger) family protein [Arabidopsis thaliana]	0.042	2	2	1.32	0.001398	-	-			GO:0005886//plasma membrane
HY5	AT5G11260	NP_568246.1	Basic-leucine zipper (bZIP) transcription factor family protein [Arabidopsis thaliana]	0.071	1	1	1.32	0.002758	Transcription factor HY5 OS=Arabidopsis thaliana GN=HY5 PE=1 SV=1	K16241|1|2e-115|328|ath:AT5G11260|transcription factor HY5	GO:0031539//positive regulation of anthocyanin metabolic process;GO:0009737//response to abscisic acid;GO:0009738//abscisic acid-activated signaling pathway;GO:0010218//response to far red light;GO:0080167//response to karrikin;GO:0006351//transcription, DNA-templated;GO:0009585//red, far-red light phototransduction;GO:0042753//positive regulation of circadian rhythm;GO:0009787//regulation of abs…	GO:0003677//DNA binding;GO:0043565//sequence-specific DNA binding;GO:0003690//double-stranded DNA binding;GO:0003700//DNA binding transcription factor activity;GO:0000977//RNA polymerase II regulatory region sequence-specific DNA binding	GO:0005634//nucleus;GO:0032993//protein-DNA complex
	AT4G33540	NP_001328731.1	metallo-beta-lactamase family protein [Arabidopsis thaliana]	0.025	1	1	1.32	0.01906	-	K00901|1|4e-59|209|apro:F751_1887|diacylglycerol kinase (ATP) [EC:2.7.1.107]	GO:0046685//response to arsenic-containing substance	GO:0019904//protein domain specific binding	-
ARL1	AT1G24120	NP_173822.2	ARG1-like 1 [Arabidopsis thaliana]	0.025	1	1	1.32	0.02134	Chaperone protein dnaJ 16 OS=Arabidopsis thaliana GN=ATJ16 PE=2 SV=1	K14566|1|4e-24|103|aof:109844566|U3 small nucleolar RNA-associated protein 24!K09510|2|2e-15|81.6|ats:109736603|DnaJ homolog subfamily B member 4	GO:0009737//response to abscisic acid		GO:0016020//membrane
	AT4G01870	NP_192096.1	tolB protein-like protein [Arabidopsis thaliana]	0.267	12	20	1.31	8.55E-08	-	-	GO:0006508//proteolysis	-	-
	AT3G28940	NP_566840.1	AIG2-like (avirulence induced gene) family protein [Arabidopsis thaliana]	0.071	2	5	1.31	1.60E-07	Protein AIG2 B OS=Arabidopsis thaliana GN=AIG2B PE=2 SV=1	-	GO:0009617//response to bacterium	GO:0016746//transferase activity, transferring acyl groups;GO:0019904//protein domain specific binding	GO:0005829//cytosol;GO:0005886//plasma membrane;GO:0009507//chloroplast
	AT1G07700	NP_001318945.1	Thioredoxin superfamily protein [Arabidopsis thaliana]	0.083	2	8	1.31	1.09E-05	Thioredoxin-like 4, chloroplastic OS=Arabidopsis thaliana GN=At1g07700 PE=2 SV=1	K03671|1|3e-70|214|aip:107639550|thioredoxin 1	GO:0045454//cell redox homeostasis;GO:0006662//glycerol ether metabolic process;GO:0034599//cellular response to oxidative stress	GO:0047134//protein-disulfide reductase activity;GO:0016671//oxidoreductase activity, acting on a sulfur group of donors, disulfide as acceptor;GO:0004791//thioredoxin-disulfide reductase activity;GO:0015035//protein disulfide oxidoreductase activity	GO:0005737//cytoplasm;GO:0009570//chloroplast stroma;GO:0005623//cell;GO:0009507//chloroplast
	AT5G37740	NP_198590.1	Calcium-dependent lipid-binding (CaLB domain) family protein [Arabidopsis thaliana]	0.089	1	1	1.31	1.14E-05	Protein C2-DOMAIN ABA-RELATED 1 OS=Arabidopsis thaliana GN=CAR1 PE=1 SV=1	K01537|1|7e-47|167|jcu:105638585|Ca2+-transporting ATPase [EC:3.6.3.8]!K12486|2|5e-43|149|osa:9271389|stromal membrane-associated protein	GO:0009738//abscisic acid-activated signaling pathway;GO:0043547//positive regulation of GTPase activity;GO:0009789//positive regulation of abscisic acid-activated signaling pathway	GO:0005543//phospholipid binding;GO:0005096//GTPase activator activity;GO:0046872//metal ion binding	GO:0005634//nucleus;GO:0005886//plasma membrane
UGT73B2	AT4G34135	NP_567954.1	UDP-glucosyltransferase 73B2 [Arabidopsis thaliana]	0.019	1	1	1.31	3.85E-05	UDP-glucosyl transferase 73B2 OS=Arabidopsis thaliana GN=UGT73B2 PE=1 SV=1	K13496|1|2e-148|444|atr:18422858|UDP-glucosyl transferase 73C [EC:2.4.1.-]!K14595|2|3e-145|429|fve:101300556|abscisate beta-glucosyltransferase [EC:2.4.1.263]	GO:0051555//flavonol biosynthetic process;GO:0008152//metabolic process;GO:0051707//response to other organism	GO:0035251//UDP-glucosyltransferase activity;GO:0047893//flavonol 3-O-glucosyltransferase activity;GO:0080043//quercetin 3-O-glucosyltransferase activity;GO:0080044//quercetin 7-O-glucosyltransferase activity;GO:0016758//transferase activity, transferring hexosyl groups	GO:0043231//intracellular membrane-bounded organelle
	AT5G05190	NP_196138.1	hypothetical protein (DUF3133) [Arabidopsis thaliana]	0.016	1	1	1.31	4.97E-05	Protein ENHANCED DISEASE RESISTANCE 4 OS=Arabidopsis thaliana GN=EDR4 PE=1 SV=1	K04733|1|7e-09|62.8|lsv:111880161|interleukin-1 receptor-associated kinase 4 [EC:2.7.11.1]	GO:0006897//endocytosis;GO:0009863//salicylic acid mediated signaling pathway;GO:0009620//response to fungus;GO:0030100//regulation of endocytosis;GO:0006952//defense response;GO:1900150//regulation of defense response to fungus		GO:0005886//plasma membrane;GO:0005768//endosome
PAB5	AT1G71770	NP_001185373.1	poly(A)-binding protein 5 [Arabidopsis thaliana]	0.038	1	1	1.31	5.09E-05	Polyadenylate-binding protein 5 OS=Arabidopsis thaliana GN=PAB5 PE=1 SV=3	K13126|1|0.0|1401|ath:AT1G71770|polyadenylate-binding protein	GO:0000289//nuclear-transcribed mRNA poly(A) tail shortening;GO:0006417//regulation of translation;GO:0006413//translational initiation	GO:0008143//poly(A) binding;GO:0003723//RNA binding	GO:0005737//cytoplasm;GO:0005634//nucleus;GO:0005829//cytosol
HCHIB	AT3G12500	NP_566426.2	basic chitinase [Arabidopsis thaliana]	0.146	3	6	1.31	6.01E-05	Basic endochitinase B OS=Arabidopsis thaliana GN=CHI-B PE=1 SV=3	K20547|1|0.0|693|ath:AT3G12500|basic endochitinase B [EC:3.2.1.14]	GO:0006032//chitin catabolic process;GO:0005975//carbohydrate metabolic process;GO:0009626//plant-type hypersensitive response;GO:0016998//cell wall macromolecule catabolic process;GO:0031640//killing of cells of other organism;GO:0050832//defense response to fungus;GO:0046686//response to cadmium ion;GO:0000272//polysaccharide catabolic process	GO:0008061//chitin binding;GO:0004568//chitinase activity	GO:0005773//vacuole;GO:0005829//cytosol;GO:0005774//vacuolar membrane
	AT4G10500	NP_192788.1	2-oxoglutarate (2OG) and Fe(II)-dependent oxygenase superfamily protein [Arabidopsis thaliana]	0.029	1	1	1.31	0.0004356	Protein DMR6-LIKE OXYGENASE 1 OS=Arabidopsis thaliana GN=DLO1 PE=1 SV=1	K05278|1|7e-70|225|ccaj:109804443|flavonol synthase [EC:1.14.20.6]!K06892|2|2e-69|224|jre:109000614|feruloyl-CoA ortho-hydroxylase [EC:1.14.11.-]!K18054|4|1e-67|220|sita:101760942|2'-deoxymugineic-acid 2'-dioxygenase / mugineic-acid 3-dioxygenase [EC:1.14.11.24 1.14.11.25]	GO:0010150//leaf senescence;GO:0009751//response to salicylic acid;GO:0009620//response to fungus;GO:0046244//salicylic acid catabolic process;GO:0009617//response to bacterium;GO:0002229//defense response to oomycetes;GO:0002239//response to oomycetes	GO:0051213//dioxygenase activity;GO:0046872//metal ion binding;GO:0016491//oxidoreductase activity	-
JAL23	AT2G39330	NP_001318382.1	jacalin-related lectin 23 [Arabidopsis thaliana]	0.455	18	47	1.31	0.0006134	Jacalin-related lectin 23 OS=Arabidopsis thaliana GN=JAL23 PE=1 SV=1	K04733|1|4e-07|57.0|lsv:111908570|interleukin-1 receptor-associated kinase 4 [EC:2.7.11.1]!K03695|2|4e-06|54.3|adu:107486671|ATP-dependent Clp protease ATP-binding subunit ClpB		GO:0030246//carbohydrate binding	GO:0005773//vacuole;GO:0009506//plasmodesma
	AT3G52730	NP_190841.1	ubiquinol-cytochrome C reductase UQCRX/QCR9-like family protein [Arabidopsis thaliana]	0.319	2	3	1.31	0.0008192	Cytochrome b-c1 complex subunit 9 OS=Solanum tuberosum PE=1 SV=1	K00419|1|2e-47|148|crb:17885315|ubiquinol-cytochrome c reductase subunit 9	GO:1902600//hydrogen ion transmembrane transport;GO:0006122//mitochondrial electron transport, ubiquinol to cytochrome c;GO:0009060//aerobic respiration;GO:0034551//mitochondrial respiratory chain complex III assembly		GO:0016020//membrane;GO:0005739//mitochondrion;GO:0005750//mitochondrial respiratory chain complex III
	AT1G30730	NP_174360.1	FAD-binding Berberine family protein [Arabidopsis thaliana]	0.011	1	1	1.31	0.0009167	Berberine bridge enzyme-like 11 OS=Arabidopsis thaliana GN=At1g30730 PE=2 SV=1	K22395|1|5e-178|517|oeu:111370037|cinnamyl-alcohol dehydrogenase [EC:1.1.1.195]		GO:0016614//oxidoreductase activity, acting on CH-OH group of donors;GO:0050660//flavin adenine dinucleotide binding	GO:0005618//cell wall;GO:0005576//extracellular region
UGT87A2	AT2G30140	NP_001077979.1	UDP-Glycosyltransferase superfamily protein [Arabidopsis thaliana]	0.134	6	7	1.31	0.001522	UDP-glycosyltransferase 87A2 OS=Arabidopsis thaliana GN=UGT87A2 PE=1 SV=1	K13691|1|6e-71|235|oeu:111371433|pathogen-inducible salicylic acid glucosyltransferase [EC:2.4.1.-]	GO:0009909//regulation of flower development;GO:0008152//metabolic process	GO:0080044//quercetin 7-O-glucosyltransferase activity;GO:0080043//quercetin 3-O-glucosyltransferase activity;GO:0016758//transferase activity, transferring hexosyl groups	GO:0005737//cytoplasm;GO:0005634//nucleus;GO:0005829//cytosol
	AT3G18500	NP_188479.3	DNAse I-like superfamily protein [Arabidopsis thaliana]	0.033	1	1	1.31	0.00224	Carbon catabolite repressor protein 4 homolog 3 OS=Arabidopsis thaliana GN=CCR4-3 PE=2 SV=2	K18729|1|4e-153|444|cann:107862144|protein angel	GO:0006355//regulation of transcription, DNA-templated;GO:0006351//transcription, DNA-templated	GO:0004535//poly(A)-specific ribonuclease activity;GO:0003723//RNA binding;GO:0046872//metal ion binding	GO:0005737//cytoplasm;GO:0005634//nucleus
GRP23	AT2G32690	NP_001154548.1	glycine-rich protein 23 [Arabidopsis thaliana]	0.105	1	1	1.31	0.003612	Glycine-rich protein 23 OS=Arabidopsis thaliana GN=GRP23 PE=2 SV=1	-	GO:0009751//response to salicylic acid;GO:0009737//response to abscisic acid	-	-
GPS1	AT2G34630	NP_850234.1	geranyl diphosphate synthase 1 [Arabidopsis thaliana]	0.103	3	6	1.31	0.004903	Solanesyl diphosphate synthase 3, chloroplastic/mitochondrial OS=Arabidopsis thaliana GN=SPS3 PE=1 SV=1	K14066|1|0.0|651|ath:AT2G34630|geranyl diphosphate synthase [EC:2.5.1.1]	GO:0009793//embryo development ending in seed dormancy;GO:0008299//isoprenoid biosynthetic process;GO:0006744//ubiquinone biosynthetic process	GO:0052924//all-trans-nonaprenyl-diphosphate synthase (geranylgeranyl-diphosphate specific) activity;GO:0004659//prenyltransferase activity;GO:0046872//metal ion binding;GO:0016740//transferase activity;GO:0050347//trans-octaprenyltranstransferase activity	GO:0009536//plastid;GO:0005739//mitochondrion;GO:0009507//chloroplast
GPX8	AT1G63460	NP_564813.1	glutathione peroxidase 8 [Arabidopsis thaliana]	0.084	1	2	1.31	0.009497	Probable glutathione peroxidase 8 OS=Arabidopsis thaliana GN=GPX8 PE=2 SV=1	K00432|1|3e-122|345|ath:AT1G63460|glutathione peroxidase [EC:1.11.1.9]	GO:0006979//response to oxidative stress	GO:0004601//peroxidase activity;GO:0004602//glutathione peroxidase activity	GO:0005634//nucleus;GO:0005829//cytosol
	AT2G26780	NP_001323492.1	ARM repeat superfamily protein [Arabidopsis thaliana]	0.012	1	1	1.31	0.06085	-	K11886|1|0.0|3704|ath:AT2G26780|proteasome component ECM29	GO:0043248//proteasome assembly	GO:0032947//protein complex scaffold activity	GO:0016020//membrane
GSTU27	AT3G43800	NP_189966.1	glutathione S-transferase tau 27 [Arabidopsis thaliana]	0.26	7	12	1.3	6.78E-09	Glutathione S-transferase U27 OS=Arabidopsis thaliana GN=GSTU27 PE=2 SV=1	K00799|1|2e-168|467|ath:AT3G43800|glutathione S-transferase [EC:2.5.1.18]	GO:0009407//toxin catabolic process;GO:0006749//glutathione metabolic process;GO:0080167//response to karrikin	GO:0004364//glutathione transferase activity	GO:0005737//cytoplasm;GO:0005829//cytosol
PFK3	AT4G26270	NP_567742.1	phosphofructokinase 3 [Arabidopsis thaliana]	0.133	1	1	1.3	2.76E-07	ATP-dependent 6-phosphofructokinase 3 OS=Arabidopsis thaliana GN=PFK3 PE=1 SV=1	K00850|1|0.0|1009|ath:AT4G26270|6-phosphofructokinase 1 [EC:2.7.1.11]	GO:0010053//root epidermal cell differentiation;GO:0006096//glycolytic process;GO:0006002//fructose 6-phosphate metabolic process	GO:0005524//ATP binding;GO:0003872//6-phosphofructokinase activity;GO:0046872//metal ion binding	GO:0005737//cytoplasm;GO:0005829//cytosol
BETA-UP	AT5G64370	NP_201242.2	beta-ureidopropionase [Arabidopsis thaliana]	0.203	6	7	1.3	2.78E-07	Beta-ureidopropionase OS=Arabidopsis thaliana GN=PYD3 PE=1 SV=1	K01431|1|0.0|856|ath:AT5G64370|beta-ureidopropionase [EC:3.5.1.6]	GO:0043562//cellular response to nitrogen levels;GO:0019483//beta-alanine biosynthetic process;GO:0006807//nitrogen compound metabolic process;GO:0006212//uracil catabolic process	GO:0003837//beta-ureidopropionase activity;GO:0016810//hydrolase activity, acting on carbon-nitrogen (but not peptide) bonds	GO:0005829//cytosol
SS2	AT1G74020	NP_177542.1	strictosidine synthase 2 [Arabidopsis thaliana]	0.182	4	9	1.3	3.43E-07	Protein STRICTOSIDINE SYNTHASE-LIKE 12 OS=Arabidopsis thaliana GN=SSL12 PE=2 SV=2	K01757|1|0.0|671|ath:AT1G74020|strictosidine synthase [EC:4.3.3.2]	GO:0009753//response to jasmonic acid;GO:0009820//alkaloid metabolic process;GO:0051365//cellular response to potassium ion starvation;GO:0009611//response to wounding;GO:0009058//biosynthetic process	GO:0016829//lyase activity;GO:0016788//hydrolase activity, acting on ester bonds;GO:0016844//strictosidine synthase activity	GO:0005794//Golgi apparatus;GO:0005783//endoplasmic reticulum;GO:0005773//vacuole;GO:0005774//vacuolar membrane;GO:0005886//plasma membrane;GO:0009506//plasmodesma
LACS7	AT5G27600	NP_198112.2	long-chain acyl-CoA synthetase 7 [Arabidopsis thaliana]	0.079	3	3	1.3	3.59E-07	Long chain acyl-CoA synthetase 7, peroxisomal OS=Arabidopsis thaliana GN=LACS7 PE=1 SV=2	K01897|1|0.0|1450|ath:AT5G27600|long-chain acyl-CoA synthetase [EC:6.2.1.3]	GO:0006631//fatty acid metabolic process;GO:0010193//response to ozone;GO:0008152//metabolic process;GO:0009651//response to salt stress	GO:0102391//decanoate--CoA ligase activity;GO:0003824//catalytic activity;GO:0004467//long-chain fatty acid-CoA ligase activity;GO:0005524//ATP binding	GO:0005777//peroxisome
	AT5G63260	NP_201131.1	Zinc finger C-x8-C-x5-C-x3-H type family protein [Arabidopsis thaliana]	0.074	2	2	1.3	5.43E-07	Zinc finger CCCH domain-containing protein 67 OS=Arabidopsis thaliana GN=At5g63260 PE=2 SV=2	K23048|1|4e-118|360|ccav:112509964|RING finger protein unkempt!K13832|3|4e-28|122|boe:106335320|3-dehydroquinate dehydratase / shikimate dehydrogenase [EC:4.2.1.10 1.1.1.25]		GO:0046872//metal ion binding;GO:0003729//mRNA binding;GO:0003677//DNA binding	GO:0005634//nucleus
CAD1	AT1G72680	NP_177412.1	cinnamyl-alcohol dehydrogenase [Arabidopsis thaliana]	0.355	9	16	1.3	6.35E-07	Probable cinnamyl alcohol dehydrogenase 1 OS=Arabidopsis thaliana GN=CAD1 PE=2 SV=1	K00083|1|0.0|738|ath:AT1G72680|cinnamyl-alcohol dehydrogenase [EC:1.1.1.195]	GO:0009809//lignin biosynthetic process	GO:0052747//sinapyl alcohol dehydrogenase activity;GO:0045551//cinnamyl-alcohol dehydrogenase activity;GO:0008270//zinc ion binding;GO:0016491//oxidoreductase activity	GO:0005829//cytosol
ATERDJ3B	AT3G62600	NP_191819.1	DNAJ heat shock family protein [Arabidopsis thaliana]	0.159	5	8	1.3	1.72E-06	DnaJ protein ERDJ3B OS=Arabidopsis thaliana GN=ERDJ3B PE=1 SV=1	K09517|1|0.0|714|ath:AT3G62600|DnaJ homolog subfamily B member 11	GO:0006457//protein folding;GO:0052033//pathogen-associated molecular pattern dependent induction by symbiont of host innate immune response	GO:0051082//unfolded protein binding	GO:0005783//endoplasmic reticulum;GO:0005788//endoplasmic reticulum lumen;GO:0005886//plasma membrane
TSB2	AT4G27070	NP_194437.1	tryptophan synthase beta-subunit 2 [Arabidopsis thaliana]	0.274	2	3	1.3	4.67E-06	Tryptophan synthase beta chain 2, chloroplastic OS=Arabidopsis thaliana GN=TSB2 PE=1 SV=2	K01696|1|0.0|979|ath:AT4G27070|tryptophan synthase beta chain [EC:4.2.1.20]	GO:0000162//tryptophan biosynthetic process	GO:0004834//tryptophan synthase activity	GO:0009570//chloroplast stroma;GO:0009941//chloroplast envelope
	AT4G36430	NP_195361.1	Peroxidase superfamily protein [Arabidopsis thaliana]	0.142	3	5	1.3	9.61E-06	Peroxidase 49 OS=Arabidopsis thaliana GN=PER49 PE=2 SV=2	K00430|1|0.0|679|ath:AT4G36430|peroxidase [EC:1.11.1.7]	GO:0006979//response to oxidative stress;GO:0042744//hydrogen peroxide catabolic process	GO:0020037//heme binding;GO:0046872//metal ion binding;GO:0004601//peroxidase activity	GO:0005618//cell wall;GO:0005576//extracellular region
	AT4G01610	NP_849281.1	Cysteine proteinases superfamily protein [Arabidopsis thaliana]	0.156	4	10	1.3	1.66E-05	Cathepsin B-like protease 3 OS=Arabidopsis thaliana GN=CATHB3 PE=1 SV=1	K01363|1|0.0|742|ath:AT4G01610|cathepsin B [EC:3.4.22.1]	GO:0006952//defense response;GO:0051603//proteolysis involved in cellular protein catabolic process;GO:0050790//regulation of catalytic activity	GO:0004197//cysteine-type endopeptidase activity	GO:0005615//extracellular space;GO:0005773//vacuole;GO:0005829//cytosol;GO:0005764//lysosome
HMT3	AT3G22740	NP_566715.1	homocysteine S-methyltransferase 3 [Arabidopsis thaliana]	0.055	2	2	1.3	2.92E-05	Homocysteine S-methyltransferase 3 OS=Arabidopsis thaliana GN=HMT3 PE=1 SV=2	K00547|1|0.0|714|ath:AT3G22740|homocysteine S-methyltransferase [EC:2.1.1.10]	GO:0009086//methionine biosynthetic process	GO:0047150//betaine-homocysteine S-methyltransferase activity;GO:0008270//zinc ion binding	GO:0005737//cytoplasm;GO:0005886//plasma membrane
Fes1A	AT3G09350	NP_566349.1	Fes1A [Arabidopsis thaliana]	0.146	5	8	1.3	4.07E-05	-	K09562|1|0.0|716|aly:ARALYDRAFT_478250|hsp70-interacting protein	GO:0009408//response to heat;GO:0009651//response to salt stress	GO:0030544//Hsp70 protein binding	GO:0005737//cytoplasm;GO:0005634//nucleus
	AT5G16950	NP_197197.1	krueppel-like factor [Arabidopsis thaliana]	0.131	1	1	1.3	4.25E-05	-	-			GO:0016021//integral component of membrane
SUMO1	AT4G26840	NP_194414.1	small ubiquitin-like modifier 1 [Arabidopsis thaliana]	0.12	1	6	1.3	0.0001519	Small ubiquitin-related modifier 1 OS=Arabidopsis thaliana GN=SUMO1 PE=1 SV=2	K12160|1|9e-70|207|ath:AT4G26840|small ubiquitin-related modifier	GO:0010286//heat acclimation;GO:0043433//negative regulation of DNA binding transcription factor activity;GO:0009408//response to heat;GO:0016925//protein sumoylation	GO:0031386//protein tag	GO:0005737//cytoplasm;GO:0005634//nucleus;GO:0005829//cytosol
FRO1	AT5G67590	NP_201560.1	NADH-ubiquinone oxidoreductase-like protein [Arabidopsis thaliana]	0.162	3	8	1.3	0.0001557	NADH dehydrogenase [ubiquinone] iron-sulfur protein 4, mitochondrial OS=Arabidopsis thaliana GN=FRO1 PE=1 SV=1	K03937|1|8e-113|320|ath:AT5G67590|NADH dehydrogenase (ubiquinone) Fe-S protein 4	GO:0009631//cold acclimation;GO:0022900//electron transport chain;GO:0006970//response to osmotic stress	GO:0050897//cobalt ion binding;GO:0008137//NADH dehydrogenase (ubiquinone) activity;GO:0016651//oxidoreductase activity, acting on NAD(P)H	GO:0005739//mitochondrion;GO:0005747//mitochondrial respiratory chain complex I
CML41	AT3G50770	NP_190646.1	calmodulin-like 41 [Arabidopsis thaliana]	0.024	1	1	1.3	0.0001898	Probable calcium-binding protein CML41 OS=Arabidopsis thaliana GN=CML41 PE=2 SV=2	K13448|1|5e-153|426|ath:AT3G50770|calcium-binding protein CML		GO:0005509//calcium ion binding	-
	AT1G24140	NP_173824.2	Matrixin family protein [Arabidopsis thaliana]	0.052	2	3	1.3	0.0002987	Metalloendoproteinase 3-MMP OS=Arabidopsis thaliana GN=3MMP PE=1 SV=1	K07761|1|1e-141|411|thj:104823666|metalloendoproteinase 5-MMP [EC:3.4.24.-]		GO:0004222//metalloendopeptidase activity;GO:0008270//zinc ion binding	GO:0031225//anchored component of membrane;GO:0031012//extracellular matrix;GO:0005886//plasma membrane
MBP1	AT1G52040	NP_175616.1	myrosinase-binding protein 1 [Arabidopsis thaliana]	0.271	8	38	1.3	0.002181	Myrosinase-binding protein 1 OS=Arabidopsis thaliana GN=MBP1 PE=2 SV=1	K03695|1|4e-09|63.9|aip:107635377|ATP-dependent Clp protease ATP-binding subunit ClpB!K04733|3|7e-09|62.8|lsv:111877420|interleukin-1 receptor-associated kinase 4 [EC:2.7.11.1]	GO:0009611//response to wounding;GO:0006952//defense response;GO:0007155//cell adhesion;GO:0009908//flower development	GO:0030246//carbohydrate binding;GO:0010180//thioglucosidase binding	GO:0005773//vacuole;GO:0005634//nucleus;GO:0010169//thioglucosidase complex
	AT5G42830	NP_199097.1	HXXXD-type acyl-transferase family protein [Arabidopsis thaliana]	0.067	2	2	1.3	0.00402	Uncharacterized acetyltransferase At3g50280 OS=Arabidopsis thaliana GN=At3g50280 PE=3 SV=1	K22889|1|6e-130|387|cqi:110705212|trichothecene 3-O-acetyltransferase [EC:2.3.1.-]		GO:0016747//transferase activity, transferring acyl groups other than amino-acyl groups	GO:0005829//cytosol
JAL33	AT3G16450	NP_001030711.1	Mannose-binding lectin superfamily protein [Arabidopsis thaliana]	0.19	4	6	1.3	0.01588	Jacalin-related lectin 33 OS=Arabidopsis thaliana GN=JAL33 PE=1 SV=1	K03695|1|3e-09|62.8|aip:107635377|ATP-dependent Clp protease ATP-binding subunit ClpB!K04733|3|3e-07|56.2|lsv:111908570|interleukin-1 receptor-associated kinase 4 [EC:2.7.11.1]	GO:0009409//response to cold;GO:0010043//response to zinc ion	GO:0030246//carbohydrate binding	GO:0005634//nucleus;GO:0009506//plasmodesma
NET4B	AT2G30500	NP_001324131.1	Kinase interacting (KIP1-like) family protein [Arabidopsis thaliana]	0.025	1	1	1.3	0.0553	Protein NETWORKED 4B OS=Arabidopsis thaliana GN=NET4B PE=2 SV=1	K10352|1|2e-45|175|ats:109769381|myosin heavy chain!K20478|3|4e-37|151|dct:110102462|golgin subfamily B member 1		GO:0003779//actin binding;GO:0016301//kinase activity	-
RFNR1	AT4G05390	NP_567293.1	root FNR 1 [Arabidopsis thaliana]	0.193	4	9	1.29	1.23E-09	Ferredoxin--NADP reductase, root isozyme 1, chloroplastic OS=Arabidopsis thaliana GN=RFNR1 PE=2 SV=2	K02641|1|0.0|786|ath:AT4G05390|ferredoxin--NADP+ reductase [EC:1.18.1.2]	GO:0015979//photosynthesis	GO:0005507//copper ion binding;GO:0004324//ferredoxin-NADP+ reductase activity	GO:0009507//chloroplast
	AT5G04885	NP_001330122.1	Glycosyl hydrolase family protein [Arabidopsis thaliana]	0.192	14	21	1.29	4.95E-09	Beta-xylosidase/alpha-L-arabinofuranosidase 2 OS=Medicago sativa subsp. varia GN=Xyl2 PE=2 SV=1	K05349|1|0.0|1383|ath:AT5G04885|beta-glucosidase [EC:3.2.1.21]	GO:0005975//carbohydrate metabolic process;GO:0009969//xyloglucan biosynthetic process;GO:0009251//glucan catabolic process	GO:0004553//hydrolase activity, hydrolyzing O-glycosyl compounds;GO:0008422//beta-glucosidase activity	GO:0005886//plasma membrane;GO:0031225//anchored component of membrane
CAM9	AT3G51920	NP_190760.1	calmodulin 9 [Arabidopsis thaliana]	0.046	1	1	1.29	2.77E-07	Calmodulin-like protein 9 OS=Arabidopsis thaliana GN=CML9 PE=1 SV=1	K13448|1|1e-106|304|ath:AT3G51920|calcium-binding protein CML	GO:0009737//response to abscisic acid;GO:0019722//calcium-mediated signaling;GO:0005513//detection of calcium ion;GO:0009414//response to water deprivation;GO:0009651//response to salt stress	GO:0005509//calcium ion binding	GO:0005634//nucleus;GO:0005829//cytosol
	AT4G16660	NP_567510.1	heat shock protein 70 (Hsp 70) family protein [Arabidopsis thaliana]	0.187	14	29	1.29	3.05E-07	Heat shock 70 kDa protein 17 OS=Arabidopsis thaliana GN=HSP70-17 PE=2 SV=1	K09486|1|0.0|1759|ath:AT4G16660|hypoxia up-regulated 1		GO:0005524//ATP binding	GO:0005794//Golgi apparatus;GO:0005783//endoplasmic reticulum;GO:0005788//endoplasmic reticulum lumen;GO:0005774//vacuolar membrane;GO:0009507//chloroplast
	AT2G04400	NP_178521.1	Aldolase-type TIM barrel family protein [Arabidopsis thaliana]	0.366	13	27	1.29	4.35E-07	Indole-3-glycerol phosphate synthase, chloroplastic OS=Arabidopsis thaliana GN=IGPS PE=1 SV=2	K01609|1|0.0|820|ath:AT2G04400|indole-3-glycerol phosphate synthase [EC:4.1.1.48]	GO:0000162//tryptophan biosynthetic process;GO:0006568//tryptophan metabolic process	GO:0004425//indole-3-glycerol-phosphate synthase activity;GO:0005507//copper ion binding	GO:0009570//chloroplast stroma;GO:0005829//cytosol;GO:0009507//chloroplast
	AT4G34180	NP_567957.1	Cyclase family protein [Arabidopsis thaliana]	0.416	8	16	1.29	4.38E-07	-	-	GO:0019441//tryptophan catabolic process to kynurenine;GO:0009651//response to salt stress;GO:0043069//negative regulation of programmed cell death	GO:0004061//arylformamidase activity	GO:0005783//endoplasmic reticulum;GO:0005794//Golgi apparatus;GO:0005618//cell wall
SEH	AT2G26740	NP_180242.1	soluble epoxide hydrolase [Arabidopsis thaliana]	0.24	6	14	1.29	1.45E-06	-	K08726|1|2e-68|215|cic:CICLE_v10001881mg|soluble epoxide hydrolase / lipid-phosphate phosphatase [EC:3.3.2.10 3.1.3.76]!K22369|5|9e-28|115|cvr:CHLNCDRAFT_141294|epoxide hydrolase 4 [EC:3.3.-.-]	GO:0009733//response to auxin;GO:0009414//response to water deprivation	GO:0016787//hydrolase activity;GO:0033961//cis-stilbene-oxide hydrolase activity;GO:0004301//epoxide hydrolase activity;GO:0003824//catalytic activity	GO:0005829//cytosol
SD3	AT4G00026	NP_001031562.1	import inner membrane translocase subunit [Arabidopsis thaliana]	0.026	1	1	1.29	4.76E-06	Probable mitochondrial import inner membrane translocase subunit TIM21 OS=Arabidopsis thaliana GN=TIM21 PE=1 SV=1	K17796|1|0.0|556|ath:AT4G00026|mitochondrial import inner membrane translocase subunit TIM21	GO:0033617//mitochondrial respiratory chain complex IV assembly;GO:0090351//seedling development;GO:0032981//mitochondrial respiratory chain complex I assembly;GO:0030150//protein import into mitochondrial matrix		GO:0016021//integral component of membrane;GO:0005739//mitochondrion;GO:0005744//mitochondrial inner membrane presequence translocase complex
FLR1	AT3G12145	NP_974291.4	Leucine-rich repeat (LRR) family protein [Arabidopsis thaliana]	0.163	5	10	1.29	3.06E-05	Leucine-rich repeat protein FLOR 1 OS=Arabidopsis thaliana GN=FLR1 PE=1 SV=1	K01188|1|8e-47|172|sita:101778196|beta-glucosidase [EC:3.2.1.21]!K13420|3|5e-34|136|brp:103839616|LRR receptor-like serine/threonine-protein kinase FLS2 [EC:2.7.11.1]	GO:0048574//long-day photoperiodism, flowering;GO:0048510//regulation of timing of transition from vegetative to reproductive phase;GO:0010228//vegetative to reproductive phase transition of meristem	GO:0008134//transcription factor binding	GO:0005737//cytoplasm;GO:0005634//nucleus;GO:0005886//plasma membrane;GO:0048471//perinuclear region of cytoplasm
	AT5G08450	NP_001031857.1	zinc finger CCCH domain protein [Arabidopsis thaliana]	0.017	1	2	1.29	3.54E-05	-	K22909|1|4e-88|292|lja:Lj0g3v0221269.1|zinc finger CCCH domain-containing protein 13!K04460|3|2e-71|255|boe:106334445|serine/threonine-protein phosphatase 5 [EC:3.1.3.16]	GO:0009737//response to abscisic acid;GO:0016575//histone deacetylation;GO:0009845//seed germination;GO:0080186//developmental vegetative growth;GO:0009908//flower development;GO:1902074//response to salt		GO:0005634//nucleus
MIPS2	AT2G22240	NP_001324779.1	myo-inositol-1-phosphate synthase 2 [Arabidopsis thaliana]	0.149	1	1	1.29	8.82E-05	Inositol-3-phosphate synthase isozyme 2 OS=Arabidopsis thaliana GN=IPS2 PE=1 SV=2	K01858|1|0.0|926|ath:AT2G22240|myo-inositol-1-phosphate synthase [EC:5.5.1.4]	GO:0009733//response to auxin;GO:0009644//response to high light intensity;GO:0051607//defense response to virus;GO:0008654//phospholipid biosynthetic process;GO:0010264//myo-inositol hexakisphosphate biosynthetic process;GO:0016036//cellular response to phosphate starvation;GO:0042542//response to hydrogen peroxide;GO:0050832//defense response to fungus;GO:0009793//embryo development ending in s…	GO:0004512//inositol-3-phosphate synthase activity	GO:0005737//cytoplasm
	AT3G48710	NP_190440.1	DEK domain-containing chromatin associated protein [Arabidopsis thaliana]	0.043	2	3	1.29	0.00011	-	K17046|1|0.0|915|ath:AT3G48710|protein DEK	GO:0006338//chromatin remodeling;GO:2000779//regulation of double-strand break repair	GO:0003682//chromatin binding;GO:0042393//histone binding	GO:0005634//nucleus
SLP2	AT1G18480	NP_564053.1	Calcineurin-like metallo-phosphoesterase superfamily protein [Arabidopsis thaliana]	0.026	1	2	1.29	0.0002896	Shewanella-like protein phosphatase 2 OS=Arabidopsis thaliana GN=SLP2 PE=1 SV=1	-		GO:0016787//hydrolase activity;GO:0016791//phosphatase activity;GO:0030145//manganese ion binding;GO:0004721//phosphoprotein phosphatase activity	GO:0005829//cytosol
	AT2G30630	NP_001325409.1	P-loop containing nucleoside triphosphate hydrolases superfamily protein [Arabidopsis thaliana]	0.038	1	1	1.29	0.0007032	-	-		GO:0016787//hydrolase activity;GO:0016301//kinase activity;GO:0005524//ATP binding	GO:0016021//integral component of membrane
HB25	AT5G65410	NP_201344.1	homeobox protein 25 [Arabidopsis thaliana]	0.057	2	3	1.29	0.002484	Zinc-finger homeodomain protein 1 OS=Arabidopsis thaliana GN=ZHD1 PE=1 SV=1	K15777|1|5e-45|163|mesc:110630336|4,5-DOPA dioxygenase extradiol [EC:1.13.11.-]!K15601|2|1e-11|69.7|cpap:110823553|lysine-specific demethylase 3 [EC:1.14.11.-]	GO:0010371//regulation of gibberellin biosynthetic process;GO:0006355//regulation of transcription, DNA-templated;GO:0006351//transcription, DNA-templated;GO:0010431//seed maturation	GO:0046872//metal ion binding;GO:0003677//DNA binding;GO:0042803//protein homodimerization activity	GO:0005634//nucleus
GRP2B	AT2G21060	NP_179702.1	glycine-rich protein 2B [Arabidopsis thaliana]	0.139	1	1	1.29	0.00379	Cold shock domain-containing protein 4 OS=Arabidopsis thaliana GN=CSP4 PE=1 SV=1	K18754|1|4e-37|131|ppp:112282897|protein lin-28!K09250|2|5e-37|133|sbi:8068258|cellular nucleic acid-binding protein	GO:0010154//fruit development;GO:0006355//regulation of transcription, DNA-templated;GO:0009793//embryo development ending in seed dormancy;GO:0009409//response to cold	GO:0008270//zinc ion binding;GO:0003677//DNA binding;GO:0003729//mRNA binding	GO:0005730//nucleolus;GO:0005634//nucleus;GO:0005829//cytosol
VPS54	AT4G19490	NP_193684.4	VPS54 [Arabidopsis thaliana]	0.014	1	1	1.29	0.006461	Vacuolar protein sorting-associated protein 54, chloroplastic OS=Arabidopsis thaliana GN=VPS54 PE=1 SV=1	K17600|1|0.0|2115|ath:AT4G19490|vacuolar protein sorting-associated protein 54	GO:0006896//Golgi to vacuole transport;GO:0042147//retrograde transport, endosome to Golgi;GO:0015031//protein transport	GO:0019905//syntaxin binding	GO:0000938//GARP complex;GO:0005829//cytosol;GO:0000139//Golgi membrane;GO:0009507//chloroplast
ckl5	AT2G19470	NP_179537.1	casein kinase I-like 5 [Arabidopsis thaliana]	0.092	2	3	1.29	0.02584	Casein kinase 1-like protein 5 OS=Arabidopsis thaliana GN=CKL5 PE=1 SV=1	K02218|1|0.0|897|ath:AT2G19470|casein kinase 1 [EC:2.7.11.1]	GO:0018105//peptidyl-serine phosphorylation;GO:0008360//regulation of cell shape	GO:0004674//protein serine/threonine kinase activity;GO:0005524//ATP binding	GO:0005737//cytoplasm;GO:0005634//nucleus
SCL30	AT3G55460	NP_567021.1	SC35-like splicing factor 30 [Arabidopsis thaliana]	0.023	1	1	1.29	0.02601	Serine/arginine-rich SC35-like splicing factor SCL30 OS=Arabidopsis thaliana GN=SCL30 PE=1 SV=1	K12900|1|8e-174|483|ath:AT3G55460|FUS-interacting serine-arginine-rich protein 1	GO:0000398//mRNA splicing, via spliceosome;GO:0006979//response to oxidative stress;GO:0008380//RNA splicing	GO:0042802//identical protein binding;GO:0003729//mRNA binding	GO:0016607//nuclear speck;GO:0005681//spliceosomal complex
RIP5	AT5G60210	NP_001190579.1	ROP interactive partner 5 [Arabidopsis thaliana]	0.02	1	1	1.29	0.03327	Interactor of constitutive active ROPs 3 OS=Arabidopsis thaliana GN=ICR3 PE=1 SV=1	K10352|1|5e-88|288|mus:103974110|myosin heavy chain			GO:0005886//plasma membrane
XXT5	AT1G74380	NP_177578.1	xyloglucan xylosyltransferase 5 [Arabidopsis thaliana]	0.039	2	2	1.29	0.05417	Probable xyloglucan 6-xylosyltransferase 5 OS=Arabidopsis thaliana GN=XXT5 PE=1 SV=1	K08238|1|0.0|950|ath:AT1G74380|xyloglucan 6-xylosyltransferase [EC:2.4.2.39]	GO:0048767//root hair elongation;GO:0009969//xyloglucan biosynthetic process;GO:0010411//xyloglucan metabolic process	GO:0016757//transferase activity, transferring glycosyl groups;GO:0016758//transferase activity, transferring hexosyl groups;GO:0033843//xyloglucan 6-xylosyltransferase activity	GO:0005794//Golgi apparatus;GO:0016021//integral component of membrane;GO:0005802//trans-Golgi network;GO:0000139//Golgi membrane;GO:0005768//endosome
	AT1G15860	NP_001154344.1	defective in cullin neddylation protein (DUF298) [Arabidopsis thaliana]	0.079	2	4	1.29	0.06246	-	K17824|1|5e-172|476|ath:AT1G15860|DCN1-like protein 4/5	GO:0045116//protein neddylation;GO:0051443//positive regulation of ubiquitin-protein transferase activity	GO:0031624//ubiquitin conjugating enzyme binding;GO:0097602//cullin family protein binding;GO:0032182//ubiquitin-like protein binding	GO:0000151//ubiquitin ligase complex
UBP2	AT1G04860	NP_563719.1	ubiquitin-specific protease 2 [Arabidopsis thaliana]	0.024	2	2	1.29	0.1596	Ubiquitin carboxyl-terminal hydrolase 2 OS=Arabidopsis thaliana GN=UBP2 PE=1 SV=2	K11844|1|0.0|1974|ath:AT1G04860|ubiquitin carboxyl-terminal hydrolase 16/45 [EC:3.4.19.12]	GO:0006511//ubiquitin-dependent protein catabolic process;GO:0016579//protein deubiquitination	GO:0008270//zinc ion binding;GO:0036459//thiol-dependent ubiquitinyl hydrolase activity	GO:0000502//proteasome complex;GO:0009507//chloroplast
	AT3G29075	NP_189551.1	glycine-rich protein [Arabidopsis thaliana]	0.031	1	1	1.29	0.4587	Uncharacterized protein At5g39570 OS=Arabidopsis thaliana GN=At5g39570 PE=1 SV=1	K04733|1|7e-24|105|hbr:110632691|interleukin-1 receptor-associated kinase 4 [EC:2.7.11.1]		GO:0003729//mRNA binding	GO:0005634//nucleus;GO:0005829//cytosol
	AT3G44100	NP_189996.1	MD-2-related lipid recognition domain-containing protein [Arabidopsis thaliana]	0.211	3	7	1.28	1.63E-10	-	-	GO:0032366//intracellular sterol transport		GO:0005618//cell wall;GO:0005773//vacuole;GO:0031225//anchored component of membrane;GO:0005622//intracellular
	AT5G20400	NP_197540.1	2-oxoglutarate (2OG) and Fe(II)-dependent oxygenase superfamily protein [Arabidopsis thaliana]	0.055	2	2	1.28	1.04E-08	Protein SRG1 OS=Arabidopsis thaliana GN=SRG1 PE=2 SV=1	K05278|1|5e-63|207|lja:Lj1g3v1380920.1|flavonol synthase [EC:1.14.20.6]!K05277|2|1e-62|207|dzi:111315491|anthocyanidin synthase [EC:1.14.20.4]!K05658|3|5e-62|219|cpep:111781709|ATP-binding cassette, subfamily B (MDR/TAP), member 1 [EC:7.6.2.2]		GO:0046872//metal ion binding;GO:0051213//dioxygenase activity;GO:0016491//oxidoreductase activity	GO:0005829//cytosol
	AT4G10790	NP_192817.1	UBX domain-containing protein [Arabidopsis thaliana]	0.065	2	5	1.28	6.40E-08	Plant UBX domain-containing protein 10 OS=Arabidopsis thaliana GN=PUX10 PE=2 SV=1	K18726|1|0.0|982|ath:AT4G10790|FAS-associated factor 2			GO:0005886//plasma membrane
	AT3G23570	NP_001326293.1	alpha/beta-Hydrolases superfamily protein [Arabidopsis thaliana]	0.243	6	13	1.28	9.47E-08	Endo-1,3;1,4-beta-D-glucanase OS=Zea mays PE=1 SV=1	K01061|1|1e-110|322|cqi:110717935|carboxymethylenebutenolidase [EC:3.1.1.45]		GO:0016787//hydrolase activity	GO:0005829//cytosol
GDH1	AT5G18170	NP_197318.1	glutamate dehydrogenase 1 [Arabidopsis thaliana]	0.401	6	17	1.28	1.15E-07	Glutamate dehydrogenase 1 OS=Arabidopsis thaliana GN=GDH1 PE=2 SV=1	K00261|1|0.0|845|ath:AT5G18170|glutamate dehydrogenase (NAD(P)+) [EC:1.4.1.3]	GO:0006520//cellular amino acid metabolic process;GO:0006807//nitrogen compound metabolic process;GO:0009651//response to salt stress;GO:0046686//response to cadmium ion;GO:0009646//response to absence of light	GO:0050897//cobalt ion binding;GO:0016639//oxidoreductase activity, acting on the CH-NH2 group of donors, NAD or NADP as acceptor;GO:0004353//glutamate dehydrogenase [NAD(P)+] activity;GO:0008270//zinc ion binding;GO:0005507//copper ion binding;GO:0005524//ATP binding	GO:0005739//mitochondrion
GSTF10	AT2G30870	NP_180644.1	glutathione S-transferase PHI 10 [Arabidopsis thaliana]	0.451	8	51	1.28	2.16E-07	Glutathione S-transferase F10 OS=Arabidopsis thaliana GN=GSTF10 PE=1 SV=3	K00799|1|5e-157|437|ath:AT2G30870|glutathione S-transferase [EC:2.5.1.18]	GO:0009414//response to water deprivation;GO:0009407//toxin catabolic process;GO:0006749//glutathione metabolic process;GO:0046686//response to cadmium ion	GO:0004364//glutathione transferase activity;GO:0043295//glutathione binding;GO:0005507//copper ion binding	GO:0005737//cytoplasm;GO:0005618//cell wall;GO:0005829//cytosol;GO:0048046//apoplast;GO:0005773//vacuole;GO:0005886//plasma membrane;GO:0009507//chloroplast
ETFALPHA	AT1G50940	NP_175507.1	electron transfer flavoprotein alpha [Arabidopsis thaliana]	0.138	4	5	1.28	2.88E-07	Electron transfer flavoprotein subunit alpha, mitochondrial OS=Arabidopsis thaliana GN=ETFA PE=1 SV=1	K03522|1|0.0|734|ath:AT1G50940|electron transfer flavoprotein alpha subunit	GO:0033539//fatty acid beta-oxidation using acyl-CoA dehydrogenase	GO:0050660//flavin adenine dinucleotide binding;GO:0009055//electron transfer activity;GO:0005507//copper ion binding;GO:0016491//oxidoreductase activity	GO:0005739//mitochondrion;GO:0005759//mitochondrial matrix
TRP1	AT5G17990	NP_197300.1	tryptophan biosynthesis 1 [Arabidopsis thaliana]	0.176	5	9	1.28	3.06E-07	Anthranilate phosphoribosyltransferase, chloroplastic OS=Arabidopsis thaliana GN=PAT1 PE=2 SV=1	K00766|1|0.0|894|ath:AT5G17990|anthranilate phosphoribosyltransferase [EC:2.4.2.18]	GO:0000162//tryptophan biosynthetic process	GO:0004048//anthranilate phosphoribosyltransferase activity	GO:0009941//chloroplast envelope;GO:0009536//plastid;GO:0009570//chloroplast stroma;GO:0009507//chloroplast
APA1	AT1G11910	NP_172655.1	aspartic proteinase A1 [Arabidopsis thaliana]	0.249	8	24	1.28	3.35E-07	Aspartic proteinase A1 OS=Arabidopsis thaliana GN=APA1 PE=1 SV=1	K08245|1|0.0|1043|ath:AT1G11910|phytepsin [EC:3.4.23.40]	GO:0006629//lipid metabolic process;GO:0009735//response to cytokinin;GO:0030163//protein catabolic process;GO:0009651//response to salt stress;GO:0006508//proteolysis	GO:0004175//endopeptidase activity;GO:0004190//aspartic-type endopeptidase activity	GO:0005773//vacuole;GO:0005829//cytosol;GO:0016021//integral component of membrane;GO:0009506//plasmodesma
CYP71B23	AT3G26210	NP_189252.1	cytochrome P450, family 71, subfamily B, polypeptide 23 [Arabidopsis thaliana]	0.044	1	1	1.28	4.84E-07	Cytochrome P450 71B23 OS=Arabidopsis thaliana GN=CYP71B23 PE=2 SV=1	K20559|1|0.0|602|ath:AT3G26830|dihydrocamalexate/camalexin synthase [EC:1.14.19.52]!K20617|3|0.0|584|eus:EUTSA_v10010307mg|cytochrome P450 family 71 subfamily A	GO:0044550//secondary metabolite biosynthetic process	GO:0004497//monooxygenase activity;GO:0020037//heme binding;GO:0016709//oxidoreductase activity, acting on paired donors, with incorporation or reduction of molecular oxygen, NAD(P)H as one donor, and incorporation of one atom of oxygen;GO:0016705//oxidoreductase activity, acting on paired donors, with incorporation or reduction of molecular oxygen;GO:0005506//iron ion binding	GO:0016020//membrane;GO:0016021//integral component of membrane
	AT4G19880	NP_193723.3	Glutathione S-transferase family protein [Arabidopsis thaliana]	0.202	5	11	1.28	5.58E-07	-	K07393|1|0.0|726|csat:104718327|glutathionyl-hydroquinone reductase [EC:1.8.5.7]	GO:0046686//response to cadmium ion	GO:0004364//glutathione transferase activity	GO:0005737//cytoplasm;GO:0005829//cytosol
	AT4G29680	NP_194697.1	Alkaline-phosphatase-like family protein [Arabidopsis thaliana]	0.194	8	20	1.28	7.68E-07	-	K01513|1|0.0|843|brp:103853404|ectonucleotide pyrophosphatase/phosphodiesterase family member 1/3 [EC:3.1.4.1 3.6.1.9]	GO:0008152//metabolic process	GO:0003824//catalytic activity;GO:0035529//NADH pyrophosphatase activity	GO:0005773//vacuole;GO:0016021//integral component of membrane
	AT2G23840	NP_179964.2	HNH endonuclease [Arabidopsis thaliana]	0.032	1	1	1.28	1.69E-06	-	-		GO:0004519//endonuclease activity	-
	AT4G39230	NP_195634.1	NmrA-like negative transcriptional regulator family protein [Arabidopsis thaliana]	0.058	2	3	1.28	2.12E-06	Isoflavone reductase homolog OS=Solanum tuberosum PE=2 SV=1	K23050|1|0.0|633|ath:AT4G39230|phenylcoumaran benzylic ether reductase [EC:1.3.1.-]	GO:0046686//response to cadmium ion	-	-
PBE1	AT1G13060	NP_172765.1	20S proteasome beta subunit E1 [Arabidopsis thaliana]	0.325	1	6	1.28	2.14E-06	Proteasome subunit beta type-5-A OS=Arabidopsis thaliana GN=PBE1 PE=1 SV=1	K02737|1|0.0|563|ath:AT1G13060|20S proteasome subunit beta 5 [EC:3.4.25.1]	GO:0051603//proteolysis involved in cellular protein catabolic process;GO:0046686//response to cadmium ion	GO:0004298//threonine-type endopeptidase activity	GO:0005737//cytoplasm;GO:0005839//proteasome core complex;GO:0005634//nucleus;GO:0019774//proteasome core complex, beta-subunit complex;GO:0000502//proteasome complex
	AT5G09880	NP_568220.1	Splicing factor, CC1-like protein [Arabidopsis thaliana]	0.061	3	4	1.28	1.66E-05	Splicing factor U2af large subunit A OS=Oryza sativa subsp. japonica GN=U2AF65A PE=2 SV=2	K13091|1|0.0|1078|ath:AT5G09880|RNA-binding protein 39	GO:0006397//mRNA processing	GO:0003723//RNA binding	GO:0005634//nucleus
	AT2G23520	NP_179933.2	Pyridoxal phosphate (PLP)-dependent transferases superfamily protein [Arabidopsis thaliana]	0.016	1	1	1.28	4.79E-05	Molybdenum cofactor sulfurase OS=Solanum lycopersicum GN=FLACCA PE=2 SV=1	K15631|1|3e-76|265|ini:109152987|molybdenum cofactor sulfurtransferase [EC:2.8.1.9]		GO:0003824//catalytic activity;GO:0016740//transferase activity	GO:0005886//plasma membrane
HMGB5	AT4G35570	NP_001329802.1	high mobility group B5 [Arabidopsis thaliana]	0.248	2	2	1.28	7.52E-05	High mobility group B protein 5 OS=Arabidopsis thaliana GN=HMGB5 PE=2 SV=1	K11296|1|5e-64|194|csat:104729647|high mobility group protein B3	GO:0006333//chromatin assembly or disassembly	GO:0030527//structural constituent of chromatin;GO:0003700//DNA binding transcription factor activity;GO:0003677//DNA binding;GO:0003682//chromatin binding	GO:0005737//cytoplasm;GO:0005634//nucleus;GO:0000785//chromatin
	AT5G17070	NP_001330196.1	serine/threonine-protein phosphatase 4 regulatory subunit-like protein [Arabidopsis thaliana]	0.12	3	5	1.28	9.35E-05	-	K15425|1|5e-175|484|ath:AT5G17070|serine/threonine-protein phosphatase 4 regulatory subunit 2		GO:0019888//protein phosphatase regulator activity	GO:0030289//protein phosphatase 4 complex
	AT5G09290	NP_196491.2	Inositol monophosphatase family protein [Arabidopsis thaliana]	0.055	1	1	1.28	0.000837	Probable SAL4 phosphatase OS=Arabidopsis thaliana GN=SAL4 PE=2 SV=1	K15422|1|0.0|707|ath:AT5G09290|3'(2'), 5'-bisphosphate nucleotidase / inositol polyphosphate 1-phosphatase [EC:3.1.3.7 3.1.3.57]	GO:0006790//sulfur compound metabolic process;GO:0046854//phosphatidylinositol phosphorylation	GO:0008441//3'(2'),5'-bisphosphate nucleotidase activity;GO:0016312//inositol bisphosphate phosphatase activity;GO:0004441//inositol-1,4-bisphosphate 1-phosphatase activity;GO:0046872//metal ion binding	-
PI4K GAMMA 1	AT2G40850	NP_181617.1	phosphoinositide 4-kinase gamma 1 [Arabidopsis thaliana]	0.059	1	1	1.28	0.00319	Phosphatidylinositol 4-kinase gamma 1 OS=Arabidopsis thaliana GN=PI4KG1 PE=2 SV=1	K14544|1|6e-50|190|csl:COCSUDRAFT_65874|U3 small nucleolar RNA-associated protein 22!K08770|2|2e-18|92.0|cpap:110823258|ubiquitin C		GO:0016301//kinase activity;GO:0005524//ATP binding;GO:0004430//1-phosphatidylinositol 4-kinase activity	-
	AT5G13310	NP_001331631.1	hypothetical protein AT5G13310 [Arabidopsis thaliana]	0.03	1	1	1.28	0.005999	-	-	-	-	-
	AT3G02770	NP_186926.1	Ribonuclease E inhibitor RraA/Dimethylmenaquinone methyltransferase [Arabidopsis thaliana]	0.253	2	3	1.28	0.01078	Putative 4-hydroxy-4-methyl-2-oxoglutarate aldolase 1 OS=Arabidopsis thaliana GN=At3g02770 PE=2 SV=1	-	GO:0051252//regulation of RNA metabolic process	GO:0008948//oxaloacetate decarboxylase activity;GO:0047443//4-hydroxy-4-methyl-2-oxoglutarate aldolase activity;GO:0008428//ribonuclease inhibitor activity;GO:0008168//methyltransferase activity;GO:0046872//metal ion binding	-
TPS8	AT1G70290	NP_001321199.1	trehalose-6-phosphatase synthase S8 [Arabidopsis thaliana]	0.012	1	1	1.28	0.03362	Probable alpha,alpha-trehalose-phosphate synthase [UDP-forming] 8 OS=Arabidopsis thaliana GN=TPS8 PE=2 SV=1	K16055|1|0.0|1657|ath:AT1G70290|trehalose 6-phosphate synthase/phosphatase [EC:2.4.1.15 3.1.3.12]	GO:0005992//trehalose biosynthetic process;GO:0070413//trehalose metabolism in response to stress	GO:0016791//phosphatase activity;GO:0003824//catalytic activity;GO:0016740//transferase activity;GO:0016757//transferase activity, transferring glycosyl groups	GO:0005737//cytoplasm
MBD10	AT1G15340	NP_563971.1	methyl-CPG-binding domain 10 [Arabidopsis thaliana]	0.117	2	8	1.27	6.03E-08	Methyl-CpG-binding domain-containing protein 10 OS=Arabidopsis thaliana GN=MBD10 PE=1 SV=1	K02213|1|2e-15|82.8|ppp:112294962|cell division control protein 6	GO:0006355//regulation of transcription, DNA-templated;GO:0006351//transcription, DNA-templated	GO:0008327//methyl-CpG binding;GO:0003677//DNA binding	GO:0005634//nucleus;GO:0005829//cytosol
BAM2	AT4G00490	NP_191958.3	beta-amylase 2 [Arabidopsis thaliana]	0.151	7	11	1.27	3.44E-07	Beta-amylase 2, chloroplastic OS=Arabidopsis thaliana GN=BAM2 PE=1 SV=2	K01177|1|0.0|1130|ath:AT4G00490|beta-amylase [EC:3.2.1.2]	GO:0000272//polysaccharide catabolic process	GO:0016161//beta-amylase activity;GO:0102229//amylopectin maltohydrolase activity	GO:0009570//chloroplast stroma;GO:0009507//chloroplast
FQR1	AT5G54500	NP_200261.1	flavodoxin-like quinone reductase 1 [Arabidopsis thaliana]	0.505	3	13	1.27	1.19E-06	NAD(P)H dehydrogenase (quinone) FQR1 OS=Arabidopsis thaliana GN=FQR1 PE=1 SV=1	K03809|1|4e-148|413|ath:AT5G54500|NAD(P)H dehydrogenase (quinone) [EC:1.6.5.2]	GO:0071365//cellular response to auxin stimulus;GO:0055114//oxidation-reduction process	GO:0010181//FMN binding;GO:0003955//NAD(P)H dehydrogenase (quinone) activity	GO:0005886//plasma membrane
PDIL2-2	AT1G04980	NP_171990.3	PDI-like 2-2 [Arabidopsis thaliana]	0.177	6	10	1.27	1.77E-06	Protein disulfide-isomerase like 2-2 OS=Arabidopsis thaliana GN=PDIL2-2 PE=2 SV=2	K09584|1|0.0|911|ath:AT1G04980|protein disulfide-isomerase A6 [EC:5.3.4.1]	GO:0006457//protein folding;GO:0045454//cell redox homeostasis;GO:0034976//response to endoplasmic reticulum stress	GO:0016853//isomerase activity;GO:0003756//protein disulfide isomerase activity	GO:0005623//cell;GO:0005788//endoplasmic reticulum lumen;GO:0009505//plant-type cell wall;GO:0005783//endoplasmic reticulum
	AT1G16260	NP_001323321.1	Wall-associated kinase family protein [Arabidopsis thaliana]	0.028	1	1	1.27	2.60E-06	Wall-associated receptor kinase-like 8 OS=Arabidopsis thaliana GN=WAKL8 PE=2 SV=1	K04733|1|0.0|613|hbr:110655124|interleukin-1 receptor-associated kinase 4 [EC:2.7.11.1]	GO:0007166//cell surface receptor signaling pathway	GO:0030247//polysaccharide binding;GO:0004674//protein serine/threonine kinase activity;GO:0005509//calcium ion binding;GO:0005524//ATP binding	GO:0016021//integral component of membrane;GO:0005886//plasma membrane
	AT5G61540	NP_001032119.1	N-terminal nucleophile aminohydrolases (Ntn hydrolases) superfamily protein [Arabidopsis thaliana]	0.074	2	2	1.27	7.13E-06	Probable isoaspartyl peptidase/L-asparaginase 3 OS=Arabidopsis thaliana GN=At5g61540 PE=2 SV=1	K01444|1|0.0|539|ath:AT5G61540|N4-(beta-N-acetylglucosaminyl)-L-asparaginase [EC:3.5.1.26]		GO:0016787//hydrolase activity;GO:0008798//beta-aspartyl-peptidase activity	-
TCH2	AT5G37770	NP_001318691.1	EF hand calcium-binding protein family [Arabidopsis thaliana]	0.099	1	1	1.27	1.66E-05	Calcium-binding protein CML24 OS=Arabidopsis thaliana GN=CML24 PE=2 SV=2	K13448|1|5e-113|321|ath:AT5G37770|calcium-binding protein CML	GO:0009733//response to auxin;GO:0009737//response to abscisic acid;GO:0048574//long-day photoperiodism, flowering;GO:0042542//response to hydrogen peroxide;GO:0045087//innate immune response;GO:0009612//response to mechanical stimulus;GO:0051592//response to calcium ion;GO:0010038//response to metal ion;GO:0009646//response to absence of light;GO:0009409//response to cold;GO:0009408//response to…	GO:0005509//calcium ion binding	GO:0005886//plasma membrane
NAK	AT5G02290	NP_195849.1	Protein kinase superfamily protein [Arabidopsis thaliana]	0.103	3	3	1.27	4.49E-05	Probable serine/threonine-protein kinase PBL11 OS=Arabidopsis thaliana GN=PBL11 PE=1 SV=2	K04733|1|0.0|573|cpap:110807009|interleukin-1 receptor-associated kinase 4 [EC:2.7.11.1]	GO:0006952//defense response;GO:0006468//protein phosphorylation;GO:0007166//cell surface receptor signaling pathway	GO:0004675//transmembrane receptor protein serine/threonine kinase activity;GO:0004674//protein serine/threonine kinase activity;GO:0005524//ATP binding	GO:0005886//plasma membrane
AKR4C8	AT2G37760	NP_001078019.1	NAD(P)-linked oxidoreductase superfamily protein [Arabidopsis thaliana]	0.248	6	9	1.27	4.80E-05	Aldo-keto reductase family 4 member C8 OS=Arabidopsis thaliana GN=AKR4C8 PE=1 SV=2	K00002|1|0.0|585|sly:101251566|alcohol dehydrogenase (NADP+) [EC:1.1.1.2]	GO:0009636//response to toxic substance;GO:0046686//response to cadmium ion;GO:0009414//response to water deprivation;GO:0009409//response to cold;GO:0009651//response to salt stress;GO:0055114//oxidation-reduction process	GO:0004033//aldo-keto reductase (NADP) activity;GO:0016229//steroid dehydrogenase activity;GO:0070401//NADP+ binding;GO:0016491//oxidoreductase activity	GO:0005829//cytosol
ATWHY2	AT1G71260	NP_177282.2	WHIRLY 2 [Arabidopsis thaliana]	0.029	1	1	1.27	5.51E-05	Single-stranded DNA-binding protein WHY2, mitochondrial OS=Arabidopsis thaliana GN=WHY2 PE=1 SV=1	K14573|1|8e-23|101|cvr:CHLNCDRAFT_134820|nucleolar protein 4	GO:0006281//DNA repair;GO:0006952//defense response;GO:0006355//regulation of transcription, DNA-templated	GO:0003677//DNA binding;GO:0003697//single-stranded DNA binding;GO:0003729//mRNA binding	GO:0005739//mitochondrion
	AT5G64110	NP_201216.1	Peroxidase superfamily protein [Arabidopsis thaliana]	0.248	5	8	1.27	0.0001186	Peroxidase 70 OS=Arabidopsis thaliana GN=PER70 PE=2 SV=1	K00430|1|0.0|677|ath:AT5G64110|peroxidase [EC:1.11.1.7]	GO:0009664//plant-type cell wall organization;GO:0042744//hydrogen peroxide catabolic process;GO:0006979//response to oxidative stress	GO:0020037//heme binding;GO:0004601//peroxidase activity;GO:0046872//metal ion binding	GO:0016020//membrane;GO:0005576//extracellular region;GO:0009505//plant-type cell wall;GO:0009506//plasmodesma
CYTC-2	AT4G10040	NP_192742.1	cytochrome c-2 [Arabidopsis thaliana]	0.268	1	4	1.27	0.0001609	Cytochrome c-2 OS=Arabidopsis thaliana GN=CYTC-2 PE=1 SV=1	K08738|1|3e-80|234|crb:17882869|cytochrome c	GO:0006123//mitochondrial electron transport, cytochrome c to oxygen;GO:0006122//mitochondrial electron transport, ubiquinol to cytochrome c;GO:0055114//oxidation-reduction process	GO:0046872//metal ion binding;GO:0020037//heme binding;GO:0005507//copper ion binding;GO:0009055//electron transfer activity	GO:0005739//mitochondrion;GO:0005758//mitochondrial intermembrane space;GO:0070469//respiratory chain
	AT5G63010	NP_201106.1	Transducin/WD40 repeat-like superfamily protein [Arabidopsis thaliana]	0.032	1	2	1.27	0.0001749	E3 ubiquitin-protein ligase COP1 OS=Arabidopsis thaliana GN=COP1 PE=1 SV=2	K17868|1|0.0|706|ath:AT5G63010|diphthine methyl ester acylhydrolase [EC:3.1.1.97]			GO:0080008//Cul4-RING E3 ubiquitin ligase complex
CPK4	AT4G09570	NP_192695.1	calcium-dependent protein kinase 4 [Arabidopsis thaliana]	0.148	2	2	1.27	0.0003105	Calcium-dependent protein kinase 4 OS=Arabidopsis thaliana GN=CPK4 PE=1 SV=1	K13412|1|0.0|1037|ath:AT4G09570|calcium-dependent protein kinase [EC:2.7.11.1]	GO:0018105//peptidyl-serine phosphorylation;GO:0046777//protein autophosphorylation;GO:0035556//intracellular signal transduction;GO:0009789//positive regulation of abscisic acid-activated signaling pathway	GO:0004683//calmodulin-dependent protein kinase activity;GO:0009931//calcium-dependent protein serine/threonine kinase activity;GO:0004674//protein serine/threonine kinase activity;GO:0005516//calmodulin binding;GO:0004672//protein kinase activity;GO:0005524//ATP binding;GO:0005509//calcium ion binding	GO:0005634//nucleus;GO:0005829//cytosol
	AT1G26640	NP_173986.2	Amino acid kinase family protein [Arabidopsis thaliana]	0.108	3	4	1.27	0.0004137	-	-	GO:0016114//terpenoid biosynthetic process	GO:0102043//isopentenyl phosphate kinase activity;GO:0016301//kinase activity;GO:0005524//ATP binding	GO:0005829//cytosol
	AT5G47690	NP_001331466.1	binding protein [Arabidopsis thaliana]	0.009	1	1	1.27	0.0006271	DNA mismatch repair protein MSH6 OS=Arabidopsis thaliana GN=MSH6 PE=1 SV=2	K11267|1|0.0|3036|ath:AT5G47690|sister chromatid cohesion protein PDS5	GO:0009556//microsporogenesis;GO:0006281//DNA repair;GO:0007064//mitotic sister chromatid cohesion		GO:0005634//nucleus;GO:0005739//mitochondrion;GO:0000785//chromatin;GO:0005829//cytosol;GO:0009507//chloroplast
P4H2	AT3G06300	NP_566279.1	P4H isoform 2 [Arabidopsis thaliana]	0.09	2	4	1.27	0.0007584	Prolyl 4-hydroxylase 2 OS=Arabidopsis thaliana GN=P4H2 PE=1 SV=1	K00472|1|0.0|620|ath:AT3G06300|prolyl 4-hydroxylase [EC:1.14.11.2]	GO:0080147//root hair cell development;GO:0018401//peptidyl-proline hydroxylation to 4-hydroxy-L-proline	GO:0016705//oxidoreductase activity, acting on paired donors, with incorporation or reduction of molecular oxygen;GO:0031418//L-ascorbic acid binding;GO:0004656//procollagen-proline 4-dioxygenase activity;GO:0005506//iron ion binding	GO:0005794//Golgi apparatus;GO:0016021//integral component of membrane;GO:0005802//trans-Golgi network;GO:0005789//endoplasmic reticulum membrane;GO:0000139//Golgi membrane;GO:0005768//endosome
	AT1G54020	NP_175804.1	GDSL-like Lipase/Acylhydrolase superfamily protein [Arabidopsis thaliana]	0.309	7	9	1.27	0.0008661	GDSL esterase/lipase At1g54020 OS=Arabidopsis thaliana GN=At1g54020 PE=2 SV=1	K01206|1|4e-25|109|lang:109336872|alpha-L-fucosidase [EC:3.2.1.51]!K10691|3|8e-23|105|ats:109762802|E3 ubiquitin-protein ligase UBR4 [EC:2.3.2.27]	GO:0016042//lipid catabolic process	GO:0016788//hydrolase activity, acting on ester bonds	GO:0005773//vacuole;GO:0005576//extracellular region
	AT1G25420	NP_973910.1	Regulator of Vps4 activity in the MVB pathway protein [Arabidopsis thaliana]	0.043	1	1	1.27	0.001527	-	K19476|1|0.0|523|ath:AT1G25420|vacuolar protein sorting-associated protein IST1	GO:0015031//protein transport	-	-
	AT4G37560	NP_001327986.1	Acetamidase/Formamidase family protein [Arabidopsis thaliana]	0.123	3	6	1.27	0.001754	-	K01455|1|0.0|851|ath:AT4G37560|formamidase [EC:3.5.1.49]		GO:0016811//hydrolase activity, acting on carbon-nitrogen (but not peptide) bonds, in linear amides	-
ATAN11	AT1G12910	NP_172751.1	Transducin/WD40 repeat-like superfamily protein [Arabidopsis thaliana]	0.052	2	2	1.27	0.001833	WD repeat-containing protein LWD1 OS=Arabidopsis thaliana GN=LWD1 PE=2 SV=1	K11805|1|0.0|716|ath:AT1G12910|WD repeat-containing protein 68	GO:0048573//photoperiodism, flowering;GO:0009718//anthocyanin-containing compound biosynthetic process;GO:0048511//rhythmic process;GO:0043153//entrainment of circadian clock by photoperiod	GO:0044212//transcription regulatory region DNA binding	GO:0005634//nucleus
	AT5G23590	NP_001031930.1	DNAJ heat shock N-terminal domain-containing protein [Arabidopsis thaliana]	0.034	1	1	1.27	0.002215	Chaperone protein dnaJ 39 OS=Arabidopsis thaliana GN=ATJ39 PE=2 SV=2	K09537|1|0.0|600|ath:AT5G23590|DnaJ homolog subfamily C member 17		GO:0003676//nucleic acid binding	GO:0005829//cytosol
	AT3G26360	NP_001327804.1	Ribosomal protein S21 family protein [Arabidopsis thaliana]	0.069	1	1	1.27	0.003927	-	K02970|1|9e-67|199|ath:AT3G26360|small subunit ribosomal protein S21	GO:0006412//translation	GO:0003735//structural constituent of ribosome	GO:0005840//ribosome
	AT3G55470	NP_001078296.1	Calcium-dependent lipid-binding (CaLB domain) family protein [Arabidopsis thaliana]	0.123	2	2	1.27	0.008428	Elicitor-responsive protein 1 OS=Oryza sativa subsp. japonica GN=ERG1 PE=1 SV=1	K01803|1|8e-48|165|sbi:8057784|triosephosphate isomerase (TIM) [EC:5.3.1.1]!K12486|3|5e-13|69.3|vvi:100268078|stromal membrane-associated protein	-	-	-
	AT1G29040	NP_001319103.1	50S ribosomal protein L34 [Arabidopsis thaliana]	0.138	2	2	1.27	0.01549	-	-			GO:0005773//vacuole;GO:0005840//ribosome;GO:0009507//chloroplast
	AT3G25290	NP_001030764.1	Auxin-responsive family protein [Arabidopsis thaliana]	0.023	1	1	1.27	0.02595	Cytochrome b561 and DOMON domain-containing protein At3g25290 OS=Arabidopsis thaliana GN=At3g25290 PE=2 SV=1	K03189|1|6e-08|59.7|nta:107825029|urease accessory protein	GO:0055114//oxidation-reduction process	GO:0046872//metal ion binding	GO:0016021//integral component of membrane;GO:0009506//plasmodesma;GO:0005886//plasma membrane
	AT3G57350	NP_191294.5	Nucleoporin interacting component (Nup93/Nic96-like) family protein [Arabidopsis thaliana]	0.013	1	1	1.27	0.03511	Nuclear pore complex protein NUP93B OS=Arabidopsis thaliana GN=NUP93B PE=1 SV=1	K14309|1|0.0|1786|ath:AT3G57350|nuclear pore complex protein Nup93	GO:0016973//poly(A)+ mRNA export from nucleus;GO:0006606//protein import into nucleus;GO:0051292//nuclear pore complex assembly;GO:0015031//protein transport;GO:0051028//mRNA transport	GO:0017056//structural constituent of nuclear pore	GO:0005635//nuclear envelope;GO:0005643//nuclear pore;GO:0016020//membrane
SAE1B	AT5G50680	NP_001032050.1	SUMO-activating enzyme 1B [Arabidopsis thaliana]	0.085	2	3	1.26	6.33E-10	SUMO-activating enzyme subunit 1B-2 OS=Arabidopsis thaliana GN=SAE1B-2 PE=1 SV=1	K10684|1|0.0|646|ath:AT5G50680|ubiquitin-like 1-activating enzyme E1 A [EC:6.2.1.45]	GO:0006464//cellular protein modification process;GO:0016925//protein sumoylation	GO:0019948//SUMO activating enzyme activity;GO:0008641//ubiquitin-like modifier activating enzyme activity	GO:0005737//cytoplasm;GO:0005634//nucleus
	AT4G21580	NP_001078419.1	oxidoreductase, zinc-binding dehydrogenase family protein [Arabidopsis thaliana]	0.31	8	9	1.26	1.48E-08	NADPH-dependent alkenal/one oxidoreductase, chloroplastic OS=Arabidopsis thaliana GN=AOR PE=1 SV=2	K00344|1|7e-152|432|osa:4331066|NADPH2:quinone reductase [EC:1.6.5.5]		GO:0016491//oxidoreductase activity	GO:0005829//cytosol
	AT3G02740	NP_001325924.1	Eukaryotic aspartyl protease family protein [Arabidopsis thaliana]	0.15	6	7	1.26	1.69E-08	Aspartic proteinase-like protein 2 OS=Arabidopsis thaliana GN=At1g65240 PE=1 SV=2	K00924|1|6e-101|313|atr:18429429|kinase [EC:2.7.1.-]	GO:0030163//protein catabolic process;GO:0006508//proteolysis	GO:0004190//aspartic-type endopeptidase activity	GO:0005886//plasma membrane;GO:0009506//plasmodesma;GO:0031225//anchored component of membrane
	AT1G78830	NP_565191.1	Curculin-like (mannose-binding) lectin family protein [Arabidopsis thaliana]	0.38	10	36	1.26	1.99E-08	EP1-like glycoprotein 2 OS=Arabidopsis thaliana GN=At1g78830 PE=1 SV=1	K04733|1|6e-40|157|hbr:110661932|interleukin-1 receptor-associated kinase 4 [EC:2.7.11.1]	GO:0009735//response to cytokinin	GO:0030246//carbohydrate binding	GO:0005794//Golgi apparatus;GO:0005618//cell wall;GO:0048046//apoplast;GO:0005886//plasma membrane;GO:0009505//plant-type cell wall;GO:0009506//plasmodesma
SCPL7	AT3G10450	NP_001030669.1	serine carboxypeptidase-like 7 [Arabidopsis thaliana]	0.056	1	2	1.26	3.69E-08	Serine carboxypeptidase-like 7 OS=Arabidopsis thaliana GN=SCPL7 PE=2 SV=1	K16296|1|0.0|815|ath:AT3G10450|serine carboxypeptidase-like clade I [EC:3.4.16.-]	GO:0019748//secondary metabolic process	GO:0004180//carboxypeptidase activity;GO:0016747//transferase activity, transferring acyl groups other than amino-acyl groups;GO:0004185//serine-type carboxypeptidase activity	GO:0005576//extracellular region
MES16	AT4G16690	NP_193402.1	methyl esterase 16 [Arabidopsis thaliana]	0.134	3	4	1.26	6.53E-07	Probable pheophorbidase OS=Arabidopsis thaliana GN=PPD PE=1 SV=1	K13544|1|0.0|540|ath:AT4G16690|pheophorbidase [EC:3.1.1.82]	GO:0070988//demethylation;GO:0010150//leaf senescence;GO:0033310//chlorophyll a catabolic process	GO:0080032//methyl jasmonate esterase activity;GO:0080030//methyl indole-3-acetate esterase activity;GO:0016788//hydrolase activity, acting on ester bonds;GO:0052689//carboxylic ester hydrolase activity;GO:0035560//pheophoridase activity;GO:0042803//protein homodimerization activity	GO:0005829//cytosol
OPCL1	AT1G20510	NP_564115.1	OPC-8:0 CoA ligase1 [Arabidopsis thaliana]	0.106	2	6	1.26	1.28E-06	4-coumarate--CoA ligase-like 5 OS=Arabidopsis thaliana GN=4CLL5 PE=1 SV=2	K10526|1|0.0|1122|ath:AT1G20510|OPC-8:0 CoA ligase 1 [EC:6.2.1.-]	GO:0009695//jasmonic acid biosynthetic process;GO:0009611//response to wounding;GO:0008152//metabolic process	GO:0003824//catalytic activity;GO:0016874//ligase activity;GO:0005524//ATP binding	GO:0016021//integral component of membrane;GO:0005777//peroxisome
	AT3G51000	NP_190669.1	alpha/beta-Hydrolases superfamily protein [Arabidopsis thaliana]	0.288	7	12	1.26	1.65E-06	-	K08726|1|2e-55|182|cic:CICLE_v10001881mg|soluble epoxide hydrolase / lipid-phosphate phosphatase [EC:3.3.2.10 3.1.3.76]!K10144|5|7e-26|109|mdm:103405733|RING finger and CHY zinc finger domain-containing protein 1 [EC:2.3.2.27]		GO:0003824//catalytic activity;GO:0016787//hydrolase activity	GO:0005829//cytosol
	AT1G03220	NP_171821.1	Eukaryotic aspartyl protease family protein [Arabidopsis thaliana]	0.256	7	16	1.26	1.88E-06	Basic 7S globulin OS=Glycine max GN=BG PE=1 SV=2	K22683|1|2e-21|99.8|smo:SELMODRAFT_46291|aspartyl protease family protein [EC:3.4.23.-]	GO:0009651//response to salt stress;GO:0030163//protein catabolic process;GO:0006508//proteolysis	GO:0004190//aspartic-type endopeptidase activity	GO:0005794//Golgi apparatus;GO:0005618//cell wall;GO:0016020//membrane;GO:0005886//plasma membrane;GO:0009505//plant-type cell wall;GO:0009506//plasmodesma
PMEPCRA	AT1G11580	NP_172624.1	methylesterase PCR A [Arabidopsis thaliana]	0.151	8	18	1.26	2.18E-06	Pectinesterase/pectinesterase inhibitor 18 OS=Arabidopsis thaliana GN=PME18 PE=1 SV=3	K01051|1|0.0|1158|ath:AT1G11580|pectinesterase [EC:3.1.1.11]	GO:0042545//cell wall modification;GO:0009617//response to bacterium;GO:0031640//killing of cells of other organism;GO:0050832//defense response to fungus;GO:0045490//pectin catabolic process;GO:0017148//negative regulation of translation	GO:0046910//pectinesterase inhibitor activity;GO:0030599//pectinesterase activity;GO:0090729//toxin activity;GO:0004857//enzyme inhibitor activity;GO:0030598//rRNA N-glycosylase activity;GO:0045330//aspartyl esterase activity	GO:0005618//cell wall;GO:0005829//cytosol;GO:0005774//vacuolar membrane;GO:0005576//extracellular region;GO:0016021//integral component of membrane
RGLG4	AT1G79380	NP_565206.1	Ca(2)-dependent phospholipid-binding protein (Copine) family [Arabidopsis thaliana]	0.065	2	3	1.26	2.50E-06	E3 ubiquitin-protein ligase RGLG4 OS=Arabidopsis thaliana GN=RGLG4 PE=1 SV=1	K16280|1|0.0|835|ath:AT1G79380|E3 ubiquitin-protein ligase RGLG [EC:2.3.2.27]	GO:0009867//jasmonic acid mediated signaling pathway;GO:0009611//response to wounding;GO:0042742//defense response to bacterium	GO:0046872//metal ion binding;GO:0004842//ubiquitin-protein transferase activity	GO:0005737//cytoplasm;GO:0005634//nucleus
	AT4G09750	NP_192713.1	NAD(P)-binding Rossmann-fold superfamily protein [Arabidopsis thaliana]	0.152	3	4	1.26	3.31E-06	Short-chain dehydrogenase TIC 32, chloroplastic OS=Pisum sativum GN=TIC32 PE=1 SV=1	K11168|1|0.0|655|aly:ARALYDRAFT_911243|dehydrogenase/reductase SDR family member 12 [EC:1.1.-.-]		GO:0016491//oxidoreductase activity	-
	AT2G34740	NP_001324085.1	protein phosphatase 2C family protein, partial [Arabidopsis thaliana]	0.036	2	4	1.26	6.30E-06	Probable protein phosphatase 2C 28 OS=Arabidopsis thaliana GN=At2g34740 PE=2 SV=2	K14803|1|0.0|583|ath:AT2G34740|protein phosphatase PTC2/3 [EC:3.1.3.16]		GO:0046872//metal ion binding;GO:0004722//protein serine/threonine phosphatase activity	-
PUR ALPHA-1	AT2G32080	NP_850182.1	purin-rich alpha 1 [Arabidopsis thaliana]	0.237	8	20	1.26	6.52E-06	Transcription factor Pur-alpha 1 OS=Arabidopsis thaliana GN=PURA1 PE=1 SV=2	K21772|1|0.0|528|aly:ARALYDRAFT_668949|transcriptional activator protein Pur-alpha	GO:0006355//regulation of transcription, DNA-templated;GO:0006351//transcription, DNA-templated;GO:0046686//response to cadmium ion	GO:0003677//DNA binding;GO:0003729//mRNA binding	GO:0005737//cytoplasm;GO:0005634//nucleus
DDI1	AT3G13235	NP_001189877.1	ubiquitin family protein [Arabidopsis thaliana]	0.329	9	14	1.26	8.29E-06	-	K11885|1|0.0|851|ath:AT3G13235|DNA damage-inducible protein 1	GO:0046686//response to cadmium ion	GO:0043130//ubiquitin binding;GO:0004190//aspartic-type endopeptidase activity;GO:0031593//polyubiquitin modification-dependent protein binding	GO:0005634//nucleus;GO:0005829//cytosol
	AT1G07470	NP_001320242.1	Transcription factor IIA, alpha/beta subunit [Arabidopsis thaliana]	0.04	1	2	1.26	3.30E-05	-	K03122|1|0.0|769|ath:AT1G07470|transcription initiation factor TFIIA large subunit	GO:1903506//regulation of nucleic acid-templated transcription;GO:0006367//transcription initiation from RNA polymerase II promoter;GO:0006366//transcription from RNA polymerase II promoter		GO:0005672//transcription factor TFIIA complex
	AT4G13615	NP_849375.1	Uncharacterized protein family SERF [Arabidopsis thaliana]	0.239	2	4	1.26	3.73E-05	-	K22390|1|7e-20|85.5|oeu:111380956|acid phosphatase type 7	-	-	-
BAG4	AT3G51780	NP_190746.2	BCL-2-associated athanogene 4 [Arabidopsis thaliana]	0.097	2	3	1.26	5.19E-05	BAG family molecular chaperone regulator 4 OS=Arabidopsis thaliana GN=BAG4 PE=1 SV=1	K09555|1|6e-60|194|jre:108994923|BCL2-associated athanogene 1	GO:0009409//response to cold;GO:0009651//response to salt stress;GO:0010228//vegetative to reproductive phase transition of meristem	GO:0051087//chaperone binding	GO:0005829//cytosol
ACA10	AT4G29900	NP_001327988.1	autoinhibited Ca(2+)-ATPase 10 [Arabidopsis thaliana]	0.065	5	10	1.26	0.0001287	Calcium-transporting ATPase 10, plasma membrane-type OS=Arabidopsis thaliana GN=ACA10 PE=1 SV=2	K01537|1|0.0|2187|ath:AT4G29900|Ca2+-transporting ATPase [EC:3.6.3.8]		GO:0005524//ATP binding;GO:0005516//calmodulin binding;GO:0005388//calcium-transporting ATPase activity;GO:0046872//metal ion binding	GO:0043231//intracellular membrane-bounded organelle;GO:0016021//integral component of membrane;GO:0005887//integral component of plasma membrane;GO:0005886//plasma membrane;GO:0009506//plasmodesma
	AT5G08660	NP_001331590.1	D-lactate dehydrogenase (DUF668) [Arabidopsis thaliana]	0.03	1	1	1.26	0.0001565	-	K12812|1|1e-82|261|gra:105771841|ATP-dependent RNA helicase UAP56/SUB2 [EC:3.6.4.13]!K04733|2|3e-23|106|ats:109751723|interleukin-1 receptor-associated kinase 4 [EC:2.7.11.1]!K19307|3|2e-18|92.8|vra:106774751|25S rRNA (uracil2634-N3)-methyltransferase [EC:2.1.1.313]!K18081|4|2e-09|65.1|bna:106425271|myotubularin-related protein 1/2 [EC:3.1.3.64 3.1.3.95]			GO:0005739//mitochondrion;GO:0005886//plasma membrane
	AT1G70810	NP_565002.1	Calcium-dependent lipid-binding (CaLB domain) family protein [Arabidopsis thaliana]	0.23	3	3	1.26	0.0001705	Protein C2-DOMAIN ABA-RELATED 7 OS=Arabidopsis thaliana GN=CAR7 PE=1 SV=1	K01537|1|6e-43|155|jcu:105638585|Ca2+-transporting ATPase [EC:3.6.3.8]!K12486|2|1e-40|144|obr:102718844|stromal membrane-associated protein	GO:0009738//abscisic acid-activated signaling pathway;GO:0043547//positive regulation of GTPase activity;GO:0009789//positive regulation of abscisic acid-activated signaling pathway	GO:0005543//phospholipid binding;GO:0005096//GTPase activator activity;GO:0046872//metal ion binding	GO:0005634//nucleus;GO:0005886//plasma membrane
	AT5G65760	NP_201377.2	Serine carboxypeptidase S28 family protein [Arabidopsis thaliana]	0.072	3	4	1.26	0.0001923	Probable serine protease EDA2 OS=Arabidopsis thaliana GN=EDA2 PE=2 SV=2	K01285|1|0.0|1075|ath:AT5G65760|lysosomal Pro-X carboxypeptidase [EC:3.4.16.2]	GO:0006508//proteolysis	GO:0004180//carboxypeptidase activity;GO:0008239//dipeptidyl-peptidase activity;GO:0008236//serine-type peptidase activity	GO:0005773//vacuole;GO:0009507//chloroplast
	AT1G18850	NP_564065.1	hypothetical protein AT1G18850 [Arabidopsis thaliana]	0.038	1	1	1.26	0.0002632	-	-	GO:0006364//rRNA processing		GO:0005730//nucleolus
	AT1G68730	NP_177040.2	Zim17-type zinc finger protein [Arabidopsis thaliana]	0.071	1	1	1.26	0.0007172	-	K17808|1|1e-105|305|crb:17896031|mitochondrial protein import protein ZIM17	GO:0006457//protein folding;GO:0030150//protein import into mitochondrial matrix;GO:0050821//protein stabilization	GO:0051087//chaperone binding;GO:0008270//zinc ion binding	GO:0005739//mitochondrion
PFI	AT1G71440	NP_565017.1	tubulin folding cofactor E / Pfifferling (PFI) [Arabidopsis thaliana]	0.038	2	2	1.26	0.0007757	Tubulin-folding cofactor E OS=Arabidopsis thaliana GN=TFCE PE=2 SV=1	K21768|1|0.0|1066|ath:AT1G71440|tubulin-specific chaperone E	GO:0009793//embryo development ending in seed dormancy		GO:0009507//chloroplast
LTL1	AT3G04290	NP_187079.1	Li-tolerant lipase 1 [Arabidopsis thaliana]	0.098	3	5	1.26	0.00204	GDSL esterase/lipase LTL1 OS=Arabidopsis thaliana GN=LTL1 PE=2 SV=1	K00679|1|9e-57|204|cic:CICLE_v10027727mg|phospholipid:diacylglycerol acyltransferase [EC:2.3.1.158]!K10691|2|7e-49|181|ats:109762802|E3 ubiquitin-protein ligase UBR4 [EC:2.3.2.27]!K14209|3|9e-39|151|ats:109773794|solute carrier family 36 (proton-coupled amino acid transporter)!K01188|4|5e-36|144|aly:ARALYDRAFT_316517|beta-glucosidase [EC:3.2.1.21]!K01206|5|1e-25|110|bna:106392281|alpha-L-fucosida…	GO:0042538//hyperosmotic salinity response;GO:0009751//response to salicylic acid;GO:0010226//response to lithium ion;GO:0016042//lipid catabolic process	GO:0016788//hydrolase activity, acting on ester bonds	GO:0005576//extracellular region
SAG101	AT5G14930	NP_568307.3	senescence-associated gene 101 [Arabidopsis thaliana]	0.019	1	1	1.26	0.006201	Senescence-associated carboxylesterase 101 OS=Arabidopsis thaliana GN=SAG101 PE=1 SV=1	K18875|1|3e-21|102|soe:110794485|enhanced disease susceptibility 1 protein	GO:0007568//aging;GO:0006629//lipid metabolic process;GO:1902290//positive regulation of defense response to oomycetes;GO:1900057//positive regulation of leaf senescence;GO:0016042//lipid catabolic process;GO:0006952//defense response;GO:0002230//positive regulation of defense response to virus by host;GO:1900426//positive regulation of defense response to bacterium	GO:0016787//hydrolase activity;GO:0052689//carboxylic ester hydrolase activity	GO:0005737//cytoplasm;GO:0005634//nucleus;GO:0016021//integral component of membrane
TBL37	AT2G34070	NP_565779.1	TRICHOME BIREFRINGENCE-LIKE 37 [Arabidopsis thaliana]	0.031	1	2	1.26	0.006776	Protein trichome birefringence-like 37 OS=Arabidopsis thaliana GN=TBL37 PE=2 SV=2	-	GO:0071554//cell wall organization or biogenesis	GO:0016413//O-acetyltransferase activity	GO:0005794//Golgi apparatus;GO:0016021//integral component of membrane
	AT3G13410	NP_566456.3	2-C-methyl-D-erythritol 4-phosphate cytidylyltransferase [Arabidopsis thaliana]	0.031	1	1	1.26	0.008245	-	-		GO:0016779//nucleotidyltransferase activity	GO:0016021//integral component of membrane;GO:0005783//endoplasmic reticulum
GH9B1	AT1G70710	NP_177228.1	glycosyl hydrolase 9B1 [Arabidopsis thaliana]	0.047	1	1	1.26	0.01648	Endoglucanase 8 OS=Arabidopsis thaliana GN=CEL1 PE=2 SV=1	K01179|1|0.0|1019|ath:AT1G70710|endoglucanase [EC:3.2.1.4]	GO:0042547//cell wall modification involved in multidimensional cell growth;GO:0030245//cellulose catabolic process	GO:0008810//cellulase activity	GO:0005576//extracellular region;GO:0009507//chloroplast
	AT1G53120	NP_001322401.1	RNA-binding S4 domain-containing protein [Arabidopsis thaliana]	0.038	1	1	1.26	0.03955	-	-		GO:0003723//RNA binding	GO:0009507//chloroplast
CPL4	AT5G58003	NP_001332019.1	C-terminal domain phosphatase-like 4 [Arabidopsis thaliana]	0.027	1	1	1.26	0.05541	RNA polymerase II C-terminal domain phosphatase-like 4 OS=Arabidopsis thaliana GN=CPL4 PE=1 SV=1	K18999|1|0.0|761|ath:AT5G58003|RNA polymerase II C-terminal domain phosphatase-like 3/4 [EC:3.1.3.16]	GO:0070940//dephosphorylation of RNA polymerase II C-terminal domain;GO:0009651//response to salt stress;GO:0006351//transcription, DNA-templated	GO:0008022//protein C-terminus binding;GO:0008420//CTD phosphatase activity;GO:0004721//phosphoprotein phosphatase activity;GO:0003723//RNA binding;GO:0046872//metal ion binding	GO:0005634//nucleus;GO:0016591//DNA-directed RNA polymerase II, holoenzyme
	AT3G56080	NP_001326626.1	S-adenosyl-L-methionine-dependent methyltransferases superfamily protein [Arabidopsis thaliana]	0.022	1	1	1.26	0.07573	Probable methyltransferase PMT22 OS=Arabidopsis thaliana GN=At3g56080 PE=3 SV=1	K15449|1|6e-132|419|cic:CICLE_v10003946mg|tRNA wybutosine-synthesizing protein 1 [EC:4.1.3.44]	GO:0032259//methylation	GO:0008757//S-adenosylmethionine-dependent methyltransferase activity;GO:0008168//methyltransferase activity	GO:0005737//cytoplasm;GO:0016021//integral component of membrane;GO:0005789//endoplasmic reticulum membrane
	AT2G17350	NP_565413.1	beta-mannosyltransferase-like protein [Arabidopsis thaliana]	0.094	1	1	1.26	0.08823	-	-		GO:0016757//transferase activity, transferring glycosyl groups	-
ETR2	AT3G23150	NP_188956.1	Signal transduction histidine kinase, hybrid-type, ethylene sensor [Arabidopsis thaliana]	0.025	1	1	1.26	0.1344	Ethylene receptor 2 OS=Arabidopsis thaliana GN=ETR2 PE=1 SV=2	K14509|1|0.0|1588|ath:AT3G23150|ethylene receptor [EC:2.7.13.-]	GO:0010105//negative regulation of ethylene-activated signaling pathway	GO:0046872//metal ion binding;GO:0000155//phosphorelay sensor kinase activity;GO:0004674//protein serine/threonine kinase activity;GO:0004872//receptor activity;GO:0051740//ethylene binding;GO:0038199//ethylene receptor activity;GO:0005524//ATP binding	GO:0005783//endoplasmic reticulum;GO:0016021//integral component of membrane;GO:0005789//endoplasmic reticulum membrane
DJ1A	AT3G14990	NP_001030698.1	Class I glutamine amidotransferase-like superfamily protein [Arabidopsis thaliana]	0.385	11	34	1.25	2.95E-12	Protein DJ-1 homolog A OS=Arabidopsis thaliana GN=DJ1A PE=1 SV=1	K03152|1|0.0|723|ath:AT3G14990|protein deglycase [EC:3.5.1.124]	GO:1900409//positive regulation of cellular response to oxidative stress;GO:0046686//response to cadmium ion	GO:0019172//glyoxalase III activity	GO:0005773//vacuole;GO:0005634//nucleus;GO:0005774//vacuolar membrane;GO:0005886//plasma membrane;GO:0005829//cytosol;GO:0009506//plasmodesma
CAD5	AT4G34230	NP_195149.1	cinnamyl alcohol dehydrogenase 5 [Arabidopsis thaliana]	0.171	4	7	1.25	5.76E-08	Cinnamyl alcohol dehydrogenase 5 OS=Arabidopsis thaliana GN=CAD5 PE=1 SV=1	K00083|1|0.0|733|ath:AT4G34230|cinnamyl-alcohol dehydrogenase [EC:1.1.1.195]	GO:0009809//lignin biosynthetic process	GO:0052747//sinapyl alcohol dehydrogenase activity;GO:0045551//cinnamyl-alcohol dehydrogenase activity;GO:0008270//zinc ion binding;GO:0016491//oxidoreductase activity	GO:0005829//cytosol
LPR2	AT1G71040	NP_565008.1	Cupredoxin superfamily protein [Arabidopsis thaliana]	0.134	6	10	1.25	9.91E-08	Multicopper oxidase LPR2 OS=Arabidopsis thaliana GN=LPR2 PE=2 SV=1	K05909|1|5e-08|60.8|bdi:100830831|laccase [EC:1.10.3.2]	GO:0010073//meristem maintenance;GO:0016036//cellular response to phosphate starvation	GO:0016722//oxidoreductase activity, oxidizing metal ions;GO:0005507//copper ion binding	GO:0005794//Golgi apparatus;GO:0005618//cell wall;GO:0005829//cytosol;GO:0016020//membrane;GO:0005789//endoplasmic reticulum membrane
CuAO1	AT1G62810	NP_176469.1	Copper amine oxidase family protein [Arabidopsis thaliana]	0.079	3	5	1.25	1.43E-07	Primary amine oxidase OS=Arabidopsis thaliana GN=At1g62810 PE=2 SV=1	K00276|1|0.0|1476|ath:AT1G62810|primary-amine oxidase [EC:1.4.3.21]	GO:0009308//amine metabolic process;GO:0009738//abscisic acid-activated signaling pathway;GO:0006809//nitric oxide biosynthetic process	GO:0052593//tryptamine:oxygen oxidoreductase (deaminating) activity;GO:0005507//copper ion binding;GO:0052595//aliphatic-amine oxidase activity;GO:0052594//aminoacetone:oxygen oxidoreductase(deaminating) activity;GO:0008131//primary amine oxidase activity;GO:0048038//quinone binding;GO:0052596//phenethylamine:oxygen oxidoreductase (deaminating) activity	-
	AT5G60590	NP_974970.1	DHBP synthase RibB-like alpha/beta domain-containing protein [Arabidopsis thaliana]	0.101	2	5	1.25	1.09E-06	-	K04499|1|5e-79|252|nta:107761826|RuvB-like protein 1 (pontin 52)!K19612|2|1e-57|202|csl:COCSUDRAFT_65132|2',5'-phosphodiesterase [EC:3.1.13.4 3.1.4.-]!K07566|4|1e-10|66.2|mng:MNEG_0543|L-threonylcarbamoyladenylate synthase [EC:2.7.7.87]	GO:0006450//regulation of translational fidelity;GO:0002949//tRNA threonylcarbamoyladenosine modification	GO:0016779//nucleotidyltransferase activity;GO:0000049//tRNA binding;GO:0003725//double-stranded RNA binding	GO:0005737//cytoplasm
PIA1	AT2G20630	NP_565480.1	PP2C induced by AVRRPM1 [Arabidopsis thaliana]	0.462	7	18	1.25	2.04E-06	Probable protein phosphatase 2C 20 OS=Arabidopsis thaliana GN=PPC3-1.2 PE=1 SV=3	K17506|1|0.0|534|aly:ARALYDRAFT_900426|protein phosphatase 1L [EC:3.1.3.16]		GO:0046872//metal ion binding;GO:0004722//protein serine/threonine phosphatase activity	-
PAB2	AT4G34110	NP_195137.5	poly(A) binding protein 2 [Arabidopsis thaliana]	0.205	11	30	1.25	2.75E-06	Polyadenylate-binding protein 2 OS=Arabidopsis thaliana GN=PAB2 PE=1 SV=1	K13126|1|0.0|1295|ath:AT4G34110|polyadenylate-binding protein	GO:0000184//nuclear-transcribed mRNA catabolic process, nonsense-mediated decay;GO:0006446//regulation of translational initiation;GO:0060211//regulation of nuclear-transcribed mRNA poly(A) tail shortening;GO:0016032//viral process;GO:1900151//regulation of nuclear-transcribed mRNA catabolic process, deadenylation-dependent decay;GO:0009651//response to salt stress;GO:0006413//translational initi…	GO:0003723//RNA binding;GO:0003729//mRNA binding;GO:0003743//translation initiation factor activity	GO:0005737//cytoplasm;GO:0005634//nucleus;GO:0005829//cytosol
GGT4	AT4G29210	NP_194650.1	gamma-glutamyl transpeptidase 4 [Arabidopsis thaliana]	0.06	4	5	1.25	3.02E-06	Glutathione hydrolase 3 OS=Arabidopsis thaliana GN=GGT3 PE=2 SV=1	K18592|1|0.0|1314|ath:AT4G29210|gamma-glutamyltranspeptidase / glutathione hydrolase / leukotriene-C4 hydrolase [EC:2.3.2.2 3.4.19.13 3.4.19.14]	GO:0009636//response to toxic substance;GO:0006805//xenobiotic metabolic process;GO:0006751//glutathione catabolic process	GO:0036374//glutathione hydrolase activity;GO:0102953//hypoglycin A gamma-glutamyl transpeptidase activity;GO:0016756//glutathione gamma-glutamylcysteinyltransferase activity	GO:0005773//vacuole;GO:0016021//integral component of membrane;GO:0005774//vacuolar membrane
	AT2G43530	NP_181881.2	scorpion toxin-like knottin superfamily protein [Arabidopsis thaliana]	0.157	1	9	1.25	5.88E-06	Defensin-like protein 194 OS=Arabidopsis thaliana GN=ATTI3 PE=3 SV=2	-	GO:0050832//defense response to fungus;GO:0031640//killing of cells of other organism	GO:0008200//ion channel inhibitor activity	GO:0005576//extracellular region
KU80	AT1G48050	NP_001322093.1	Ku80 family protein [Arabidopsis thaliana]	0.088	4	6	1.25	6.30E-06	ATP-dependent DNA helicase 2 subunit KU80 OS=Arabidopsis thaliana GN=KU80 PE=1 SV=1	K10885|1|0.0|1296|ath:AT1G48050|ATP-dependent DNA helicase 2 subunit 2	GO:0000723//telomere maintenance;GO:0006303//double-strand break repair via nonhomologous end joining;GO:0006302//double-strand break repair;GO:0006281//DNA repair;GO:0006310//DNA recombination;GO:0015074//DNA integration;GO:0009408//response to heat	GO:0004003//ATP-dependent DNA helicase activity;GO:0042162//telomeric DNA binding;GO:0003690//double-stranded DNA binding;GO:0003684//damaged DNA binding;GO:0005524//ATP binding	GO:0005737//cytoplasm;GO:0043564//Ku70:Ku80 complex;GO:0000784//nuclear chromosome, telomeric region
	AT5G46230	NP_568659.1	hypothetical protein (Protein of unknown function, DUF538) [Arabidopsis thaliana]	0.189	2	2	1.25	1.04E-05	-	-	-	-	-
	AT1G03760	NP_171872.2	Prefoldin chaperone subunit family protein [Arabidopsis thaliana]	0.018	1	1	1.25	2.58E-05	-	K17560|1|0.0|804|ath:AT1G03760|unconventional prefoldin RPB5 interactor 1	GO:0010923//negative regulation of phosphatase activity	GO:0001106//RNA polymerase II transcription corepressor activity;GO:0003682//chromatin binding;GO:0019212//phosphatase inhibitor activity	GO:0005665//DNA-directed RNA polymerase II, core complex
	AT4G12790	NP_001031621.1	P-loop containing nucleoside triphosphate hydrolases superfamily protein [Arabidopsis thaliana]	0.026	1	1	1.25	4.31E-05	-	K06883|1|0.0|557|ath:AT4G12790|uncharacterized protein	GO:1990022//RNA polymerase III complex localization to nucleus;GO:0044376//RNA polymerase II complex import to nucleus	GO:0003924//GTPase activity	GO:0016021//integral component of membrane;GO:0005622//intracellular
	AT5G46840	NP_001078722.1	RNA-binding (RRM/RBD/RNP motifs) family protein [Arabidopsis thaliana]	0.047	2	2	1.25	6.28E-05	RNA-binding protein CP31B, chloroplastic OS=Arabidopsis thaliana GN=CP31B PE=1 SV=1	K14837|1|0.0|737|ath:AT5G46840|nucleolar protein 12		GO:0003723//RNA binding	-
TIM9	AT3G46560	NP_190240.1	Tim10/DDP family zinc finger protein [Arabidopsis thaliana]	0.323	3	10	1.25	8.78E-05	Mitochondrial import inner membrane translocase subunit TIM9 OS=Arabidopsis thaliana GN=TIM9 PE=1 SV=2	K17777|1|2e-64|193|ath:AT3G46560|mitochondrial import inner membrane translocase subunit TIM9	GO:0045039//protein import into mitochondrial inner membrane;GO:0015031//protein transport;GO:0007005//mitochondrion organization;GO:0072321//chaperone-mediated protein transport	GO:0008565//protein transporter activity;GO:0046872//metal ion binding	GO:0042721//mitochondrial inner membrane protein insertion complex;GO:0042719//mitochondrial intermembrane space protein transporter complex;GO:0005739//mitochondrion;GO:0005758//mitochondrial intermembrane space
	AT4G10110	NP_192749.2	RNA-binding (RRM/RBD/RNP motifs) family protein [Arabidopsis thaliana]	0.121	2	3	1.25	0.000177	Nuclear cap-binding protein subunit 2 OS=Arabidopsis thaliana GN=CBP20 PE=1 SV=1	K12831|1|1e-126|356|ath:AT4G10110|splicing factor 3B subunit 4		GO:0003723//RNA binding	-
	AT5G30490	NP_001078630.1	craniofacial development-like protein [Arabidopsis thaliana]	0.136	2	3	1.25	0.0002238	-	-	-	-	-
PSD1	AT4G16700	NP_001329522.1	phosphatidylserine decarboxylase 1 [Arabidopsis thaliana]	0.052	2	2	1.25	0.0002263	Phosphatidylserine decarboxylase proenzyme 1, mitochondrial OS=Arabidopsis thaliana GN=PSD1 PE=2 SV=1	K01613|1|0.0|708|ath:AT4G16700|phosphatidylserine decarboxylase [EC:4.1.1.65]	GO:0006646//phosphatidylethanolamine biosynthetic process;GO:0008654//phospholipid biosynthetic process;GO:0016540//protein autoprocessing	GO:0004609//phosphatidylserine decarboxylase activity	GO:0016021//integral component of membrane;GO:0005739//mitochondrion;GO:0031305//integral component of mitochondrial inner membrane;GO:0005743//mitochondrial inner membrane
	AT2G43535	NP_566000.1	Scorpion toxin-like knottin superfamily protein [Arabidopsis thaliana]	0.227	2	4	1.25	0.0003693	Defensin-like protein 196 OS=Arabidopsis thaliana GN=ATTI4 PE=3 SV=1	-	GO:0006952//defense response;GO:0031640//killing of cells of other organism;GO:0050832//defense response to fungus	GO:0008200//ion channel inhibitor activity	GO:0005576//extracellular region
UXS5	AT3G46440	NP_001030820.1	UDP-XYL synthase 5 [Arabidopsis thaliana]	0.326	1	1	1.25	0.0005366	UDP-glucuronic acid decarboxylase 5 OS=Arabidopsis thaliana GN=UXS5 PE=2 SV=1	K08678|1|0.0|707|ath:AT3G46440|UDP-glucuronate decarboxylase [EC:4.1.1.35]	GO:0042732//D-xylose metabolic process;GO:0033320//UDP-D-xylose biosynthetic process	GO:0070403//NAD+ binding;GO:0048040//UDP-glucuronate decarboxylase activity	GO:0005829//cytosol
RPT5B	AT1G09100	NP_172384.1	26S proteasome AAA-ATPase subunit RPT5B [Arabidopsis thaliana]	0.319	1	1	1.25	0.0006165	26S proteasome regulatory subunit 6A homolog B OS=Arabidopsis thaliana GN=RPT5B PE=1 SV=3	K03065|1|0.0|862|ath:AT1G09100|26S proteasome regulatory subunit T5	GO:0009553//embryo sac development;GO:0009555//pollen development;GO:0010498//proteasomal protein catabolic process;GO:0010255//glucose mediated signaling pathway;GO:0030163//protein catabolic process;GO:0030433//ubiquitin-dependent ERAD pathway;GO:0045899//positive regulation of RNA polymerase II transcriptional preinitiation complex assembly	GO:0036402//proteasome-activating ATPase activity;GO:0017025//TBP-class protein binding;GO:0008233//peptidase activity;GO:0005524//ATP binding	GO:0005737//cytoplasm;GO:0016020//membrane;GO:0031595//nuclear proteasome complex;GO:0031597//cytosolic proteasome complex;GO:0005886//plasma membrane;GO:0000502//proteasome complex;GO:0008540//proteasome regulatory particle, base subcomplex
	AT1G14060	NP_849659.1	GCK domain-containing protein [Arabidopsis thaliana]	0.095	1	2	1.25	0.0007859	-	K17782|1|6e-18|80.1|fve:101310609|mitochondrial intermembrane space import and assembly protein 40	-	-	-
	AT5G54930	NP_001032075.1	AT hook motif-containing protein [Arabidopsis thaliana]	0.032	1	1	1.25	0.0008741	-	K22649|1|3e-18|89.0|gab:108488571|B-cell CLL/lymphoma 9 protein		GO:0043565//sequence-specific DNA binding	-
RGTA1	AT4G24490	NP_001078443.1	RAB geranylgeranyl transferase alpha subunit 1 [Arabidopsis thaliana]	0.016	1	1	1.25	0.001163	Geranylgeranyl transferase type-2 subunit alpha 1 OS=Arabidopsis thaliana GN=RGTA1 PE=1 SV=1	K14050|1|0.0|1402|ath:AT4G24490|geranylgeranyl transferase type-2 subunit alpha [EC:2.5.1.60]	GO:0018344//protein geranylgeranylation;GO:0046686//response to cadmium ion	GO:0004663//Rab geranylgeranyltransferase activity;GO:0008318//protein prenyltransferase activity	GO:0005829//cytosol;GO:0005968//Rab-protein geranylgeranyltransferase complex
NHL3	AT5G06320	NP_196250.1	NDR1/HIN1-like 3 [Arabidopsis thaliana]	0.143	2	4	1.25	0.001288	NDR1/HIN1-like protein 3 OS=Arabidopsis thaliana GN=NHL3 PE=1 SV=1	K04077|1|2e-12|70.5|cmax:111488761|chaperonin GroEL	GO:0009751//response to salicylic acid;GO:0051607//defense response to virus;GO:0009816//defense response to bacterium, incompatible interaction;GO:0009617//response to bacterium;GO:0009611//response to wounding;GO:0042742//defense response to bacterium	GO:0004871//signal transducer activity	GO:0005794//Golgi apparatus;GO:0016021//integral component of membrane;GO:0005774//vacuolar membrane;GO:0046658//anchored component of plasma membrane;GO:0005886//plasma membrane;GO:0009506//plasmodesma
HSF A4A	AT4G18880	NP_193623.1	heat shock transcription factor A4A [Arabidopsis thaliana]	0.03	1	1	1.25	0.001322	Heat stress transcription factor A-4a OS=Arabidopsis thaliana GN=HSFA4A PE=2 SV=1	K09419|1|0.0|823|ath:AT4G18880|heat shock transcription factor, other eukaryote	GO:0010200//response to chitin;GO:0000302//response to reactive oxygen species;GO:0006355//regulation of transcription, DNA-templated;GO:0006351//transcription, DNA-templated;GO:0045893//positive regulation of transcription, DNA-templated	GO:0043565//sequence-specific DNA binding;GO:0003700//DNA binding transcription factor activity;GO:0042803//protein homodimerization activity	GO:0005737//cytoplasm;GO:0005634//nucleus
PMAT1	AT5G39050	NP_568561.4	HXXXD-type acyl-transferase family protein [Arabidopsis thaliana]	0.062	2	3	1.25	0.001412	Phenolic glucoside malonyltransferase 1 OS=Arabidopsis thaliana GN=PMAT1 PE=1 SV=1	K14329|1|2e-126|378|ath:AT5G61160|agmatine coumaroyltransferase [EC:2.3.1.64 2.3.1.-]!K13264|3|4e-100|311|cam:101510753|isoflavone 7-O-glucoside-6''-O-malonyltransferase [EC:2.3.1.115]	GO:0009636//response to toxic substance	GO:0016747//transferase activity, transferring acyl groups other than amino-acyl groups;GO:0050736//O-malonyltransferase activity	GO:0005829//cytosol
	AT1G76940	NP_001323218.1	RNA-binding (RRM/RBD/RNP motifs) family protein [Arabidopsis thaliana]	0.117	1	1	1.25	0.00199	Nuclear speckle RNA-binding protein A OS=Arabidopsis thaliana GN=NSRA PE=2 SV=1	-	GO:0000398//mRNA splicing, via spliceosome	GO:0003723//RNA binding;GO:0035614//snRNA stem-loop binding	GO:0016607//nuclear speck
	AT5G05600	NP_001330807.1	2-oxoglutarate (2OG) and Fe(II)-dependent oxygenase superfamily protein [Arabidopsis thaliana]	0.086	2	5	1.25	0.003541	Probable 2-oxoglutarate-dependent dioxygenase At5g05600 OS=Arabidopsis thaliana GN=At5g05600 PE=2 SV=1	K05278|1|1e-64|209|ccaj:109804443|flavonol synthase [EC:1.14.20.6]	GO:0097237//cellular response to toxic substance;GO:0009813//flavonoid biosynthetic process;GO:0080167//response to karrikin	GO:0051213//dioxygenase activity;GO:0046872//metal ion binding;GO:0016491//oxidoreductase activity	-
	AT2G40070	NP_001323814.1	flocculation FLO11-like protein [Arabidopsis thaliana]	0.106	3	4	1.25	0.003616	-	K03006|1|1e-10|68.6|egu:105057227|DNA-directed RNA polymerase II subunit RPB1 [EC:2.7.7.6]			GO:0005875//microtubule associated complex
	AT2G20010	NP_001077922.1	Gls protein (DUF810) [Arabidopsis thaliana]	0.014	1	1	1.25	0.005037	-	-	-	-	-
IGMT5	AT1G76790	NP_177805.1	O-methyltransferase family protein [Arabidopsis thaliana]	0.158	4	5	1.25	0.006835	Indole glucosinolate O-methyltransferase 5 OS=Arabidopsis thaliana GN=IGMT5 PE=2 SV=1	K22703|1|0.0|754|ath:AT1G76790|hydroxy-3-indolylmethylglucosinolate O-methyltransferase [EC:2.1.1.-]	GO:0009759//indole glucosinolate biosynthetic process	GO:0008757//S-adenosylmethionine-dependent methyltransferase activity;GO:0046983//protein dimerization activity;GO:0008171//O-methyltransferase activity	-
	AT1G03250	NP_001321394.1	R3H domain protein [Arabidopsis thaliana]	0.041	1	1	1.25	0.00812	-	-		GO:0003676//nucleic acid binding	-
FC1	AT5G26030	NP_001031941.1	ferrochelatase 1 [Arabidopsis thaliana]	0.015	1	1	1.25	0.01129	Ferrochelatase-1, chloroplastic/mitochondrial OS=Arabidopsis thaliana GN=FC1 PE=2 SV=1	K01772|1|0.0|963|ath:AT5G26030|protoporphyrin/coproporphyrin ferrochelatase [EC:4.99.1.1 4.99.1.9]	GO:0006783//heme biosynthetic process;GO:0033014//tetrapyrrole biosynthetic process;GO:0006979//response to oxidative stress	GO:0004325//ferrochelatase activity	GO:0009535//chloroplast thylakoid membrane;GO:0031969//chloroplast membrane;GO:0009536//plastid;GO:0016021//integral component of membrane;GO:0005739//mitochondrion;GO:0009507//chloroplast
PHOS32	AT5G54430	NP_001332519.1	Adenine nucleotide alpha hydrolases-like superfamily protein [Arabidopsis thaliana]	0.145	2	2	1.25	0.01209	Universal stress protein PHOS32 OS=Arabidopsis thaliana GN=PHOS32 PE=1 SV=1	K13945|1|1e-16|80.1|pavi:110765302|LOB domain-containing protein 29!K20165|2|1e-13|74.3|cmo:103490416|TBC1 domain family member 2A	GO:0006950//response to stress;GO:0002238//response to molecule of fungal origin	GO:0016787//hydrolase activity;GO:0005524//ATP binding	GO:0005634//nucleus;GO:0005886//plasma membrane;GO:0005829//cytosol;GO:0009507//chloroplast
AKINBETA1	AT5G21170	NP_197615.1	5'-AMP-activated protein kinase beta-2 subunit protein [Arabidopsis thaliana]	0.124	2	2	1.25	0.01515	SNF1-related protein kinase regulatory subunit beta-1 OS=Arabidopsis thaliana GN=KINB1 PE=1 SV=1	K07199|1|0.0|580|ath:AT5G21170|5'-AMP-activated protein kinase, regulatory beta subunit	GO:0006633//fatty acid biosynthetic process;GO:0005975//carbohydrate metabolic process;GO:0043562//cellular response to nitrogen levels;GO:0042128//nitrate assimilation	GO:0019887//protein kinase regulator activity;GO:0016301//kinase activity;GO:0005524//ATP binding	-
	AT1G77090	NP_565149.2	thylakoid lumenal protein (Mog1/PsbP/DUF1795-like photosystem II reaction center PsbP family protein) [Arabidopsis thaliana]	0.065	2	7	1.25	0.03175	PsbP domain-containing protein 4, chloroplastic OS=Arabidopsis thaliana GN=PPD4 PE=1 SV=2	K07119|1|3e-08|58.5|apro:F751_4380|uncharacterized protein	GO:0015979//photosynthesis	GO:0005509//calcium ion binding	GO:0009579//thylakoid;GO:0009534//chloroplast thylakoid;GO:0009570//chloroplast stroma;GO:0031977//thylakoid lumen;GO:0009543//chloroplast thylakoid lumen;GO:0019898//extrinsic component of membrane;GO:0009654//photosystem II oxygen evolving complex;GO:0009507//chloroplast
CCA1	AT2G46830	NP_850460.1	circadian clock associated 1 [Arabidopsis thaliana]	0.01	1	1	1.25	0.03314	Protein CCA1 OS=Arabidopsis thaliana GN=CCA1 PE=1 SV=1	K12134|1|0.0|1264|ath:AT2G46830|circadian clock associated 1	GO:0009651//response to salt stress;GO:0009733//response to auxin;GO:0009751//response to salicylic acid;GO:0009753//response to jasmonic acid;GO:0046686//response to cadmium ion;GO:0010468//regulation of gene expression;GO:0007623//circadian rhythm;GO:0048574//long-day photoperiodism, flowering;GO:0042754//negative regulation of circadian rhythm;GO:0045893//positive regulation of transcription, …	GO:0003677//DNA binding;GO:0043565//sequence-specific DNA binding;GO:0003700//DNA binding transcription factor activity	GO:0005634//nucleus
GDPD2	AT5G41080	NP_974865.1	PLC-like phosphodiesterases superfamily protein [Arabidopsis thaliana]	0.022	1	1	1.25	0.1108	Glycerophosphodiester phosphodiesterase GDPD2 OS=Arabidopsis thaliana GN=GDPD2 PE=2 SV=1	K18696|1|0.0|718|ath:AT5G41080|glycerophosphodiester phosphodiesterase [EC:3.1.4.46]	GO:0006629//lipid metabolic process;GO:0006071//glycerol metabolic process;GO:0046475//glycerophospholipid catabolic process;GO:0030643//cellular phosphate ion homeostasis	GO:0008889//glycerophosphodiester phosphodiesterase activity;GO:0008081//phosphoric diester hydrolase activity	GO:0005623//cell
SAD1	AT5G48870	NP_199698.1	Small nuclear ribonucleoprotein family protein [Arabidopsis thaliana]	0.182	2	5	1.25	0.1526	Sm-like protein LSM5 OS=Arabidopsis thaliana GN=LSM5 PE=1 SV=1	K12624|1|2e-58|177|ath:AT5G48870|U6 snRNA-associated Sm-like protein LSm5	GO:0009737//response to abscisic acid;GO:0000398//mRNA splicing, via spliceosome;GO:0000956//nuclear-transcribed mRNA catabolic process;GO:0009414//response to water deprivation	GO:0003723//RNA binding	GO:0005737//cytoplasm;GO:0046540//U4/U6 x U5 tri-snRNP complex;GO:0030529//intracellular ribonucleoprotein complex;GO:0005688//U6 snRNP;GO:1990726//Lsm1-7-Pat1 complex;GO:0005681//spliceosomal complex
	AT5G23400	NP_197731.1	Leucine-rich repeat (LRR) family protein [Arabidopsis thaliana]	0.037	2	2	1.25	0.1616	Leucine-rich repeat receptor protein kinase MSP1 OS=Oryza sativa subsp. japonica GN=MSP1 PE=1 SV=1	K13420|1|1e-77|262|oeu:111373977|LRR receptor-like serine/threonine-protein kinase FLS2 [EC:2.7.11.1]!K00924|3|4e-68|243|atr:18446750|kinase [EC:2.7.1.-]			GO:0005618//cell wall;GO:0009506//plasmodesma
GDC1	AT1G50900	NP_564580.1	Ankyrin repeat family protein [Arabidopsis thaliana]	0.251	3	3	1.25	0.2197	Protein LHCP TRANSLOCATION DEFECT OS=Arabidopsis thaliana GN=LTD PE=1 SV=1	K01802|1|4e-14|71.2|fve:101303016|peptidylprolyl isomerase [EC:5.2.1.8]	GO:0090391//granum assembly;GO:0006886//intracellular protein transport;GO:0080167//response to karrikin		GO:0009535//chloroplast thylakoid membrane;GO:0009941//chloroplast envelope;GO:0009570//chloroplast stroma;GO:0009507//chloroplast
	AT2G42320	NP_001325179.1	nucleolar protein gar2-like protein [Arabidopsis thaliana]	0.037	1	1	1.25	0.2731	-	-	GO:0006999//nuclear pore organization	GO:0017056//structural constituent of nuclear pore	GO:0044611//nuclear pore inner ring
	AT3G59500	NP_001326775.1	Integral membrane HRF1 family protein [Arabidopsis thaliana]	0.033	1	1	1.25	0.609	-	K20362|1|0.0|545|ath:AT3G59500|protein transport protein YIF1	GO:0006888//ER to Golgi vesicle-mediated transport		GO:0005794//Golgi apparatus;GO:0005783//endoplasmic reticulum;GO:0005793//endoplasmic reticulum-Golgi intermediate compartment;GO:0016021//integral component of membrane;GO:0005789//endoplasmic reticulum membrane;GO:0030173//integral component of Golgi membrane;GO:0030134//COPII-coated ER to Golgi transport vesicle
	AT5G19230	NP_001331010.1	Glycoprotein membrane precursor GPI-anchored [Arabidopsis thaliana]	0.127	2	3	1.24	1.15E-08	Uncharacterized GPI-anchored protein At5g19230 OS=Arabidopsis thaliana GN=At5g19230 PE=1 SV=1	K20606|1|4e-20|90.1|jre:109006753|mitogen-activated protein kinase kinase kinase ANP1 [EC:2.7.11.25]			GO:0046658//anchored component of plasma membrane;GO:0016021//integral component of membrane;GO:0031225//anchored component of membrane;GO:0005886//plasma membrane
	AT3G28480	NP_566838.1	Oxoglutarate/iron-dependent oxygenase [Arabidopsis thaliana]	0.161	4	7	1.24	3.31E-08	Probable prolyl 4-hydroxylase 7 OS=Arabidopsis thaliana GN=P4H7 PE=2 SV=1	K00472|1|0.0|664|ath:AT3G28480|prolyl 4-hydroxylase [EC:1.14.11.2]		GO:0016705//oxidoreductase activity, acting on paired donors, with incorporation or reduction of molecular oxygen;GO:0031418//L-ascorbic acid binding;GO:0004656//procollagen-proline 4-dioxygenase activity;GO:0005506//iron ion binding	GO:0005794//Golgi apparatus;GO:0016021//integral component of membrane;GO:0005802//trans-Golgi network;GO:0005789//endoplasmic reticulum membrane;GO:0005774//vacuolar membrane;GO:0005768//endosome
	AT2G03510	NP_027545.1	SPFH/Band 7/PHB domain-containing membrane-associated protein family [Arabidopsis thaliana]	0.18	6	13	1.24	2.02E-07	-	-	GO:0032933//SREBP signaling pathway;GO:0030433//ubiquitin-dependent ERAD pathway	GO:0031625//ubiquitin protein ligase binding;GO:0015485//cholesterol binding	GO:0005794//Golgi apparatus;GO:0005783//endoplasmic reticulum;GO:0005730//nucleolus;GO:0016021//integral component of membrane;GO:0005789//endoplasmic reticulum membrane;GO:0005774//vacuolar membrane;GO:0009506//plasmodesma
	AT2G37990	NP_565878.1	ribosome biogenesis regulatory protein (RRS1) family protein [Arabidopsis thaliana]	0.091	2	2	1.24	2.21E-07	Ribosome biogenesis regulatory protein homolog OS=Arabidopsis thaliana GN=At2g37990 PE=2 SV=2	K14852|1|0.0|640|ath:AT2G37990|regulator of ribosome biosynthesis	GO:0042273//ribosomal large subunit biogenesis;GO:0000055//ribosomal large subunit export from nucleus;GO:0042254//ribosome biogenesis;GO:0000447//endonucleolytic cleavage in ITS1 to separate SSU-rRNA from 5.8S rRNA and LSU-rRNA from tricistronic rRNA transcript (SSU-rRNA, 5.8S rRNA, LSU-rRNA)		GO:0005730//nucleolus;GO:0005634//nucleus;GO:0030687//preribosome, large subunit precursor
	AT4G31880	NP_001190882.1	transcriptional regulator [Arabidopsis thaliana]	0.046	4	8	1.24	2.96E-07	Histone-lysine N-methyltransferase TRX1 OS=Oryza sativa subsp. japonica GN=TRX1 PE=1 SV=1	K11267|1|2e-58|223|dzi:111275287|sister chromatid cohesion protein PDS5	GO:0009556//microsporogenesis;GO:0006281//DNA repair;GO:0007064//mitotic sister chromatid cohesion		GO:0005634//nucleus;GO:0000785//chromatin;GO:0005829//cytosol;GO:0009507//chloroplast
	AT5G57655	NP_568861.3	xylose isomerase family protein [Arabidopsis thaliana]	0.39	18	48	1.24	5.25E-07	Xylose isomerase OS=Arabidopsis thaliana GN=XYLA PE=2 SV=2	K01805|1|0.0|993|ath:AT5G57655|xylose isomerase [EC:5.3.1.5]	GO:0006098//pentose-phosphate shunt;GO:0042732//D-xylose metabolic process	GO:0046872//metal ion binding;GO:0009045//xylose isomerase activity	GO:0005737//cytoplasm;GO:0005794//Golgi apparatus;GO:0005783//endoplasmic reticulum;GO:0005773//vacuole;GO:0016020//membrane;GO:0005774//vacuolar membrane
NTRB	AT4G35460	NP_195271.2	NADPH-dependent thioredoxin reductase B [Arabidopsis thaliana]	0.232	1	1	1.24	6.90E-07	Thioredoxin reductase 1, mitochondrial OS=Arabidopsis thaliana GN=NTR1 PE=1 SV=3	K00384|1|0.0|768|ath:AT4G35460|thioredoxin reductase (NADPH) [EC:1.8.1.9]	GO:0019430//removal of superoxide radicals	GO:0004791//thioredoxin-disulfide reductase activity	GO:0009941//chloroplast envelope;GO:0005829//cytosol;GO:0005739//mitochondrion
TPR2	AT3G16830	NP_188306.2	TOPLESS-related 2 [Arabidopsis thaliana]	0.125	8	12	1.24	6.97E-07	Topless-related protein 2 OS=Arabidopsis thaliana GN=TPR2 PE=1 SV=2	K22382|1|1e-147|462|dcr:108201150|WD repeat-containing protein 26	GO:0010072//primary shoot apical meristem specification;GO:0006355//regulation of transcription, DNA-templated;GO:0006351//transcription, DNA-templated		GO:0005634//nucleus
	AT1G02305	NP_563648.1	Cysteine proteinases superfamily protein [Arabidopsis thaliana]	0.088	3	4	1.24	7.34E-07	Cathepsin B-like protease 2 OS=Arabidopsis thaliana GN=CATHB2 PE=2 SV=1	K01363|1|0.0|755|ath:AT1G02305|cathepsin B [EC:3.4.22.1]	GO:0006952//defense response;GO:0051603//proteolysis involved in cellular protein catabolic process;GO:0050790//regulation of catalytic activity	GO:0004197//cysteine-type endopeptidase activity	GO:0005615//extracellular space;GO:0005773//vacuole;GO:0005764//lysosome
	AT1G25083	NP_173885.1	Glutamine amidotransferase type 1 family protein [Arabidopsis thaliana]	0.198	3	9	1.24	9.88E-07	Anthranilate synthase beta subunit 1, chloroplastic OS=Arabidopsis thaliana GN=ASB1 PE=1 SV=1	K01658|1|2e-165|458|ath:AT1G25155|anthranilate synthase component II [EC:4.1.3.27]	GO:0010600//regulation of auxin biosynthetic process;GO:0010311//lateral root formation;GO:0009723//response to ethylene;GO:0000162//tryptophan biosynthetic process;GO:0006541//glutamine metabolic process;GO:0009851//auxin biosynthetic process;GO:0008152//metabolic process;GO:0009651//response to salt stress	GO:0004049//anthranilate synthase activity;GO:0016740//transferase activity	GO:0005950//anthranilate synthase complex;GO:0009507//chloroplast
	AT1G59960	NP_176204.1	NAD(P)-linked oxidoreductase superfamily protein [Arabidopsis thaliana]	0.16	5	6	1.24	1.08E-06	Non-functional NADPH-dependent codeinone reductase 2 OS=Papaver somniferum GN=COR2 PE=1 SV=1	K22374|1|0.0|675|ath:AT1G59960|3''-deamino-3''-oxonicotianamine reductase [EC:1.1.1.285]	GO:0009651//response to salt stress	GO:0016491//oxidoreductase activity	GO:0005829//cytosol
ARPN	AT2G02850	NP_178388.1	plantacyanin [Arabidopsis thaliana]	0.279	3	7	1.24	1.27E-06	Basic blue protein OS=Arabidopsis thaliana GN=ARPN PE=2 SV=2	K01426|1|2e-17|81.6|jcu:105643773|amidase [EC:3.5.1.4]!K04733|2|5e-08|54.7|ppp:112280981|interleukin-1 receptor-associated kinase 4 [EC:2.7.11.1]	GO:0009856//pollination;GO:0048653//anther development;GO:0055114//oxidation-reduction process	GO:0046872//metal ion binding;GO:0009055//electron transfer activity	GO:0031012//extracellular matrix;GO:0048046//apoplast;GO:0046658//anchored component of plasma membrane;GO:0005578//proteinaceous extracellular matrix
	AT2G11890	NP_001031347.1	adenylate cyclase [Arabidopsis thaliana]	0.197	4	6	1.24	2.47E-06	Triphosphate tunel metalloenzyme 3 OS=Arabidopsis thaliana GN=TTM3 PE=1 SV=1	-	GO:0048364//root development	GO:0016887//ATPase activity;GO:0005524//ATP binding;GO:0050355//triphosphatase activity	GO:0005634//nucleus
	AT5G56260	NP_001331062.1	Ribonuclease E inhibitor RraA/Dimethylmenaquinone methyltransferase [Arabidopsis thaliana]	0.277	5	12	1.24	9.12E-06	Putative 4-hydroxy-4-methyl-2-oxoglutarate aldolase 3 OS=Arabidopsis thaliana GN=At5g56260 PE=1 SV=1	-	GO:0051252//regulation of RNA metabolic process	GO:0008948//oxaloacetate decarboxylase activity;GO:0047443//4-hydroxy-4-methyl-2-oxoglutarate aldolase activity;GO:0008428//ribonuclease inhibitor activity;GO:0008168//methyltransferase activity;GO:0046872//metal ion binding	-
SOT16	AT1G74100	NP_177550.1	sulfotransferase 16 [Arabidopsis thaliana]	0.34	8	18	1.24	9.74E-06	Cytosolic sulfotransferase 16 OS=Arabidopsis thaliana GN=SOT16 PE=1 SV=1	K11821|1|0.0|708|ath:AT1G74100|aromatic desulfoglucosinolate sulfotransferase [EC:2.8.2.24]	GO:0019761//glucosinolate biosynthetic process;GO:0032260//response to jasmonic acid stimulus involved in jasmonic acid and ethylene-dependent systemic resistance	GO:0047364//desulfoglucosinolate sulfotransferase activity;GO:0008146//sulfotransferase activity	GO:0005737//cytoplasm
	AT3G28950	NP_189537.1	AIG2-like (avirulence induced gene) family protein [Arabidopsis thaliana]	0.164	3	6	1.24	1.26E-05	Protein AIG2 C OS=Arabidopsis thaliana GN=AIG2C PE=1 SV=1	-		GO:0016746//transferase activity, transferring acyl groups	-
	AT5G40340	NP_001331897.1	Tudor/PWWP/MBT superfamily protein [Arabidopsis thaliana]	0.012	1	1	1.24	1.67E-05	Serine/threonine-protein kinase ATM OS=Arabidopsis thaliana GN=ATM PE=2 SV=1	K04728|1|2e-27|125|pmum:103338375|serine-protein kinase ATM [EC:2.7.11.1]!K17398|3|1e-25|119|oeu:111408071|DNA (cytosine-5)-methyltransferase 3A [EC:2.1.1.37]			GO:0009506//plasmodesma;GO:0005730//nucleolus
scpl42	AT5G42240	NP_199039.1	serine carboxypeptidase-like 42 [Arabidopsis thaliana]	0.254	8	14	1.24	2.10E-05	Serine carboxypeptidase-like 42 OS=Arabidopsis thaliana GN=SCPL42 PE=2 SV=1	K16297|1|0.0|986|ath:AT5G42240|serine carboxypeptidase-like clade II [EC:3.4.16.-]	GO:0051603//proteolysis involved in cellular protein catabolic process	GO:0004185//serine-type carboxypeptidase activity	GO:0005618//cell wall;GO:0005576//extracellular region
SNL2	AT5G15020	NP_001190311.1	SIN3-like 2 [Arabidopsis thaliana]	0.008	1	2	1.24	4.03E-05	Paired amphipathic helix protein Sin3-like 2 OS=Arabidopsis thaliana GN=SNL2 PE=1 SV=2	K11644|1|0.0|2714|ath:AT5G15020|paired amphipathic helix protein Sin3a	GO:0016575//histone deacetylation;GO:0000122//negative regulation of transcription from RNA polymerase II promoter;GO:0006355//regulation of transcription, DNA-templated;GO:0006351//transcription, DNA-templated	GO:0001106//RNA polymerase II transcription corepressor activity	GO:0005634//nucleus;GO:0000118//histone deacetylase complex;GO:0000785//chromatin;GO:0005829//cytosol
	AT2G41410	NP_181672.1	Calcium-binding EF-hand family protein [Arabidopsis thaliana]	0.042	1	1	1.24	4.27E-05	Probable calcium-binding protein CML35 OS=Arabidopsis thaliana GN=CML35 PE=2 SV=2	K13448|1|4e-158|439|ath:AT2G41410|calcium-binding protein CML		GO:0005509//calcium ion binding	GO:0005886//plasma membrane
SGT1A	AT4G23570	NP_194088.1	phosphatase-like protein [Arabidopsis thaliana]	0.134	4	6	1.24	6.84E-05	Protein SGT1 homolog A OS=Arabidopsis thaliana GN=SGT1A PE=1 SV=1	K12795|1|0.0|712|ath:AT4G23570|suppressor of G2 allele of SKP1	GO:0071365//cellular response to auxin stimulus;GO:2000072//regulation of defense response to fungus, incompatible interaction;GO:0006952//defense response;GO:0006511//ubiquitin-dependent protein catabolic process;GO:0045087//innate immune response		GO:0005634//nucleus;GO:0019005//SCF ubiquitin ligase complex
	AT1G14210	NP_563940.1	Ribonuclease T2 family protein [Arabidopsis thaliana]	0.097	2	3	1.24	8.02E-05	Ribonuclease 1 OS=Arabidopsis thaliana GN=RNS1 PE=1 SV=1	K01166|1|0.0|512|ath:AT1G14210|ribonuclease T2 [EC:3.1.27.1]	GO:0009651//response to salt stress	GO:0033897//ribonuclease T2 activity;GO:0003723//RNA binding	-
	AT5G12890	NP_196793.1	UDP-Glycosyltransferase superfamily protein [Arabidopsis thaliana]	0.064	2	2	1.24	0.0001135	UDP-glycosyltransferase 92A1 OS=Arabidopsis thaliana GN=UGT92A1 PE=2 SV=1	K22771|1|5e-73|243|pda:103708808|flavonol-3-O-L-rhamnoside-7-O-glucosyltransferase [EC:2.4.1.-]!K13496|2|2e-70|241|atr:18422858|UDP-glucosyl transferase 73C [EC:2.4.1.-]	GO:0008152//metabolic process	GO:0080043//quercetin 3-O-glucosyltransferase activity;GO:0080044//quercetin 7-O-glucosyltransferase activity;GO:0016758//transferase activity, transferring hexosyl groups	GO:0043231//intracellular membrane-bounded organelle;GO:0016021//integral component of membrane
	AT2G46580	NP_566081.1	Pyridoxamine 5'-phosphate oxidase family protein [Arabidopsis thaliana]	0.066	1	2	1.24	0.0001166	Pyridoxine/pyridoxamine 5'-phosphate oxidase 2 OS=Arabidopsis thaliana GN=PPOX2 PE=1 SV=2	K00275|1|3e-149|416|ath:AT2G46580|pyridoxamine 5'-phosphate oxidase [EC:1.4.3.5]	GO:0008615//pyridoxine biosynthetic process;GO:0009443//pyridoxal 5'-phosphate salvage	GO:0004733//pyridoxamine-phosphate oxidase activity;GO:0010181//FMN binding	-
	AT1G79010	NP_178022.1	Alpha-helical ferredoxin [Arabidopsis thaliana]	0.275	3	10	1.24	0.0001624	NADH dehydrogenase [ubiquinone] iron-sulfur protein 8-A, mitochondrial OS=Arabidopsis thaliana GN=At1g79010 PE=1 SV=1	K03941|1|9e-166|459|aly:ARALYDRAFT_895806|NADH dehydrogenase (ubiquinone) Fe-S protein 8 [EC:7.1.1.2 1.6.99.3]		GO:0051539//4 iron, 4 sulfur cluster binding;GO:0008137//NADH dehydrogenase (ubiquinone) activity;GO:0046872//metal ion binding;GO:0016651//oxidoreductase activity, acting on NAD(P)H	GO:0016020//membrane;GO:0005739//mitochondrion;GO:0005747//mitochondrial respiratory chain complex I
PETE1	AT1G76100	NP_177737.1	plastocyanin 1 [Arabidopsis thaliana]	0.24	1	6	1.24	0.000383	Plastocyanin minor isoform, chloroplastic OS=Arabidopsis thaliana GN=PETE PE=1 SV=2	K02638|1|7e-121|342|ath:AT1G76100|plastocyanin	GO:0055114//oxidation-reduction process	GO:0009055//electron transfer activity;GO:0005507//copper ion binding	GO:0009535//chloroplast thylakoid membrane;GO:0009579//thylakoid;GO:0031977//thylakoid lumen;GO:0009507//chloroplast
	AT4G33980	NP_567946.1	hypothetical protein AT4G33980 [Arabidopsis thaliana]	0.064	1	1	1.24	0.0004803	-	-	GO:0009409//response to cold;GO:0048573//photoperiodism, flowering;GO:0042752//regulation of circadian rhythm;GO:0080167//response to karrikin		GO:0005634//nucleus
GER2	AT5G39190	NP_001119334.1	germin-like protein 2 [Arabidopsis thaliana]	0.13	2	4	1.24	0.0005398	Germin-like protein subfamily 1 member 20 OS=Arabidopsis thaliana GN=GLP5A PE=1 SV=1	-		GO:0030145//manganese ion binding;GO:0045735//nutrient reservoir activity	GO:0005618//cell wall;GO:0031012//extracellular matrix;GO:0048046//apoplast;GO:0005576//extracellular region
PUX1	AT3G27310	NP_566815.1	plant UBX domain-containing protein 1 [Arabidopsis thaliana]	0.104	2	4	1.24	0.0008175	Plant UBX domain-containing protein 1 OS=Arabidopsis thaliana GN=PUX1 PE=1 SV=1	K15627|1|0.0|509|ath:AT3G27310|tether containing UBX domain for GLUT4	GO:0043241//protein complex disassembly;GO:0035265//organ growth	GO:0051117//ATPase binding	GO:0005737//cytoplasm
TIC	AT3G22380	NP_566705.1	time for coffee [Arabidopsis thaliana]	0.045	6	9	1.24	0.0009279	Protein TIME FOR COFFEE OS=Arabidopsis thaliana GN=TIC PE=1 SV=2	-	GO:0032502//developmental process;GO:0009737//response to abscisic acid;GO:0006979//response to oxidative stress;GO:0048511//rhythmic process;GO:0042752//regulation of circadian rhythm;GO:0009414//response to water deprivation;GO:0005982//starch metabolic process		GO:0005634//nucleus
VSR7	AT4G20110	NP_193744.1	VACUOLAR SORTING RECEPTOR 7 [Arabidopsis thaliana]	0.029	1	1	1.24	0.001014	Vacuolar-sorting receptor 7 OS=Arabidopsis thaliana GN=VSR7 PE=2 SV=2	K01859|1|0.0|800|sita:101771169|chalcone isomerase [EC:5.5.1.6]!K04733|2|2e-22|106|mdm:103434601|interleukin-1 receptor-associated kinase 4 [EC:2.7.11.1]!K09597|3|9e-06|53.5|smo:SELMODRAFT_179700|signal peptide peptidase-like 2B [EC:3.4.23.-]	GO:0015031//protein transport	GO:0005509//calcium ion binding	GO:0005794//Golgi apparatus;GO:0016020//membrane;GO:0016021//integral component of membrane;GO:0005802//trans-Golgi network;GO:0000139//Golgi membrane;GO:0005768//endosome
TSA1	AT1G52410	NP_564607.1	TSK-associating protein 1 [Arabidopsis thaliana]	0.215	14	39	1.24	0.001111	TSK-associating protein 1 OS=Arabidopsis thaliana GN=TSA1 PE=1 SV=1	-	GO:0050832//defense response to fungus;GO:0009640//photomorphogenesis	GO:0005509//calcium ion binding	GO:0009535//chloroplast thylakoid membrane;GO:0005773//vacuole;GO:0005635//nuclear envelope;GO:0005777//peroxisome;GO:0005788//endoplasmic reticulum lumen
JR1	AT3G16470	NP_566547.2	Mannose-binding lectin superfamily protein [Arabidopsis thaliana]	0.353	14	76	1.24	0.001287	Jacalin-related lectin 35 OS=Arabidopsis thaliana GN=JAL35 PE=1 SV=1	K03695|1|2e-09|65.1|aip:107635377|ATP-dependent Clp protease ATP-binding subunit ClpB!K04733|3|2e-08|61.2|han:110908847|interleukin-1 receptor-associated kinase 4 [EC:2.7.11.1]	GO:0009753//response to jasmonic acid;GO:0009611//response to wounding;GO:0010228//vegetative to reproductive phase transition of meristem;GO:0009409//response to cold;GO:0009651//response to salt stress	GO:0030246//carbohydrate binding	GO:0005773//vacuole;GO:0005634//nucleus;GO:0016020//membrane;GO:0009506//plasmodesma;GO:0009507//chloroplast
VAMP724	AT4G15780	NP_193313.6	vesicle-associated membrane protein 724 [Arabidopsis thaliana]	0.065	1	1	1.24	0.001588	Vesicle-associated membrane protein 724 OS=Arabidopsis thaliana GN=VAMP724 PE=2 SV=2	K08511|1|8e-137|383|ath:AT4G15780|vesicle-associated membrane protein 72	GO:0006887//exocytosis;GO:0016192//vesicle-mediated transport;GO:0006906//vesicle fusion;GO:0015031//protein transport	GO:0000149//SNARE binding;GO:0005484//SNAP receptor activity	GO:0031201//SNARE complex;GO:0005886//plasma membrane;GO:0016021//integral component of membrane;GO:0031901//early endosome membrane
	AT5G53070	NP_200119.1	Ribosomal protein L9/RNase H1 [Arabidopsis thaliana]	0.158	2	2	1.24	0.002862	50S ribosomal protein L9, chloroplastic OS=Porphyra purpurea GN=rpl9 PE=3 SV=1	K02939|1|4e-163|452|ath:AT5G53070|large subunit ribosomal protein L9	GO:0006412//translation	GO:0003735//structural constituent of ribosome;GO:0003723//RNA binding	GO:0005840//ribosome
	AT1G01730	NP_563634.1	hypothetical protein AT1G01730 [Arabidopsis thaliana]	0.107	2	3	1.24	0.00361	-	-	-	-	-
	AT5G55210	NP_200332.1	hypothetical protein AT5G55210 [Arabidopsis thaliana]	0.06	1	1	1.24	0.004204	-	-	-	-	-
NRB4	AT1G15780	NP_173030.1	mediator of RNA polymerase II transcription subunit 15a-like protein [Arabidopsis thaliana]	0.007	1	1	1.24	0.00458	Mediator of RNA polymerase II transcription subunit 15a OS=Arabidopsis thaliana GN=MED15A PE=1 SV=1	K14972|1|0.0|2648|ath:AT1G15780|PAX-interacting protein 1	GO:0009751//response to salicylic acid;GO:0006355//regulation of transcription, DNA-templated;GO:0006351//transcription, DNA-templated;GO:0045723//positive regulation of fatty acid biosynthetic process	GO:0031490//chromatin DNA binding;GO:0003713//transcription coactivator activity	GO:0005634//nucleus;GO:0016592//mediator complex
	AT4G29260	NP_194655.1	HAD superfamily, subfamily IIIB acid phosphatase [Arabidopsis thaliana]	0.188	5	6	1.24	0.005727	Acid phosphatase 1 OS=Solanum lycopersicum GN=APS1 PE=2 SV=1	K02866|1|3e-65|209|dosa:Os03t0332533-01|large subunit ribosomal protein L10e!K20728|3|3e-58|189|thj:104814965|vegetative storage protein 2		GO:0003993//acid phosphatase activity	GO:0005773//vacuole;GO:0005829//cytosol;GO:0005774//vacuolar membrane
	AT2G30385	NP_001323462.1	F-box/LRR protein [Arabidopsis thaliana]	0.087	1	1	1.24	0.008313	F-box/LRR-repeat protein At2g43260 OS=Arabidopsis thaliana GN=At2g43260 PE=2 SV=1	-			GO:0016021//integral component of membrane
	AT2G43140	NP_001318410.1	basic helix-loop-helix (bHLH) DNA-binding superfamily protein [Arabidopsis thaliana]	0.047	1	2	1.24	0.01019	Transcription factor bHLH129 OS=Arabidopsis thaliana GN=BHLH129 PE=2 SV=2	K04733|1|5e-13|71.6|lsv:111875854|interleukin-1 receptor-associated kinase 4 [EC:2.7.11.1]!K12126|2|1e-11|62.4|smo:SELMODRAFT_114141|phytochrome-interacting factor 3!K11253|3|3e-10|62.0|pop:18096237|histone H3	GO:0006366//transcription from RNA polymerase II promoter;GO:0006355//regulation of transcription, DNA-templated;GO:0010629//negative regulation of gene expression;GO:0071215//cellular response to abscisic acid stimulus	GO:0003700//DNA binding transcription factor activity;GO:0001046//core promoter sequence-specific DNA binding;GO:0001228//transcriptional activator activity, RNA polymerase II transcription regulatory region sequence-specific DNA binding;GO:0003677//DNA binding;GO:0046983//protein dimerization activity	GO:0005634//nucleus
ACHT1	AT4G26160	NP_194346.1	atypical CYS HIS rich thioredoxin 1 [Arabidopsis thaliana]	0.041	1	1	1.24	0.01947	Thioredoxin-like 2-1, chloroplastic OS=Arabidopsis thaliana GN=At4g26160 PE=2 SV=2	K03671|1|1e-70|216|peq:110028098|thioredoxin 1	GO:0010109//regulation of photosynthesis;GO:0051776//detection of redox state;GO:0045454//cell redox homeostasis	GO:0016671//oxidoreductase activity, acting on a sulfur group of donors, disulfide as acceptor	GO:0009570//chloroplast stroma;GO:0005623//cell;GO:0009507//chloroplast
	AT1G33811	NP_564430.1	GDSL-like Lipase/Acylhydrolase superfamily protein [Arabidopsis thaliana]	0.089	3	5	1.24	0.0277	GDSL esterase/lipase At1g33811 OS=Arabidopsis thaliana GN=At1g33811 PE=2 SV=1	K00679|1|4e-52|191|cic:CICLE_v10027727mg|phospholipid:diacylglycerol acyltransferase [EC:2.3.1.158]!K01188|2|4e-41|158|aly:ARALYDRAFT_316517|beta-glucosidase [EC:3.2.1.21]!K10691|3|7e-41|158|ats:109762802|E3 ubiquitin-protein ligase UBR4 [EC:2.3.2.27]!K14209|4|7e-35|140|ats:109773794|solute carrier family 36 (proton-coupled amino acid transporter)!K01206|5|1e-24|108|cic:CICLE_v10031741mg|alpha-L-…	GO:0016042//lipid catabolic process	GO:0016788//hydrolase activity, acting on ester bonds	GO:0016021//integral component of membrane;GO:0005576//extracellular region
	AT2G41770	NP_565960.1	transmembrane protein, putative (DUF288) [Arabidopsis thaliana]	0.025	1	2	1.24	0.1283	Probable glycosyltransferase STELLO1 OS=Arabidopsis thaliana GN=STL1 PE=1 SV=1	-	GO:0052324//plant-type cell wall cellulose biosynthetic process;GO:2001009//regulation of plant-type cell wall cellulose biosynthetic process	GO:0016757//transferase activity, transferring glycosyl groups;GO:0042802//identical protein binding	GO:0005794//Golgi apparatus;GO:0016021//integral component of membrane;GO:0005802//trans-Golgi network;GO:0000139//Golgi membrane;GO:0005768//endosome
	AT1G75140	NP_177650.1	membrane protein [Arabidopsis thaliana]	0.01	1	1	1.24	0.259	Uncharacterized membrane protein At1g75140 OS=Arabidopsis thaliana GN=At1g75140 PE=1 SV=3	K20798|1|4e-25|110|csat:104728186|small RNA 2'-O-methyltransferase [EC:2.1.1.-]			GO:0016021//integral component of membrane;GO:0005783//endoplasmic reticulum;GO:0005774//vacuolar membrane
NIT3	AT3G44320	NP_190018.1	nitrilase 3 [Arabidopsis thaliana]	0.147	1	2	1.23	2.18E-07	Nitrilase 3 OS=Arabidopsis thaliana GN=NIT3 PE=1 SV=1	K01501|1|0.0|720|ath:AT3G44320|nitrilase [EC:3.5.5.1]	GO:0019762//glucosinolate catabolic process;GO:0009970//cellular response to sulfate starvation;GO:0006807//nitrogen compound metabolic process;GO:0046686//response to cadmium ion	GO:0000257//nitrilase activity;GO:0016810//hydrolase activity, acting on carbon-nitrogen (but not peptide) bonds;GO:0080109//indole-3-acetonitrile nitrile hydratase activity;GO:0080061//indole-3-acetonitrile nitrilase activity	GO:0005886//plasma membrane
MTHSC70-2	AT5G09590	NP_196521.1	mitochondrial HSO70 2 [Arabidopsis thaliana]	0.232	11	25	1.23	3.07E-07	Heat shock 70 kDa protein 10, mitochondrial OS=Arabidopsis thaliana GN=HSP70-10 PE=1 SV=1	K04043|1|0.0|1382|ath:AT5G09590|molecular chaperone DnaK	GO:0006457//protein folding;GO:0009615//response to virus;GO:0009651//response to salt stress;GO:0046686//response to cadmium ion;GO:0009408//response to heat	GO:0051082//unfolded protein binding;GO:0005524//ATP binding	GO:0005618//cell wall;GO:0005739//mitochondrion;GO:0005774//vacuolar membrane;GO:0009507//chloroplast
MPK4	AT4G01370	NP_192046.1	MAP kinase 4 [Arabidopsis thaliana]	0.205	2	3	1.23	6.79E-07	Mitogen-activated protein kinase 4 OS=Arabidopsis thaliana GN=MPK4 PE=1 SV=2	K20600|1|0.0|785|ath:AT4G01370|mitogen-activated protein kinase 4 [EC:2.7.11.24]	GO:0016310//phosphorylation;GO:0009651//response to salt stress;GO:0009868//jasmonic acid and ethylene-dependent systemic resistance, jasmonic acid mediated signaling pathway;GO:0009737//response to abscisic acid;GO:0042539//hypotonic salinity response;GO:0009555//pollen development;GO:0009862//systemic acquired resistance, salicylic acid mediated signaling pathway;GO:0010468//regulation of gene …	GO:0004672//protein kinase activity;GO:0005524//ATP binding;GO:0016301//kinase activity;GO:0004707//MAP kinase activity	GO:0005874//microtubule;GO:0005737//cytoplasm;GO:0005634//nucleus;GO:0009504//cell plate;GO:0005829//cytosol;GO:0005622//intracellular
scpl46	AT2G33530	NP_850212.1	serine carboxypeptidase-like 46 [Arabidopsis thaliana]	0.249	10	29	1.23	1.78E-06	Serine carboxypeptidase-like 46 OS=Arabidopsis thaliana GN=SCPL46 PE=2 SV=1	K16297|1|0.0|961|ath:AT2G33530|serine carboxypeptidase-like clade II [EC:3.4.16.-]	GO:0051603//proteolysis involved in cellular protein catabolic process	GO:0004185//serine-type carboxypeptidase activity	GO:0009506//plasmodesma;GO:0005576//extracellular region;GO:0009505//plant-type cell wall
	AT5G44730	NP_199286.1	Haloacid dehalogenase-like hydrolase (HAD) superfamily protein [Arabidopsis thaliana]	0.286	6	10	1.23	1.88E-06	-	K01082|1|6e-09|60.8|ota:OT_ostta18g00420|3'(2'), 5'-bisphosphate nucleotidase [EC:3.1.3.7]	GO:0008152//metabolic process	GO:0016787//hydrolase activity	-
TPX1	AT1G65980	NP_176773.1	thioredoxin-dependent peroxidase 1 [Arabidopsis thaliana]	0.679	6	20	1.23	2.53E-06	Peroxiredoxin-2B OS=Arabidopsis thaliana GN=PRXIIB PE=1 SV=1	K03386|1|2e-109|312|ath:AT1G60740|peroxiredoxin (alkyl hydroperoxide reductase subunit C) [EC:1.11.1.15]!K11187|2|8e-30|111|csl:COCSUDRAFT_52624|peroxiredoxin 5, atypical 2-Cys peroxiredoxin [EC:1.11.1.15]	GO:0046686//response to cadmium ion;GO:0045454//cell redox homeostasis	GO:0051920//peroxiredoxin activity;GO:0016491//oxidoreductase activity;GO:0004601//peroxidase activity	GO:0005829//cytosol;GO:0016020//membrane;GO:0005623//cell;GO:0005886//plasma membrane;GO:0009507//chloroplast
SRF3	AT4G03390	NP_001329389.1	STRUBBELIG-receptor family 3 [Arabidopsis thaliana]	0.018	1	1	1.23	2.90E-06	Protein STRUBBELIG-RECEPTOR FAMILY 3 OS=Arabidopsis thaliana GN=SRF3 PE=2 SV=1	K04733|1|0.0|707|mcha:111012374|interleukin-1 receptor-associated kinase 4 [EC:2.7.11.1]	GO:0006468//protein phosphorylation;GO:0007623//circadian rhythm;GO:0007166//cell surface receptor signaling pathway	GO:0004672//protein kinase activity;GO:0004675//transmembrane receptor protein serine/threonine kinase activity;GO:0005524//ATP binding	GO:0016021//integral component of membrane;GO:0005886//plasma membrane
	AT5G64120	NP_201217.1	Peroxidase superfamily protein [Arabidopsis thaliana]	0.088	2	3	1.23	5.41E-06	Peroxidase 71 OS=Arabidopsis thaliana GN=PER71 PE=1 SV=1	K00430|1|0.0|665|ath:AT5G64120|peroxidase [EC:1.11.1.7]	GO:0009664//plant-type cell wall organization;GO:0009808//lignin metabolic process;GO:0050832//defense response to fungus;GO:0048511//rhythmic process;GO:0042744//hydrogen peroxide catabolic process;GO:0006979//response to oxidative stress;GO:0045730//respiratory burst	GO:0020037//heme binding;GO:0004601//peroxidase activity;GO:0046872//metal ion binding	GO:0005618//cell wall;GO:0016020//membrane;GO:0048046//apoplast;GO:0005576//extracellular region;GO:0009505//plant-type cell wall;GO:0009506//plasmodesma
LOG8	AT5G11950	NP_001332404.1	Putative lysine decarboxylase family protein [Arabidopsis thaliana]	0.245	3	4	1.23	5.55E-06	Cytokinin riboside 5'-monophosphate phosphoribohydrolase LOG8 OS=Arabidopsis thaliana GN=LOG8 PE=1 SV=1	K22522|1|2e-117|334|ath:AT5G11950|cytokinin riboside 5'-monophosphate phosphoribohydrolase [EC:3.2.2.-]	GO:0009691//cytokinin biosynthetic process	GO:0016787//hydrolase activity;GO:0042803//protein homodimerization activity	GO:0005634//nucleus;GO:0005829//cytosol
NUDT3	AT1G79690	NP_001320544.1	nudix hydrolase homolog 3 [Arabidopsis thaliana]	0.139	12	17	1.23	7.74E-06	Nudix hydrolase 3 OS=Arabidopsis thaliana GN=NUDT3 PE=1 SV=1	K01823|1|1e-06|55.5|obr:102716694|isopentenyl-diphosphate Delta-isomerase [EC:5.3.3.2]		GO:0008239//dipeptidyl-peptidase activity;GO:0046872//metal ion binding;GO:0016787//hydrolase activity	GO:0005773//vacuole;GO:0005829//cytosol
	AT1G21400	NP_001320427.1	Thiamin diphosphate-binding fold (THDP-binding) superfamily protein [Arabidopsis thaliana]	0.047	1	1	1.23	8.76E-06	2-oxoisovalerate dehydrogenase subunit alpha 1, mitochondrial OS=Arabidopsis thaliana GN=At1g21400 PE=2 SV=1	K00166|1|0.0|800|ath:AT1G21400|2-oxoisovalerate dehydrogenase E1 component alpha subunit [EC:1.2.4.4]	GO:0043617//cellular response to sucrose starvation;GO:0009744//response to sucrose;GO:0009646//response to absence of light	GO:0016624//oxidoreductase activity, acting on the aldehyde or oxo group of donors, disulfide as acceptor;GO:0003863//3-methyl-2-oxobutanoate dehydrogenase (2-methylpropanoyl-transferring) activity;GO:0046872//metal ion binding	GO:0016021//integral component of membrane;GO:0005759//mitochondrial matrix
	AT3G53390	NP_190907.2	Transducin/WD40 repeat-like superfamily protein [Arabidopsis thaliana]	0.05	2	2	1.23	1.52E-05	Notchless protein homolog OS=Arabidopsis thaliana GN=NLE1 PE=2 SV=1	K03115|1|5e-25|103|csat:104772914|casein kinase II subunit beta!K14855|2|2e-10|68.2|var:108345982|ribosome assembly protein 4	GO:0016579//protein deubiquitination	-	-
CRR6	AT2G47910	NP_973713.1	chlororespiratory reduction 6 [Arabidopsis thaliana]	0.152	3	3	1.23	1.88E-05	Protein CHLORORESPIRATORY REDUCTION 6, chloroplastic OS=Arabidopsis thaliana GN=CRR6 PE=2 SV=1	-	GO:0010275//NAD(P)H dehydrogenase complex assembly		GO:0009535//chloroplast thylakoid membrane;GO:0009570//chloroplast stroma;GO:0009507//chloroplast
	AT1G55210	NP_001185232.1	Disease resistance-responsive (dirigent-like protein) family protein [Arabidopsis thaliana]	0.096	2	5	1.23	9.50E-05	Dirigent protein 20 OS=Arabidopsis thaliana GN=DIR20 PE=2 SV=1	K01870|1|5e-79|259|eus:EUTSA_v10003524mg|isoleucyl-tRNA synthetase [EC:6.1.1.5]!K19027|3|1e-06|52.4|smo:SELMODRAFT_443317|zinc finger FYVE domain-containing protein 26		GO:0016853//isomerase activity	GO:0048046//apoplast
TIL	AT5G58070	NP_200615.1	temperature-induced lipocalin [Arabidopsis thaliana]	0.183	5	28	1.23	0.0001249	Temperature-induced lipocalin-1 OS=Arabidopsis thaliana GN=TIL PE=1 SV=1	K03098|1|1e-137|385|ath:AT5G58070|apolipoprotein D and lipocalin family protein	GO:0009416//response to light stimulus;GO:0009414//response to water deprivation;GO:0050826//response to freezing;GO:0030644//cellular chloride ion homeostasis;GO:0042538//hyperosmotic salinity response;GO:0009735//response to cytokinin;GO:1901002//positive regulation of response to salt stress;GO:0006629//lipid metabolic process;GO:0010286//heat acclimation;GO:0006883//cellular sodium ion homeos…	GO:0005215//transporter activity;GO:0045735//nutrient reservoir activity	GO:0005783//endoplasmic reticulum;GO:0009898//cytoplasmic side of plasma membrane;GO:0005737//cytoplasm;GO:0009941//chloroplast envelope;GO:0005773//vacuole;GO:0005739//mitochondrion;GO:0005774//vacuolar membrane;GO:0031969//chloroplast membrane;GO:0005794//Golgi apparatus;GO:0005886//plasma membrane;GO:0009506//plasmodesma
	AT1G05840	NP_563751.1	Eukaryotic aspartyl protease family protein [Arabidopsis thaliana]	0.021	1	1	1.23	0.0001505	Aspartic proteinase-like protein 2 OS=Arabidopsis thaliana GN=At1g65240 PE=1 SV=2	K00924|1|6e-108|333|atr:18429429|kinase [EC:2.7.1.-]	GO:0006508//proteolysis;GO:0030163//protein catabolic process	GO:0004190//aspartic-type endopeptidase activity	GO:0016021//integral component of membrane;GO:0031225//anchored component of membrane
FXG1	AT1G67830	NP_176949.1	alpha-fucosidase 1 [Arabidopsis thaliana]	0.022	1	1	1.23	0.0001685	Alpha-L-fucosidase 3 OS=Arabidopsis thaliana GN=FXG1 PE=2 SV=1	K01206|1|0.0|769|ath:AT1G67830|alpha-L-fucosidase [EC:3.2.1.51]	GO:0008152//metabolic process	GO:0016788//hydrolase activity, acting on ester bonds;GO:0004560//alpha-L-fucosidase activity	GO:0048046//apoplast;GO:0009505//plant-type cell wall
WRKY20	AT4G26640	NP_001329238.1	WRKY family transcription factor family protein [Arabidopsis thaliana]	0.039	1	1	1.23	0.0002152	Probable WRKY transcription factor 20 OS=Arabidopsis thaliana GN=WRKY20 PE=2 SV=1	K13424|1|1e-89|285|obr:102712589|WRKY transcription factor 33	GO:0009611//response to wounding;GO:0009961//response to 1-aminocyclopropane-1-carboxylic acid;GO:0006351//transcription, DNA-templated;GO:0045893//positive regulation of transcription, DNA-templated	GO:0043565//sequence-specific DNA binding;GO:0003700//DNA binding transcription factor activity	GO:0005634//nucleus
	AT1G31220	NP_174407.1	Formyl transferase [Arabidopsis thaliana]	0.164	4	6	1.23	0.0002955	Phosphoribosylglycinamide formyltransferase, chloroplastic OS=Arabidopsis thaliana GN=PUR3 PE=2 SV=2	K00601|1|0.0|595|ath:AT1G31220|phosphoribosylglycinamide formyltransferase [EC:2.1.2.2]	GO:0006189//'de novo' IMP biosynthetic process	GO:0004644//phosphoribosylglycinamide formyltransferase activity	GO:0009507//chloroplast
	AT5G57460	NP_200555.1	muniscin carboxy-terminal mu-like domain protein [Arabidopsis thaliana]	0.022	2	2	1.23	0.0003685	-	K15450|1|2e-09|66.2|oeu:111395202|tRNA wybutosine-synthesizing protein 3 [EC:2.1.1.282]	GO:0015031//protein transport		GO:0009507//chloroplast;GO:0005886//plasma membrane
	AT3G09830	NP_001326011.1	Protein kinase superfamily protein [Arabidopsis thaliana]	0.024	1	1	1.23	0.000449	Probable serine/threonine-protein kinase PIX7 OS=Arabidopsis thaliana GN=PIX7 PE=1 SV=1	K04733|1|0.0|646|cpap:110822738|interleukin-1 receptor-associated kinase 4 [EC:2.7.11.1]	GO:0006468//protein phosphorylation;GO:0009617//response to bacterium;GO:0080142//regulation of salicylic acid biosynthetic process;GO:0052033//pathogen-associated molecular pattern dependent induction by symbiont of host innate immune response;GO:0042742//defense response to bacterium;GO:0007166//cell surface receptor signaling pathway;GO:0002221//pattern recognition receptor signaling pathway	GO:0004672//protein kinase activity;GO:0004675//transmembrane receptor protein serine/threonine kinase activity;GO:0005524//ATP binding	GO:0005886//plasma membrane
	AT1G34750	NP_001321555.1	Protein phosphatase 2C family protein [Arabidopsis thaliana]	0.122	2	3	1.23	0.0005017	Probable protein phosphatase 2C 10 OS=Arabidopsis thaliana GN=At1g34750 PE=2 SV=1	K17506|1|3e-137|390|adu:107460888|protein phosphatase 1L [EC:3.1.3.16]!K14803|2|7e-137|389|lja:Lj0g3v0306689.2|protein phosphatase PTC2/3 [EC:3.1.3.16]		GO:0046872//metal ion binding;GO:0004722//protein serine/threonine phosphatase activity	GO:0005886//plasma membrane
TAFII15	AT4G31720	NP_001329548.1	TBP-associated factor II 15 [Arabidopsis thaliana]	0.075	1	1	1.23	0.0005784	Transcription initiation factor TFIID subunit 10 OS=Arabidopsis thaliana GN=TAF10 PE=1 SV=1	K03134|1|1e-96|277|ath:AT4G31720|transcription initiation factor TFIID subunit 10	GO:0006355//regulation of transcription, DNA-templated;GO:0006352//DNA-templated transcription, initiation		GO:0005634//nucleus
RAB11c	AT1G09630	NP_172434.1	RAB GTPase 11C [Arabidopsis thaliana]	0.152	1	1	1.23	0.0006387	Ras-related protein RABA2a OS=Arabidopsis thaliana GN=RABA2A PE=2 SV=1	K07904|1|9e-161|446|ath:AT1G09630|Ras-related protein Rab-11A	GO:0000911//cytokinesis by cell plate formation;GO:0015031//protein transport	GO:0003924//GTPase activity;GO:0005525//GTP binding	GO:0005794//Golgi apparatus;GO:0009504//cell plate;GO:0005829//cytosol;GO:0005886//plasma membrane;GO:0010008//endosome membrane;GO:0005768//endosome
	AT4G38550	NP_001328679.1	phospholipase-like protein (PEARLI 4) family protein [Arabidopsis thaliana]	0.098	4	5	1.23	0.0007691	-	K12868|1|7e-35|145|tcc:18607528|pre-mRNA-splicing factor SYF2!K08900|2|4e-13|77.0|cit:102628180|mitochondrial chaperone BCS1	GO:0010468//regulation of gene expression	GO:0003682//chromatin binding	-
	AT4G23460	NP_194077.1	Adaptin family protein [Arabidopsis thaliana]	0.115	3	3	1.23	0.0009064	Beta-adaptin-like protein C OS=Arabidopsis thaliana GN=BETAC-AD PE=1 SV=2	K12392|1|0.0|1825|ath:AT4G23460|AP-1 complex subunit beta-1	GO:0016192//vesicle-mediated transport;GO:0006886//intracellular protein transport	GO:0008565//protein transporter activity	GO:0005794//Golgi apparatus;GO:0005886//plasma membrane;GO:0030131//clathrin adaptor complex;GO:0009506//plasmodesma;GO:0030665//clathrin-coated vesicle membrane
	AT4G21445	NP_680733.1	receptor-interacting protein [Arabidopsis thaliana]	0.065	1	3	1.23	0.000923	-	-	GO:0010258//NADH dehydrogenase complex (plastoquinone) assembly		GO:0009570//chloroplast stroma;GO:0009507//chloroplast
	AT5G63120	NP_001331871.1	P-loop containing nucleoside triphosphate hydrolases superfamily protein [Arabidopsis thaliana]	0.127	2	2	1.23	0.0009595	DEAD-box ATP-dependent RNA helicase 30 OS=Arabidopsis thaliana GN=RH30 PE=1 SV=2	K12823|1|0.0|968|ath:AT5G63120|ATP-dependent RNA helicase DDX5/DBP2 [EC:3.6.4.13]	GO:0000184//nuclear-transcribed mRNA catabolic process, nonsense-mediated decay;GO:0006364//rRNA processing;GO:0010501//RNA secondary structure unwinding	GO:0004004//ATP-dependent RNA helicase activity;GO:0004386//helicase activity;GO:0003676//nucleic acid binding;GO:0005524//ATP binding;GO:0003729//mRNA binding	GO:0005737//cytoplasm;GO:0005730//nucleolus
	AT3G02710	NP_186920.2	ARM repeat superfamily protein [Arabidopsis thaliana]	0.028	2	2	1.23	0.001623	-	K12864|1|0.0|1071|ath:AT3G02710|beta-catenin-like protein 1			GO:0005681//spliceosomal complex
	AT3G22160	NP_566699.1	VQ motif-containing protein [Arabidopsis thaliana]	0.078	1	1	1.23	0.002097	VQ motif-containing protein 22 OS=Arabidopsis thaliana GN=VQ22 PE=2 SV=1	-			GO:0005634//nucleus
RPA1A	AT2G06510	NP_973433.1	replication protein A 1A [Arabidopsis thaliana]	0.011	1	1	1.23	0.002347	Replication protein A 70 kDa DNA-binding subunit A OS=Arabidopsis thaliana GN=RPA1A PE=1 SV=1	K07466|1|0.0|1284|ath:AT2G06510|replication factor A1	GO:0006310//DNA recombination;GO:0009555//pollen development;GO:0006281//DNA repair;GO:0048232//male gamete generation;GO:0006260//DNA replication;GO:0051026//chiasma assembly;GO:0007131//reciprocal meiotic recombination;GO:0007141//male meiosis I	GO:0003677//DNA binding;GO:0046872//metal ion binding	GO:0005634//nucleus;GO:0000790//nuclear chromatin
	AT4G16360	NP_193369.3	SNF1-related protein kinase regulatory subunit beta-2 [Arabidopsis thaliana]	0.066	2	4	1.23	0.002598	SNF1-related protein kinase regulatory subunit beta-2 OS=Arabidopsis thaliana GN=KINB2 PE=1 SV=1	K07199|1|0.0|596|ath:AT4G16360|5'-AMP-activated protein kinase, regulatory beta subunit	GO:0006633//fatty acid biosynthetic process;GO:0005975//carbohydrate metabolic process;GO:0042128//nitrate assimilation	GO:0005524//ATP binding	-
MC1	AT1G02170	NP_171719.2	metacaspase 1 [Arabidopsis thaliana]	0.101	3	3	1.23	0.004754	Metacaspase-1 OS=Arabidopsis thaliana GN=AMC1 PE=1 SV=1	K22684|1|0.0|762|ath:AT1G02170|metacaspase-1 [EC:3.4.22.-]	GO:0006952//defense response;GO:0043068//positive regulation of programmed cell death	GO:0004197//cysteine-type endopeptidase activity	-
PXN	AT2G39970	NP_181526.1	Mitochondrial substrate carrier family protein [Arabidopsis thaliana]	0.042	1	1	1.23	0.005148	Peroxisomal nicotinamide adenine dinucleotide carrier OS=Arabidopsis thaliana GN=PXN PE=1 SV=1	K13354|1|0.0|675|ath:AT2G39970|solute carrier family 25 (peroxisomal adenine nucleotide transporter), member 17	GO:0044375//regulation of peroxisome size;GO:0006810//transport;GO:0043132//NAD transport;GO:0006839//mitochondrial transport;GO:0015858//nucleoside transport	GO:0005347//ATP transmembrane transporter activity;GO:0051724//NAD transmembrane transporter activity;GO:0015230//FAD transmembrane transporter activity;GO:0015228//coenzyme A transmembrane transporter activity;GO:0015217//ADP transmembrane transporter activity;GO:0015297//antiporter activity;GO:0044610//FMN transmembrane transporter activity;GO:0080122//AMP transmembrane transporter activity	GO:0005779//integral component of peroxisomal membrane;GO:0046861//glyoxysomal membrane;GO:0005777//peroxisome;GO:0005774//vacuolar membrane;GO:0005743//mitochondrial inner membrane;GO:0016021//integral component of membrane
ckl3	AT4G28880	NP_001329054.1	casein kinase I-like 3 [Arabidopsis thaliana]	0.053	1	2	1.23	0.01131	Casein kinase 1-like protein 3 OS=Arabidopsis thaliana GN=CKL3 PE=1 SV=1	K08959|1|0.0|844|csat:104717307|casein kinase 1, delta [EC:2.7.11.1]	GO:0018105//peptidyl-serine phosphorylation;GO:0006897//endocytosis;GO:0009637//response to blue light;GO:0008360//regulation of cell shape;GO:0009785//blue light signaling pathway;GO:0009640//photomorphogenesis	GO:0004674//protein serine/threonine kinase activity;GO:0005524//ATP binding	GO:0005737//cytoplasm;GO:0005634//nucleus
NSP4	AT3G16410	NP_188262.1	nitrile specifier protein 4 [Arabidopsis thaliana]	0.278	1	1	1.23	0.01743	Nitrile-specifier protein 4 OS=Arabidopsis thaliana GN=NSP4 PE=2 SV=1	K20285|1|5e-144|422|bna:111215696|Rab9 effector protein with kelch motifs	GO:0080027//response to herbivore;GO:0080028//nitrile biosynthetic process;GO:0019762//glucosinolate catabolic process	GO:0030246//carbohydrate binding;GO:0003729//mRNA binding	GO:0009506//plasmodesma
	AT2G21440	NP_565513.1	RNA-binding (RRM/RBD/RNP motifs) family protein [Arabidopsis thaliana]	0.042	3	3	1.23	0.02193	Serine/arginine-rich SC35-like splicing factor SCL28 OS=Arabidopsis thaliana GN=SCL28 PE=1 SV=1	K14573|1|0.0|2044|ath:AT2G21440|nucleolar protein 4		GO:0003723//RNA binding	-
	AT5G47550	NP_199566.1	Cystatin/monellin superfamily protein [Arabidopsis thaliana]	0.254	2	2	1.23	0.02214	Cysteine proteinase inhibitor 5 OS=Arabidopsis thaliana GN=CYS5 PE=2 SV=2	K13899|1|1e-44|145|boe:106317555|cystatin-C	GO:2000117//negative regulation of cysteine-type endopeptidase activity;GO:0006952//defense response	GO:0002020//protease binding;GO:0004869//cysteine-type endopeptidase inhibitor activity	GO:0005618//cell wall;GO:0016021//integral component of membrane;GO:0005576//extracellular region
nad6	DA397_mgp28	YP_009472110.2	NADH dehydrogenase subunit 6 (mitochondrion) [Arabidopsis thaliana]	0.029	1	1	1.23	0.07742	NADH-ubiquinone oxidoreductase chain 6 OS=Arabidopsis thaliana GN=ND6 PE=2 SV=1	K03884|1|2e-146|409|bna:4237892|NADH-ubiquinone oxidoreductase chain 6 [EC:7.1.1.2]		GO:0008137//NADH dehydrogenase (ubiquinone) activity	GO:0016021//integral component of membrane;GO:0005739//mitochondrion
SOT12	AT2G03760	NP_178471.1	sulfotransferase 12 [Arabidopsis thaliana]	0.061	2	3	1.23	0.3982	Cytosolic sulfotransferase 12 OS=Arabidopsis thaliana GN=SOT12 PE=1 SV=2	K22312|1|3e-117|346|sind:105156466|hydroxyjasmonate sulfotransferase [EC:2.8.2.39]	GO:0016131//brassinosteroid metabolic process;GO:0006952//defense response;GO:0009651//response to salt stress;GO:0009751//response to salicylic acid	GO:0080118//brassinosteroid sulfotransferase activity;GO:0008146//sulfotransferase activity;GO:1990135//flavonoid sulfotransferase activity	GO:0005794//Golgi apparatus
HEXO1	AT3G55260	NP_567017.2	beta-hexosaminidase 1 [Arabidopsis thaliana]	0.251	10	22	1.22	7.63E-08	Beta-hexosaminidase 1 OS=Arabidopsis thaliana GN=HEXO1 PE=1 SV=1	K12373|1|0.0|1125|ath:AT3G55260|hexosaminidase [EC:3.2.1.52]	GO:0005975//carbohydrate metabolic process	GO:0102148//N-acetyl-beta-D-galactosaminidase activity;GO:0015929//hexosaminidase activity;GO:0004563//beta-N-acetylhexosaminidase activity	GO:0005773//vacuole;GO:0005829//cytosol;GO:0009505//plant-type cell wall
TSA1	AT3G54640	NP_567004.1	tryptophan synthase alpha chain [Arabidopsis thaliana]	0.311	6	18	1.22	1.06E-07	Tryptophan synthase alpha chain, chloroplastic OS=Arabidopsis thaliana GN=TSA1 PE=1 SV=1	K01695|1|0.0|623|ath:AT3G54640|tryptophan synthase alpha chain [EC:4.2.1.20]	GO:0052544//defense response by callose deposition in cell wall;GO:0009735//response to cytokinin;GO:0009630//gravitropism;GO:0000162//tryptophan biosynthetic process;GO:0009851//auxin biosynthetic process;GO:0042742//defense response to bacterium	GO:0033984//indole-3-glycerol-phosphate lyase activity;GO:0004834//tryptophan synthase activity	GO:0009570//chloroplast stroma;GO:0009507//chloroplast
	AT5G63680	NP_001331216.1	Pyruvate kinase family protein [Arabidopsis thaliana]	0.194	3	7	1.22	1.94E-07	Pyruvate kinase, cytosolic isozyme OS=Glycine max PE=2 SV=1	K00873|1|0.0|1044|ath:AT5G63680|pyruvate kinase [EC:2.7.1.40]	GO:0046686//response to cadmium ion;GO:0006096//glycolytic process	GO:0030955//potassium ion binding;GO:0016301//kinase activity;GO:0000287//magnesium ion binding;GO:0004743//pyruvate kinase activity	GO:0005737//cytoplasm;GO:0005829//cytosol;GO:0005886//plasma membrane
ILL2	AT5G56660	NP_200477.1	IAA-leucine resistant (ILR)-like 2 [Arabidopsis thaliana]	0.057	3	5	1.22	1.14E-06	IAA-amino acid hydrolase ILR1-like 2 OS=Arabidopsis thaliana GN=ILL2 PE=1 SV=2	K14664|1|0.0|901|ath:AT5G56660|IAA-amino acid hydrolase [EC:3.5.1.-]	GO:0009850//auxin metabolic process;GO:0008152//metabolic process	GO:0016787//hydrolase activity;GO:0010179//IAA-Ala conjugate hydrolase activity;GO:0010178//IAA-amino acid conjugate hydrolase activity;GO:0046872//metal ion binding	GO:0005794//Golgi apparatus;GO:0005783//endoplasmic reticulum;GO:0005788//endoplasmic reticulum lumen
TAF15b	AT5G58470	NP_568879.3	TBP-associated factor 15B [Arabidopsis thaliana]	0.073	3	5	1.22	1.59E-06	Transcription initiation factor TFIID subunit 15b OS=Arabidopsis thaliana GN=TAF15B PE=1 SV=1	K13098|1|0.0|787|ath:AT5G58470|RNA-binding protein FUS	GO:0005975//carbohydrate metabolic process;GO:0006355//regulation of transcription, DNA-templated;GO:0006351//transcription, DNA-templated	GO:0046872//metal ion binding;GO:0004553//hydrolase activity, hydrolyzing O-glycosyl compounds;GO:0003723//RNA binding	GO:0005634//nucleus;GO:0009507//chloroplast
GDH2	AT5G07440	NP_001119183.1	glutamate dehydrogenase 2 [Arabidopsis thaliana]	0.416	9	26	1.22	1.76E-06	Glutamate dehydrogenase 2 OS=Arabidopsis thaliana GN=GDH2 PE=1 SV=1	K00261|1|0.0|851|aly:ARALYDRAFT_487575|glutamate dehydrogenase (NAD(P)+) [EC:1.4.1.3]	GO:0006520//cellular amino acid metabolic process;GO:0046686//response to cadmium ion;GO:0009651//response to salt stress	GO:0050897//cobalt ion binding;GO:0016639//oxidoreductase activity, acting on the CH-NH2 group of donors, NAD or NADP as acceptor;GO:0004352//glutamate dehydrogenase (NAD+) activity;GO:0004353//glutamate dehydrogenase [NAD(P)+] activity;GO:0008270//zinc ion binding;GO:0005507//copper ion binding;GO:0005524//ATP binding	GO:0005739//mitochondrion;GO:0005774//vacuolar membrane
	AT2G23820	NP_973522.1	Metal-dependent phosphohydrolase [Arabidopsis thaliana]	0.241	7	10	1.22	1.79E-06	-	K07023|1|0.0|526|aly:ARALYDRAFT_481245|putative hydrolases of HD superfamily		GO:0016787//hydrolase activity	GO:0005829//cytosol
AT-IE	AT1G31860	NP_001322576.1	histidine biosynthesis bifunctional protein (HISIE) [Arabidopsis thaliana]	0.149	3	3	1.22	3.15E-06	Histidine biosynthesis bifunctional protein hisIE, chloroplastic OS=Arabidopsis thaliana GN=HISN2 PE=1 SV=1	K11755|1|3e-148|416|ath:AT1G31860|phosphoribosyl-ATP pyrophosphohydrolase / phosphoribosyl-AMP cyclohydrolase [EC:3.6.1.31 3.5.4.19]	GO:0000105//histidine biosynthetic process	GO:0004636//phosphoribosyl-ATP diphosphatase activity;GO:0004635//phosphoribosyl-AMP cyclohydrolase activity;GO:0005524//ATP binding	GO:0009570//chloroplast stroma;GO:0009507//chloroplast
PFK5	AT2G22480	NP_850025.1	phosphofructokinase 5 [Arabidopsis thaliana]	0.162	5	7	1.22	4.90E-06	ATP-dependent 6-phosphofructokinase 5, chloroplastic OS=Arabidopsis thaliana GN=PFK5 PE=1 SV=1	K00850|1|0.0|1111|ath:AT2G22480|6-phosphofructokinase 1 [EC:2.7.1.11]	GO:0006096//glycolytic process;GO:0006002//fructose 6-phosphate metabolic process	GO:0005524//ATP binding;GO:0003872//6-phosphofructokinase activity;GO:0046872//metal ion binding	GO:0005737//cytoplasm;GO:0009507//chloroplast
PDE345	AT2G01140	NP_178224.1	Aldolase superfamily protein [Arabidopsis thaliana]	0.315	10	27	1.22	5.26E-06	Fructose-bisphosphate aldolase 3, chloroplastic OS=Arabidopsis thaliana GN=FBA3 PE=1 SV=1	K01623|1|0.0|805|ath:AT2G01140|fructose-bisphosphate aldolase, class I [EC:4.1.2.13]	GO:0006979//response to oxidative stress;GO:0046686//response to cadmium ion;GO:0006094//gluconeogenesis;GO:0006096//glycolytic process	GO:0004332//fructose-bisphosphate aldolase activity	GO:0009534//chloroplast thylakoid;GO:0009536//plastid;GO:0009570//chloroplast stroma;GO:0010287//plastoglobule;GO:0005739//mitochondrion;GO:0009507//chloroplast
OASC	AT3G59760	NP_191535.2	O-acetylserine (thiol) lyase isoform C [Arabidopsis thaliana]	0.388	12	38	1.22	6.34E-06	Cysteine synthase, mitochondrial OS=Arabidopsis thaliana GN=OASC PE=1 SV=3	K01738|1|0.0|876|ath:AT3G59760|cysteine synthase [EC:2.5.1.47]	GO:0048868//pollen tube development;GO:0009860//pollen tube growth;GO:0009567//double fertilization forming a zygote and endosperm;GO:0006535//cysteine biosynthetic process from serine;GO:0019344//cysteine biosynthetic process	GO:0030170//pyridoxal phosphate binding;GO:0042802//identical protein binding;GO:0004124//cysteine synthase activity;GO:0016740//transferase activity;GO:0008270//zinc ion binding;GO:0005524//ATP binding	GO:0009570//chloroplast stroma;GO:0005739//mitochondrion;GO:0009507//chloroplast
PAP17	AT3G17790	NP_566587.1	purple acid phosphatase 17 [Arabidopsis thaliana]	0.071	2	2	1.22	1.64E-05	Purple acid phosphatase 17 OS=Arabidopsis thaliana GN=PAP17 PE=2 SV=1	K14379|1|0.0|702|ath:AT3G17790|tartrate-resistant acid phosphatase type 5 [EC:3.1.3.2]	GO:0042542//response to hydrogen peroxide;GO:0030643//cellular phosphate ion homeostasis	GO:0016791//phosphatase activity;GO:0046872//metal ion binding;GO:0004601//peroxidase activity;GO:0003993//acid phosphatase activity	GO:0009986//cell surface;GO:0005623//cell;GO:0005576//extracellular region
XTH24	AT4G30270	NP_194756.1	xyloglucan endotransglucosylase/hydrolase 24 [Arabidopsis thaliana]	0.305	4	11	1.22	2.70E-05	Xyloglucan endotransglucosylase/hydrolase protein 24 OS=Arabidopsis thaliana GN=XTH24 PE=1 SV=2	K08235|1|0.0|562|ath:AT4G30270|xyloglucan:xyloglucosyl transferase [EC:2.4.1.207]	GO:0042546//cell wall biogenesis;GO:0009828//plant-type cell wall loosening;GO:0071555//cell wall organization;GO:0010411//xyloglucan metabolic process;GO:0071669//plant-type cell wall organization or biogenesis	GO:0004553//hydrolase activity, hydrolyzing O-glycosyl compounds;GO:0016762//xyloglucan:xyloglucosyl transferase activity	GO:0005737//cytoplasm;GO:0005794//Golgi apparatus;GO:0005618//cell wall;GO:0016021//integral component of membrane;GO:0048046//apoplast;GO:0005886//plasma membrane;GO:0009505//plant-type cell wall
	AT3G15160	NP_001327408.1	AP-5 complex subunit zeta-1 [Arabidopsis thaliana]	0.033	1	1	1.22	3.33E-05	-	K19025|1|0.0|1053|ath:AT3G15160|AP-5 complex subunit zeta-1			GO:0044599//AP-5 adaptor complex
	AT1G23440	NP_001320845.1	Peptidase C15, pyroglutamyl peptidase I-like protein [Arabidopsis thaliana]	0.097	2	4	1.22	3.78E-05	-	K01304|1|2e-161|448|ath:AT1G23440|pyroglutamyl-peptidase [EC:3.4.19.3]	GO:0006508//proteolysis	GO:0016920//pyroglutamyl-peptidase activity	GO:0005829//cytosol
	AT4G10260	NP_192764.1	pfkB-like carbohydrate kinase family protein [Arabidopsis thaliana]	0.04	1	1	1.22	4.76E-05	Probable fructokinase-5 OS=Arabidopsis thaliana GN=At4g10260 PE=2 SV=1	K00847|1|0.0|658|ath:AT4G10260|fructokinase [EC:2.7.1.4]	GO:0019252//starch biosynthetic process	GO:0016773//phosphotransferase activity, alcohol group as acceptor;GO:0008865//fructokinase activity;GO:0016301//kinase activity;GO:0005524//ATP binding	-
LST8-1	AT3G18140	NP_188442.1	Transducin/WD40 repeat-like superfamily protein [Arabidopsis thaliana]	0.062	2	2	1.22	5.08E-05	Dynein assembly factor with WDR repeat domains 1 OS=Chlamydomonas reinhardtii GN=DAW1 PE=1 SV=1	K08266|1|0.0|643|ath:AT3G18140|target of rapamycin complex subunit LST8	GO:0048571//long-day photoperiodism;GO:0031929//TOR signaling;GO:1900088//regulation of inositol biosynthetic process;GO:0032956//regulation of actin cytoskeleton organization;GO:1900091//regulation of raffinose biosynthetic process		GO:0031932//TORC2 complex;GO:0031931//TORC1 complex;GO:0016020//membrane;GO:0005768//endosome
DELTA-VPE	AT3G20210	NP_188656.1	delta vacuolar processing enzyme [Arabidopsis thaliana]	0.028	1	4	1.22	0.000116	Vacuolar-processing enzyme delta-isozyme OS=Arabidopsis thaliana GN=dVPE PE=1 SV=1	K01369|1|0.0|975|ath:AT3G20210|legumain [EC:3.4.22.34]	GO:0010214//seed coat development;GO:0051603//proteolysis involved in cellular protein catabolic process;GO:0006624//vacuolar protein processing;GO:0012501//programmed cell death	GO:0004197//cysteine-type endopeptidase activity;GO:0008233//peptidase activity	GO:0000326//protein storage vacuole;GO:0005615//extracellular space;GO:0009505//plant-type cell wall
	AT3G18410	NP_001118655.1	NADH dehydrogenase ubiquinone 1 beta subcomplex subunit 10-B-like protein (Complex I subunit NDUFS6) [Arabidopsis thaliana]	0.104	1	3	1.22	0.0001672	NADH dehydrogenase [ubiquinone] 1 beta subcomplex subunit 10-B OS=Arabidopsis thaliana GN=At3g18410 PE=3 SV=1	K03966|1|8e-75|220|ath:AT3G18410|NADH dehydrogenase (ubiquinone) 1 beta subcomplex subunit 10	GO:0009853//photorespiration;GO:0055114//oxidation-reduction process		GO:0045271//respiratory chain complex I;GO:0005739//mitochondrion;GO:0031966//mitochondrial membrane;GO:0005747//mitochondrial respiratory chain complex I
MORF1	AT4G20020	NP_974579.1	multiple organellar RNA editing factor [Arabidopsis thaliana]	0.047	1	1	1.22	0.0001908	Multiple organellar RNA editing factor 1, mitochondrial OS=Arabidopsis thaliana GN=MORF1 PE=1 SV=1	K19720|1|2e-55|197|pop:18098273|collagen, type III, alpha!K09699|2|7e-31|126|ccaj:109792484|2-oxoisovalerate dehydrogenase E2 component (dihydrolipoyl transacylase) [EC:2.3.1.168]!K00655|3|1e-17|89.4|sind:105166581|1-acyl-sn-glycerol-3-phosphate acyltransferase [EC:2.3.1.51]	GO:1900865//chloroplast RNA modification;GO:1900864//mitochondrial RNA modification;GO:0006397//mRNA processing		GO:0009507//chloroplast;GO:0005739//mitochondrion
	AT3G62330	NP_191792.1	Zinc knuckle (CCHC-type) family protein [Arabidopsis thaliana]	0.025	1	1	1.22	0.0002021	-	-		GO:0008270//zinc ion binding;GO:0003676//nucleic acid binding	-
	AT5G03905	NP_568130.1	Iron-sulfur cluster biosynthesis family protein [Arabidopsis thaliana]	0.076	1	2	1.22	0.0002373	Iron-sulfur assembly protein IscA-like 2, mitochondrial OS=Arabidopsis thaliana GN=At5g03905 PE=1 SV=2	K22072|1|9e-114|323|ath:AT5G03905|iron-sulfur cluster assembly 2	GO:0097428//protein maturation by iron-sulfur cluster transfer;GO:0051604//protein maturation;GO:0016226//iron-sulfur cluster assembly	GO:0051539//4 iron, 4 sulfur cluster binding;GO:0051536//iron-sulfur cluster binding;GO:0051537//2 iron, 2 sulfur cluster binding;GO:0005506//iron ion binding;GO:0005198//structural molecule activity	GO:0005739//mitochondrion
UCH2	AT1G65650	NP_564858.1	Peptidase C12, ubiquitin carboxyl-terminal hydrolase 1 [Arabidopsis thaliana]	0.058	2	2	1.22	0.0003324	Ubiquitin carboxyl-terminal hydrolase 2 OS=Arabidopsis thaliana GN=UCH2 PE=1 SV=1	K05610|1|0.0|679|ath:AT1G65650|ubiquitin carboxyl-terminal hydrolase L5 [EC:3.4.19.12]	GO:0006511//ubiquitin-dependent protein catabolic process;GO:0010016//shoot system morphogenesis;GO:0016579//protein deubiquitination	GO:0004843//thiol-dependent ubiquitin-specific protease activity	GO:0005737//cytoplasm;GO:0005634//nucleus;GO:0005622//intracellular
ELO1	AT3G11220	NP_566388.2	Paxneb protein-like protein [Arabidopsis thaliana]	0.062	2	2	1.22	0.0005408	Elongator complex protein 4 OS=Arabidopsis thaliana GN=ELP4 PE=1 SV=1	K11375|1|0.0|724|ath:AT3G11220|elongator complex protein 4	GO:0008284//positive regulation of cell proliferation;GO:0031538//negative regulation of anthocyanin metabolic process;GO:0009737//response to abscisic acid;GO:0043966//histone H3 acetylation;GO:0009734//auxin-activated signaling pathway;GO:0043967//histone H4 acetylation;GO:0009738//abscisic acid-activated signaling pathway;GO:0043609//regulation of carbon utilization;GO:0010928//regulation of a…	GO:0016746//transferase activity, transferring acyl groups;GO:0000993//RNA polymerase II core binding	GO:0005737//cytoplasm;GO:0008023//transcription elongation factor complex;GO:0000123//histone acetyltransferase complex;GO:0033588//Elongator holoenzyme complex
HON5	AT1G48620	NP_175295.1	high mobility group A5 [Arabidopsis thaliana]	0.217	7	12	1.22	0.0005553	HMG-Y-related protein A OS=Zea mays GN=HMGIY2 PE=1 SV=1	K11275|1|2e-17|85.9|gmx:102660898|histone H1/5	GO:0009294//DNA mediated transformation;GO:0006334//nucleosome assembly	GO:0003677//DNA binding	GO:0005730//nucleolus;GO:0005634//nucleus;GO:0000786//nucleosome;GO:0009507//chloroplast
ITPK4	AT2G43980	NP_850407.1	inositol 1,3,4-trisphosphate 5/6-kinase 4 [Arabidopsis thaliana]	0.08	3	4	1.22	0.0005801	Inositol 1,3,4-trisphosphate 5/6-kinase 4 OS=Arabidopsis thaliana GN=ITPK4 PE=1 SV=2	K01765|1|0.0|999|ath:AT2G43980|inositol-1,3,4-trisphosphate 5/6-kinase [EC:2.7.1.159]	GO:0010264//myo-inositol hexakisphosphate biosynthetic process;GO:0032957//inositol trisphosphate metabolic process	GO:0047325//inositol tetrakisphosphate 1-kinase activity;GO:0000287//magnesium ion binding;GO:0052726//inositol-1,3,4-trisphosphate 5-kinase activity;GO:0052725//inositol-1,3,4-trisphosphate 6-kinase activity;GO:0005524//ATP binding	GO:0005829//cytosol;GO:0005622//intracellular
	AT5G16470	NP_001332259.1	zinc finger (C2H2 type) family protein [Arabidopsis thaliana]	0.192	1	1	1.22	0.002445	-	-	GO:0006355//regulation of transcription, DNA-templated;GO:0071452//cellular response to singlet oxygen	GO:0003700//DNA binding transcription factor activity	-
	AT2G32340	NP_001318334.1	TraB family protein [Arabidopsis thaliana]	0.053	1	1	1.22	0.005681	-	-			GO:0016021//integral component of membrane
RUG3	AT5G60870	NP_001078775.1	Regulator of chromosome condensation (RCC1) family protein [Arabidopsis thaliana]	0.062	1	1	1.22	0.00667	Ultraviolet-B receptor UVR8 OS=Arabidopsis thaliana GN=UVR8 PE=1 SV=1	K10615|1|1e-34|137|ppp:112282946|E3 ubiquitin-protein ligase HERC4 [EC:2.3.2.26]	GO:0008380//RNA splicing;GO:0032981//mitochondrial respiratory chain complex I assembly		GO:0005739//mitochondrion
LecRK-I.9	AT5G60300	NP_200838.1	Concanavalin A-like lectin protein kinase family protein [Arabidopsis thaliana]	0.018	1	1	1.22	0.009125	L-type lectin-domain containing receptor kinase I.9 OS=Arabidopsis thaliana GN=LECRK19 PE=1 SV=2	K04733|1|0.0|1009|bna:106399833|interleukin-1 receptor-associated kinase 4 [EC:2.7.11.1]	GO:0048041//focal adhesion assembly;GO:0009611//response to wounding;GO:0002229//defense response to oomycetes;GO:0071318//cellular response to ATP	GO:0030246//carbohydrate binding;GO:0004674//protein serine/threonine kinase activity;GO:0005524//ATP binding	GO:0016021//integral component of membrane;GO:0005886//plasma membrane
SCPL13	AT2G22980	NP_179881.3	serine carboxypeptidase-like 13 [Arabidopsis thaliana]	0.049	1	1	1.22	0.0115	Serine carboxypeptidase-like 13 OS=Arabidopsis thaliana GN=SCPL13 PE=2 SV=2	K16296|1|0.0|891|ath:AT2G22980|serine carboxypeptidase-like clade I [EC:3.4.16.-]	GO:0019748//secondary metabolic process;GO:0006508//proteolysis	GO:0004185//serine-type carboxypeptidase activity;GO:0047158//sinapoylglucose-sinapoylglucose O-sinapoyltransferase activity;GO:0016747//transferase activity, transferring acyl groups other than amino-acyl groups	GO:0005576//extracellular region
ATLP-1	AT1G18250	NP_173261.1	Pathogenesis-related thaumatin superfamily protein [Arabidopsis thaliana]	0.123	1	2	1.22	0.01784	Thaumatin-like protein OS=Arabidopsis thaliana GN=At1g18250 PE=2 SV=2	K04733|1|3e-63|217|ccav:112529326|interleukin-1 receptor-associated kinase 4 [EC:2.7.11.1]	-	-	-
HB30	AT5G15210	NP_197025.1	homeobox protein 30 [Arabidopsis thaliana]	0.066	1	1	1.22	0.01978	Zinc-finger homeodomain protein 8 OS=Arabidopsis thaliana GN=ZHD8 PE=1 SV=1	K15777|1|4e-37|141|mesc:110630336|4,5-DOPA dioxygenase extradiol [EC:1.13.11.-]!K15601|2|2e-08|59.7|cpap:110823553|lysine-specific demethylase 3 [EC:1.14.11.-]	GO:0019760//glucosinolate metabolic process;GO:0006355//regulation of transcription, DNA-templated;GO:0006351//transcription, DNA-templated	GO:0043565//sequence-specific DNA binding;GO:0044212//transcription regulatory region DNA binding;GO:0003677//DNA binding;GO:0046872//metal ion binding;GO:0042803//protein homodimerization activity	GO:0005634//nucleus
	AT1G71170	NP_565013.2	6-phosphogluconate dehydrogenase family protein [Arabidopsis thaliana]	0.134	3	3	1.22	0.02692	Probable 3-hydroxyisobutyrate dehydrogenase-like 2, mitochondrial OS=Arabidopsis thaliana GN=At1g71170 PE=2 SV=1	K00020|1|0.0|535|aly:ARALYDRAFT_894953|3-hydroxyisobutyrate dehydrogenase [EC:1.1.1.31]	GO:0006574//valine catabolic process	GO:0008442//3-hydroxyisobutyrate dehydrogenase activity;GO:0051287//NAD binding;GO:0004616//phosphogluconate dehydrogenase (decarboxylating) activity	GO:0016021//integral component of membrane;GO:0005739//mitochondrion
MEE40	AT3G53700	NP_190938.1	Pentatricopeptide repeat (PPR) superfamily protein [Arabidopsis thaliana]	0.011	1	1	1.22	0.04705	Pentatricopeptide repeat-containing protein At3g53700, chloroplastic OS=Arabidopsis thaliana GN=MEE40 PE=2 SV=1	K17964|1|2e-114|367|smo:SELMODRAFT_96626|leucine-rich PPR motif-containing protein, mitochondrial	GO:0009793//embryo development ending in seed dormancy;GO:0009451//RNA modification	GO:0004519//endonuclease activity;GO:0003723//RNA binding	GO:0009507//chloroplast
EMB2719	AT1G20200	NP_173447.1	PAM domain (PCI/PINT associated module) protein [Arabidopsis thaliana]	0.182	3	3	1.22	0.09316	26S proteasome non-ATPase regulatory subunit 3 homolog A OS=Arabidopsis thaliana GN=RPN3A PE=1 SV=3	K03033|1|0.0|1009|ath:AT1G20200|26S proteasome regulatory subunit N3	GO:0042176//regulation of protein catabolic process	GO:0030234//enzyme regulator activity	GO:0008541//proteasome regulatory particle, lid subcomplex;GO:0005886//plasma membrane;GO:0000502//proteasome complex;GO:0005829//cytosol;GO:0009506//plasmodesma
NAC052	AT3G10490	NP_566375.1	NAC domain containing protein 52 [Arabidopsis thaliana]	0.076	3	3	1.21	4.35E-09	NAC domain-containing protein 78 OS=Arabidopsis thaliana GN=NAC078 PE=2 SV=2	K00521|1|1e-42|158|cmos:111447866|ferric-chelate reductase [EC:1.16.1.7]!K13126|3|8e-21|93.6|fve:101312606|polyadenylate-binding protein!K03094|4|2e-09|60.1|lja:Lj2g3v3084320.1|S-phase kinase-associated protein 1!K05941|5|5e-07|54.7|mdm:103435918|glutathione gamma-glutamylcysteinyltransferase [EC:2.3.2.15]	GO:0060966//regulation of gene silencing by RNA;GO:0009555//pollen development;GO:0010228//vegetative to reproductive phase transition of meristem;GO:0034720//histone H3-K4 demethylation;GO:0006952//defense response;GO:0006355//regulation of transcription, DNA-templated;GO:0002237//response to molecule of bacterial origin;GO:0006351//transcription, DNA-templated;GO:0048573//photoperiodism, flower…	GO:0043565//sequence-specific DNA binding;GO:0003700//DNA binding transcription factor activity;GO:0003677//DNA binding;GO:0000976//transcription regulatory region sequence-specific DNA binding	GO:0005730//nucleolus;GO:0005634//nucleus
QQT1	AT5G22370	NP_001119261.1	P-loop containing nucleoside triphosphate hydrolases superfamily protein [Arabidopsis thaliana]	0.04	1	1	1.21	7.66E-08	-	K06883|1|0.0|610|ath:AT5G22370|uncharacterized protein	GO:0044376//RNA polymerase II complex import to nucleus;GO:1990022//RNA polymerase III complex localization to nucleus;GO:0009793//embryo development ending in seed dormancy;GO:0051301//cell division	GO:0003924//GTPase activity	GO:0005737//cytoplasm;GO:0005874//microtubule
PPDK	AT4G15530	NP_001031647.1	pyruvate orthophosphate dikinase [Arabidopsis thaliana]	0.235	19	31	1.21	2.06E-07	Pyruvate, phosphate dikinase 1, chloroplastic OS=Arabidopsis thaliana GN=PPDK PE=1 SV=2	K01006|1|0.0|1763|ath:AT4G15530|pyruvate, orthophosphate dikinase [EC:2.7.9.1]	GO:0015979//photosynthesis;GO:0006090//pyruvate metabolic process	GO:0046872//metal ion binding;GO:0016301//kinase activity;GO:0050242//pyruvate, phosphate dikinase activity;GO:0005524//ATP binding	GO:0009570//chloroplast stroma;GO:0005634//nucleus;GO:0005829//cytosol;GO:0009507//chloroplast
	AT4G21450	NP_567627.1	PapD-like superfamily protein [Arabidopsis thaliana]	0.119	2	3	1.21	4.03E-07	Vesicle-associated protein 4-2 OS=Arabidopsis thaliana GN=PVA42 PE=1 SV=1	K01681|1|3e-30|120|ghi:107950333|aconitate hydratase [EC:4.2.1.3]!K04733|3|1e-07|57.0|hbr:110650629|interleukin-1 receptor-associated kinase 4 [EC:2.7.11.1]			GO:0005886//plasma membrane;GO:0005789//endoplasmic reticulum membrane
GLY3	AT1G53580	NP_564636.2	glyoxalase II 3 [Arabidopsis thaliana]	0.452	8	36	1.21	1.03E-06	Persulfide dioxygenase ETHE1 homolog, mitochondrial OS=Arabidopsis thaliana GN=GLY3 PE=1 SV=3	K17725|1|0.0|603|ath:AT1G53580|sulfur dioxygenase [EC:1.13.11.18]	GO:0048316//seed development;GO:0009793//embryo development ending in seed dormancy;GO:0009960//endosperm development;GO:0009651//response to salt stress	GO:0050313//sulfur dioxygenase activity;GO:0016788//hydrolase activity, acting on ester bonds;GO:0046872//metal ion binding	GO:0005739//mitochondrion
	AT4G17720	NP_567536.1	RNA-binding (RRM/RBD/RNP motifs) family protein [Arabidopsis thaliana]	0.268	7	8	1.21	1.76E-06	Binding partner of ACD11 1 OS=Arabidopsis thaliana GN=BPA1 PE=1 SV=1	-	GO:0009735//response to cytokinin	GO:0003723//RNA binding	GO:0005829//cytosol
AlaAT1	AT1G17290	NP_173173.3	alanine aminotransferas [Arabidopsis thaliana]	0.343	12	30	1.21	4.32E-06	Alanine aminotransferase 1, mitochondrial OS=Arabidopsis thaliana GN=ALAAT1 PE=1 SV=1	K00814|1|0.0|1128|ath:AT1G17290|alanine transaminase [EC:2.6.1.2]	GO:0019481//L-alanine catabolic process, by transamination;GO:0009058//biosynthetic process;GO:0046686//response to cadmium ion;GO:0001666//response to hypoxia	GO:0004021//L-alanine:2-oxoglutarate aminotransferase activity;GO:0003824//catalytic activity;GO:0030170//pyridoxal phosphate binding;GO:0005524//ATP binding	GO:0005739//mitochondrion;GO:0009507//chloroplast
	AT1G01940	NP_171696.2	Cyclophilin-like peptidyl-prolyl cis-trans isomerase family protein [Arabidopsis thaliana]	0.231	3	3	1.21	4.48E-06	Peptidyl-prolyl cis-trans isomerase CYP18-1 OS=Arabidopsis thaliana GN=CYP18-1 PE=2 SV=1	K12734|1|3e-118|334|ath:AT1G01940|peptidyl-prolyl cis-trans isomerase-like 3 [EC:5.2.1.8]	GO:0006457//protein folding	GO:0003755//peptidyl-prolyl cis-trans isomerase activity	GO:0005737//cytoplasm
RIP1	AT3G15000	NP_566496.1	cobalt ion binding protein [Arabidopsis thaliana]	0.066	2	2	1.21	4.55E-06	Multiple organellar RNA editing factor 8, chloroplastic/mitochondrial OS=Arabidopsis thaliana GN=MORF8 PE=1 SV=1	K09699|1|9e-56|192|ccaj:109792484|2-oxoisovalerate dehydrogenase E2 component (dihydrolipoyl transacylase) [EC:2.3.1.168]!K00655|2|3e-24|108|sind:105166581|1-acyl-sn-glycerol-3-phosphate acyltransferase [EC:2.3.1.51]	GO:0016554//cytidine to uridine editing;GO:0009451//RNA modification;GO:0080156//mitochondrial mRNA modification;GO:0006397//mRNA processing	GO:0050897//cobalt ion binding	GO:0005739//mitochondrion;GO:0009507//chloroplast
	AT3G56310	NP_974447.1	Melibiase family protein [Arabidopsis thaliana]	0.199	8	17	1.21	6.29E-06	Alpha-galactosidase 3 OS=Arabidopsis thaliana GN=AGAL3 PE=1 SV=1	K07407|1|0.0|842|ath:AT3G56310|alpha-galactosidase [EC:3.2.1.22]	GO:0005975//carbohydrate metabolic process;GO:0071555//cell wall organization	GO:0052692//raffinose alpha-galactosidase activity	GO:0005773//vacuole;GO:0048046//apoplast;GO:0009505//plant-type cell wall
	AT4G35220	NP_567979.1	Cyclase family protein [Arabidopsis thaliana]	0.191	4	5	1.21	7.48E-06	-	-	GO:0019441//tryptophan catabolic process to kynurenine	GO:0004061//arylformamidase activity	GO:0005783//endoplasmic reticulum;GO:0005794//Golgi apparatus
	AT3G60415	NP_191601.1	phosphoglycerate mutase family protein [Arabidopsis thaliana]	0.074	2	2	1.21	1.26E-05	-	-	-	-	-
NFU4	AT3G20970	NP_566673.1	NFU domain protein 4 [Arabidopsis thaliana]	0.219	3	7	1.21	1.59E-05	NifU-like protein 4, mitochondrial OS=Arabidopsis thaliana GN=NIFU4 PE=2 SV=1	K22074|1|0.0|574|ath:AT3G20970|NFU1 iron-sulfur cluster scaffold homolog, mitochondrial	GO:0016226//iron-sulfur cluster assembly	GO:0005506//iron ion binding;GO:0051536//iron-sulfur cluster binding;GO:0005198//structural molecule activity	GO:0005739//mitochondrion
	AT1G76970	NP_001321324.1	Target of Myb protein 1 [Arabidopsis thaliana]	0.05	2	2	1.21	2.57E-05	TOM1-like protein 4 OS=Arabidopsis thaliana GN=TOL4 PE=1 SV=1	K12182|1|9e-79|265|ccav:112521795|hepatocyte growth factor-regulated tyrosine kinase substrate!K13141|2|9e-70|244|csat:104745793|integrator complex subunit 4	GO:0006886//intracellular protein transport		GO:0005737//cytoplasm;GO:0016020//membrane;GO:0005622//intracellular
	AT2G44730	NP_182001.1	Alcohol dehydrogenase transcription factor Myb/SANT-like family protein [Arabidopsis thaliana]	0.134	4	6	1.21	4.14E-05	Trihelix transcription factor ASIL2 OS=Arabidopsis thaliana GN=ASIL2 PE=1 SV=1	K22366|1|2e-29|123|jcu:105646579|thioredoxin reductase-like selenoprotein T!K12501|2|2e-11|70.1|smo:SELMODRAFT_438363|homogentisate solanesyltransferase [EC:2.5.1.117]!K03798|3|5e-08|57.0|var:108338886|cell division protease FtsH [EC:3.4.24.-]	GO:0006355//regulation of transcription, DNA-templated;GO:0019760//glucosinolate metabolic process	GO:0003700//DNA binding transcription factor activity;GO:0044212//transcription regulatory region DNA binding;GO:0043565//sequence-specific DNA binding	-
	AT2G18740	NP_179464.1	Small nuclear ribonucleoprotein family protein [Arabidopsis thaliana]	0.364	1	4	1.21	4.98E-05	Sm-like protein LSM5 OS=Arabidopsis thaliana GN=LSM5 PE=1 SV=1	K11097|1|3e-59|179|bna:106375940|small nuclear ribonucleoprotein E	GO:0000387//spliceosomal snRNP assembly;GO:0000398//mRNA splicing, via spliceosome		GO:0046540//U4/U6 x U5 tri-snRNP complex;GO:0071011//precatalytic spliceosome;GO:0005829//cytosol;GO:0019013//viral nucleocapsid;GO:0005687//U4 snRNP;GO:0005686//U2 snRNP;GO:0005685//U1 snRNP;GO:0005682//U5 snRNP;GO:0005681//spliceosomal complex
	AT4G05070	NP_567288.1	Wound-responsive family protein [Arabidopsis thaliana]	0.149	1	1	1.21	5.03E-05	-	-	-	-	-
ChlAKR	AT2G37770	NP_181313.3	NAD(P)-linked oxidoreductase superfamily protein [Arabidopsis thaliana]	0.057	1	1	1.21	6.03E-05	NADPH-dependent aldo-keto reductase, chloroplastic OS=Arabidopsis thaliana GN=AKR4C9 PE=1 SV=1	K00002|1|6e-139|398|eus:EUTSA_v10016962mg|alcohol dehydrogenase (NADP+) [EC:1.1.1.2]	GO:0009636//response to toxic substance;GO:0009414//response to water deprivation;GO:0009409//response to cold;GO:0009651//response to salt stress;GO:0055114//oxidation-reduction process	GO:0004033//aldo-keto reductase (NADP) activity;GO:0008106//alcohol dehydrogenase (NADP+) activity;GO:0070401//NADP+ binding;GO:0016229//steroid dehydrogenase activity;GO:0016491//oxidoreductase activity	GO:0009507//chloroplast
	AT2G43590	NP_181887.1	Chitinase family protein [Arabidopsis thaliana]	0.186	2	2	1.21	6.18E-05	Endochitinase At2g43590 OS=Arabidopsis thaliana GN=At2g43590 PE=2 SV=1	K01183|1|0.0|539|ath:AT2G43590|chitinase [EC:3.2.1.14]	GO:0005975//carbohydrate metabolic process;GO:0016998//cell wall macromolecule catabolic process;GO:0000272//polysaccharide catabolic process;GO:0006952//defense response;GO:0006032//chitin catabolic process	GO:0008061//chitin binding;GO:0004568//chitinase activity	GO:0005615//extracellular space
	AT1G19130	NP_564073.4	RmlC-like jelly roll fold protein [Arabidopsis thaliana]	0.151	2	7	1.21	0.000118	-	K09705|1|4e-142|397|ath:AT1G19130|uncharacterized protein			GO:0005829//cytosol
TBL14	AT5G64020	NP_201207.2	TRICHOME BIREFRINGENCE-LIKE 14 [Arabidopsis thaliana]	0.027	1	1	1.21	0.0002187	Protein trichome birefringence-like 14 OS=Arabidopsis thaliana GN=TBL14 PE=2 SV=1	-			GO:0016021//integral component of membrane
	AT1G70180	NP_001320861.1	Sterile alpha motif (SAM) domain-containing protein [Arabidopsis thaliana]	0.025	1	1	1.21	0.0002307	-	K18756|1|6e-25|107|vvi:100267308|protein bicaudal C	-	-	-
SCPL45	AT1G28110	NP_564298.1	serine carboxypeptidase-like 45 [Arabidopsis thaliana]	0.104	3	4	1.21	0.0003653	Serine carboxypeptidase-like 45 OS=Arabidopsis thaliana GN=SCPL45 PE=2 SV=1	K16297|1|0.0|953|ath:AT1G28110|serine carboxypeptidase-like clade II [EC:3.4.16.-]	GO:0051603//proteolysis involved in cellular protein catabolic process	GO:0004185//serine-type carboxypeptidase activity	GO:0009506//plasmodesma;GO:0005576//extracellular region;GO:0009505//plant-type cell wall
	AT2G26230	NP_180191.1	uricase / urate oxidase / nodulin 35 [Arabidopsis thaliana]	0.265	7	9	1.21	0.0004098	Uricase OS=Arabidopsis thaliana GN=At2g26230 PE=1 SV=2	K00365|1|0.0|643|ath:AT2G26230|urate oxidase [EC:1.7.3.3]	GO:0019628//urate catabolic process;GO:0007031//peroxisome organization;GO:0006144//purine nucleobase metabolic process	GO:0004846//urate oxidase activity	GO:0005777//peroxisome
MPB2C	AT5G08120	NP_001332071.1	movement protein binding protein 2C [Arabidopsis thaliana]	0.031	1	2	1.21	0.0004661	Protein MICROTUBULE BINDING PROTEIN 2C OS=Arabidopsis thaliana GN=MBP2C PE=1 SV=1	-	GO:0010375//stomatal complex patterning;GO:0010497//plasmodesmata-mediated intercellular transport;GO:0051607//defense response to virus;GO:0051493//regulation of cytoskeleton organization;GO:0002230//positive regulation of defense response to virus by host;GO:0009414//response to water deprivation;GO:0051224//negative regulation of protein transport;GO:0043622//cortical microtubule organization	GO:0003723//RNA binding	GO:0005737//cytoplasm;GO:0015630//microtubule cytoskeleton
LCD	AT3G62130	NP_001327694.1	Pyridoxal phosphate (PLP)-dependent transferases superfamily protein [Arabidopsis thaliana]	0.042	2	2	1.21	0.0005855	L-cysteine desulfhydrase OS=Arabidopsis thaliana GN=LCD PE=2 SV=1	K22207|1|0.0|944|ath:AT3G62130|L-cysteine desulfhydrase [EC:4.4.1.28]	GO:0019450//L-cysteine catabolic process to pyruvate	GO:0003824//catalytic activity;GO:0080146//L-cysteine desulfhydrase activity	GO:0005829//cytosol
EXL4	AT5G09440	NP_196506.1	EXORDIUM like 4 [Arabidopsis thaliana]	0.137	3	3	1.21	0.0006134	Protein EXORDIUM-like 4 OS=Arabidopsis thaliana GN=EXL4 PE=2 SV=1	K00020|1|3e-16|82.0|mtr:MTR_8g088900|3-hydroxyisobutyrate dehydrogenase [EC:1.1.1.31]!K14299|2|3e-11|67.8|mdm:103418195|nucleoporin SEH1	GO:0050832//defense response to fungus		GO:0048046//apoplast;GO:0016020//membrane;GO:0005615//extracellular space;GO:0009506//plasmodesma
PAE1	AT1G53850	NP_001077717.1	20S proteasome alpha subunit E1 [Arabidopsis thaliana]	0.565	1	7	1.21	0.0007319	Proteasome subunit alpha type-5-A OS=Arabidopsis thaliana GN=PAE1 PE=1 SV=1	K02729|1|1e-177|490|aly:ARALYDRAFT_474517|20S proteasome subunit alpha 5 [EC:3.4.25.1]	GO:0043161//proteasome-mediated ubiquitin-dependent protein catabolic process;GO:0046686//response to cadmium ion	GO:0004540//ribonuclease activity;GO:0004298//threonine-type endopeptidase activity;GO:0003735//structural constituent of ribosome	GO:0005737//cytoplasm;GO:0042788//polysomal ribosome;GO:0022626//cytosolic ribosome;GO:0019773//proteasome core complex, alpha-subunit complex;GO:0005634//nucleus;GO:0005886//plasma membrane;GO:0000502//proteasome complex;GO:0005774//vacuolar membrane;GO:0005829//cytosol
	AT5G19240	NP_197425.1	Glycoprotein membrane precursor GPI-anchored [Arabidopsis thaliana]	0.101	2	4	1.21	0.0009552	Uncharacterized GPI-anchored protein At5g19240 OS=Arabidopsis thaliana GN=At5g19240 PE=2 SV=2	K20606|1|2e-20|91.7|jre:109006753|mitogen-activated protein kinase kinase kinase ANP1 [EC:2.7.11.25]			GO:0031225//anchored component of membrane;GO:0005886//plasma membrane
EXL2	AT5G64260	NP_201231.1	EXORDIUM like 2 [Arabidopsis thaliana]	0.213	4	5	1.21	0.001314	Protein EXORDIUM-like 2 OS=Arabidopsis thaliana GN=EXL2 PE=2 SV=1	K00020|1|5e-19|90.5|mtr:MTR_8g088900|3-hydroxyisobutyrate dehydrogenase [EC:1.1.1.31]!K14299|2|1e-16|84.0|mdm:103418195|nucleoporin SEH1			GO:0005794//Golgi apparatus;GO:0005615//extracellular space;GO:0005618//cell wall;GO:0005829//cytosol;GO:0048046//apoplast;GO:0009505//plant-type cell wall;GO:0009506//plasmodesma
	AT2G32030	NP_180763.1	Acyl-CoA N-acyltransferases (NAT) superfamily protein [Arabidopsis thaliana]	0.053	1	1	1.21	0.001551	-	-		GO:0008080//N-acetyltransferase activity	-
	AT4G19420	NP_001319996.1	Pectinacetylesterase family protein [Arabidopsis thaliana]	0.038	2	2	1.21	0.001916	Pectin acetylesterase 8 OS=Arabidopsis thaliana GN=PAE8 PE=2 SV=1	K19882|1|0.0|751|boe:106332598|O-palmitoleoyl-L-serine hydrolase [EC:3.1.1.98]	GO:0071555//cell wall organization	GO:0016787//hydrolase activity;GO:0052793//pectin acetylesterase activity	GO:0005618//cell wall;GO:0016021//integral component of membrane;GO:0005576//extracellular region;GO:0009505//plant-type cell wall
	AT4G02180	NP_192127.1	DC1 domain-containing protein [Arabidopsis thaliana]	0.01	1	1	1.21	0.002266	Xanthine dehydrogenase 2 OS=Arabidopsis thaliana GN=XDH2 PE=2 SV=1	K00106|1|4e-09|65.9|aly:ARALYDRAFT_912004|xanthine dehydrogenase/oxidase [EC:1.17.1.4 1.17.3.2]	GO:0035556//intracellular signal transduction	GO:0046872//metal ion binding;GO:0016491//oxidoreductase activity	GO:0005622//intracellular
GATL7	AT3G62660	NP_191825.2	galacturonosyltransferase-like 7 [Arabidopsis thaliana]	0.025	1	1	1.21	0.00229	Probable galacturonosyltransferase-like 7 OS=Arabidopsis thaliana GN=GATL7 PE=2 SV=1	K20893|1|1e-145|419|cic:CICLE_v10025952mg|probable galacturonosyltransferase-like 1 [EC:2.4.1.-]	GO:0000271//polysaccharide biosynthetic process;GO:0045489//pectin biosynthetic process;GO:0071555//cell wall organization	GO:0016757//transferase activity, transferring glycosyl groups;GO:0047262//polygalacturonate 4-alpha-galacturonosyltransferase activity	GO:0005794//Golgi apparatus;GO:0016021//integral component of membrane;GO:0000139//Golgi membrane
LARP1c	AT4G35890	NP_567991.1	winged-helix DNA-binding transcription factor family protein [Arabidopsis thaliana]	0.132	6	8	1.21	0.002797	La-related protein 1C OS=Arabidopsis thaliana GN=LARP1C PE=1 SV=1	K18757|1|0.0|1054|ath:AT4G35890|la-related protein 1	GO:0009737//response to abscisic acid;GO:0009753//response to jasmonic acid;GO:0010150//leaf senescence;GO:0009738//abscisic acid-activated signaling pathway;GO:0009751//response to salicylic acid	GO:0003723//RNA binding;GO:0003677//DNA binding;GO:0003729//mRNA binding	GO:0005737//cytoplasm;GO:0005844//polysome
PFD5	AT5G23290	NP_197720.1	prefoldin 5 [Arabidopsis thaliana]	0.252	2	2	1.21	0.00319	Probable prefoldin subunit 5 OS=Arabidopsis thaliana GN=At5g23290 PE=2 SV=1	K04797|1|2e-106|303|ath:AT5G23290|prefoldin alpha subunit	GO:0006355//regulation of transcription, DNA-templated;GO:0006457//protein folding	GO:0051082//unfolded protein binding	GO:0016272//prefoldin complex;GO:0005829//cytosol
LTP6	AT3G08770	NP_187489.1	lipid transfer protein 6 [Arabidopsis thaliana]	0.195	2	4	1.21	0.004101	Non-specific lipid-transfer protein 6 OS=Arabidopsis thaliana GN=LTP6 PE=3 SV=1	-	GO:0009414//response to water deprivation;GO:0006869//lipid transport	GO:0008289//lipid binding	GO:0016020//membrane
	AT3G20370	NP_001327106.1	TRAF-like family protein [Arabidopsis thaliana]	0.109	3	4	1.21	0.006798	Ubiquitin carboxyl-terminal hydrolase 12 OS=Arabidopsis thaliana GN=UBP12 PE=1 SV=2	K10523|1|5e-51|177|jcu:105629182|speckle-type POZ protein			GO:0016020//membrane;GO:0009506//plasmodesma
PAD2	AT5G66140	NP_201415.1	proteasome alpha subunit D2 [Arabidopsis thaliana]	0.428	1	3	1.21	0.008098	Proteasome subunit alpha type-7-B OS=Arabidopsis thaliana GN=PAD2 PE=1 SV=2	K02731|1|0.0|511|ath:AT5G66140|20S proteasome subunit alpha 4 [EC:3.4.25.1]	GO:0006511//ubiquitin-dependent protein catabolic process	GO:0004298//threonine-type endopeptidase activity	GO:0005737//cytoplasm;GO:0009524//phragmoplast;GO:0005819//spindle;GO:0022626//cytosolic ribosome;GO:0005773//vacuole;GO:0019773//proteasome core complex, alpha-subunit complex;GO:0005634//nucleus;GO:0005774//vacuolar membrane;GO:0000502//proteasome complex;GO:0009507//chloroplast
	AT2G32090	NP_973579.1	Lactoylglutathione lyase / glyoxalase I family protein [Arabidopsis thaliana]	0.221	2	2	1.21	0.0106	-	-		GO:0016829//lyase activity	-
TET8	AT2G23810	NP_850045.2	tetraspanin8 [Arabidopsis thaliana]	0.077	2	2	1.21	0.01863	Tetraspanin-8 OS=Arabidopsis thaliana GN=TET8 PE=2 SV=1	K17356|1|8e-83|249|pavi:110747917|tetraspanin-13/31!K17345|2|1e-63|204|smo:SELMODRAFT_231326|tetraspanin-5!K01184|4|1e-17|87.0|hbr:110656842|polygalacturonase [EC:3.2.1.15]	GO:0050829//defense response to Gram-negative bacterium		GO:0005794//Golgi apparatus;GO:0016021//integral component of membrane;GO:0016020//membrane;GO:0005886//plasma membrane;GO:0009506//plasmodesma
SPL1	AT2G47070	NP_001325109.1	squamosa promoter binding protein-like 1 [Arabidopsis thaliana]	0.016	1	1	1.21	0.01864	Squamosa promoter-binding-like protein 1 OS=Arabidopsis thaliana GN=SPL1 PE=1 SV=2	K20641|1|7e-07|58.2|cvr:CHLNCDRAFT_59250|Rho GTPase-activating protein 20!K13415|2|1e-06|57.8|mdm:103401427|protein brassinosteroid insensitive 1 [EC:2.7.10.1 2.7.11.1]	GO:0006355//regulation of transcription, DNA-templated;GO:0006351//transcription, DNA-templated	GO:0003700//DNA binding transcription factor activity;GO:0003677//DNA binding;GO:0046872//metal ion binding	GO:0005634//nucleus;GO:0016021//integral component of membrane
	AT5G65900	NP_201391.1	DEA(D/H)-box RNA helicase family protein [Arabidopsis thaliana]	0.014	1	1	1.21	0.02015	DEAD-box ATP-dependent RNA helicase 27 OS=Arabidopsis thaliana GN=RH27 PE=2 SV=2	K13179|1|0.0|1289|ath:AT5G65900|ATP-dependent RNA helicase DDX18/HAS1 [EC:3.6.4.13]	GO:0010501//RNA secondary structure unwinding	GO:0004004//ATP-dependent RNA helicase activity;GO:0004386//helicase activity;GO:0003723//RNA binding;GO:0005524//ATP binding	GO:0005737//cytoplasm;GO:0005730//nucleolus
	AT1G18540	NP_173289.1	Ribosomal protein L6 family protein [Arabidopsis thaliana]	0.219	1	1	1.21	0.03259	60S ribosomal protein L6-1 OS=Arabidopsis thaliana GN=RPL6A PE=2 SV=1	K02934|1|3e-168|466|ath:AT1G18540|large subunit ribosomal protein L6e	GO:0009735//response to cytokinin;GO:0002181//cytoplasmic translation;GO:0006412//translation;GO:0000027//ribosomal large subunit assembly	GO:0003735//structural constituent of ribosome;GO:0003723//RNA binding	GO:0022626//cytosolic ribosome;GO:0005783//endoplasmic reticulum;GO:0022625//cytosolic large ribosomal subunit;GO:0005829//cytosol;GO:0016020//membrane;GO:0005840//ribosome;GO:0005886//plasma membrane;GO:0009507//chloroplast;GO:0009506//plasmodesma
DEX1	AT3G09090	NP_001118602.1	defective in exine formation protein (DEX1) [Arabidopsis thaliana]	0.016	1	1	1.21	0.1918	Protein DEFECTIVE IN EXINE FORMATION 1 OS=Arabidopsis thaliana GN=DEX1 PE=2 SV=1	-	GO:0010584//pollen exine formation;GO:0010208//pollen wall assembly;GO:0071555//cell wall organization	GO:0005509//calcium ion binding	GO:0005783//endoplasmic reticulum;GO:0016021//integral component of membrane;GO:0016020//membrane;GO:0005886//plasma membrane
TT4	AT5G13930	NP_196897.1	Chalcone and stilbene synthase family protein [Arabidopsis thaliana]	0.041	1	1	1.21	0.3096	Chalcone synthase OS=Arabidopsis thaliana GN=CHS PE=1 SV=1	K00660|1|0.0|816|ath:AT5G13930|chalcone synthase [EC:2.3.1.74]	GO:0009629//response to gravity;GO:0009733//response to auxin;GO:0009813//flavonoid biosynthetic process;GO:0009753//response to jasmonic acid;GO:0009611//response to wounding;GO:0009058//biosynthetic process;GO:0009926//auxin polar transport;GO:0010224//response to UV-B;GO:0006979//response to oxidative stress;GO:0031540//regulation of anthocyanin biosynthetic process	GO:0016210//naringenin-chalcone synthase activity;GO:0016747//transferase activity, transferring acyl groups other than amino-acyl groups	GO:0005783//endoplasmic reticulum;GO:0005634//nucleus;GO:0009705//plant-type vacuole membrane
QUA3	AT4G00740	NP_001328335.1	S-adenosyl-L-methionine-dependent methyltransferases superfamily protein [Arabidopsis thaliana]	0.053	3	3	1.21	0.3966	Probable methyltransferase PMT13 OS=Arabidopsis thaliana GN=At4g00740 PE=2 SV=1	K12175|1|2e-111|353|cqi:110731506|COP9 signalosome complex subunit 1!K15449|2|2e-96|326|bdi:100846034|tRNA wybutosine-synthesizing protein 1 [EC:4.1.3.44]	GO:0052546//cell wall pectin metabolic process	GO:0008757//S-adenosylmethionine-dependent methyltransferase activity;GO:0008168//methyltransferase activity	GO:0005794//Golgi apparatus;GO:0016020//membrane;GO:0016021//integral component of membrane;GO:0005802//trans-Golgi network;GO:0000139//Golgi membrane;GO:0005768//endosome
	AT4G19610	NP_193696.3	nucleotide/nucleic acid binding protein [Arabidopsis thaliana]	0.01	1	1	1.21	0.517	Polyadenylate-binding protein 8 OS=Arabidopsis thaliana GN=PAB8 PE=1 SV=1	K14787|1|0.0|1673|ath:AT4G19610|multiple RNA-binding domain-containing protein 1		GO:0003723//RNA binding	GO:0005730//nucleolus
	AT5G13200	NP_196824.1	GRAM domain family protein [Arabidopsis thaliana]	0.18	4	4	1.2	3.38E-07	GEM-like protein 5 OS=Arabidopsis thaliana GN=At5g13200 PE=1 SV=1	K04733|1|9e-15|77.8|ats:109783083|interleukin-1 receptor-associated kinase 4 [EC:2.7.11.1]	GO:0010029//regulation of seed germination;GO:0009793//embryo development ending in seed dormancy;GO:0009845//seed germination;GO:0098755//maintenance of seed dormancy by absisic acid	-	-
GLX2-4	AT1G06130	NP_849599.1	glyoxalase 2-4 [Arabidopsis thaliana]	0.185	5	8	1.2	1.15E-06	Probable hydroxyacylglutathione hydrolase 2, chloroplastic OS=Arabidopsis thaliana GN=GLX2-4 PE=2 SV=1	K01069|1|0.0|684|ath:AT1G06130|hydroxyacylglutathione hydrolase [EC:3.1.2.6]	GO:0019243//methylglyoxal catabolic process to D-lactate via S-lactoyl-glutathione	GO:0046872//metal ion binding;GO:0004416//hydroxyacylglutathione hydrolase activity	GO:0009507//chloroplast
PBA1	AT4G31300	NP_001190879.1	N-terminal nucleophile aminohydrolases (Ntn hydrolases) superfamily protein [Arabidopsis thaliana]	0.502	12	37	1.2	1.67E-06	Proteasome subunit beta type-6 OS=Arabidopsis thaliana GN=PBA1 PE=1 SV=2	K02738|1|3e-174|482|ath:AT4G31300|20S proteasome subunit beta 1 [EC:3.4.25.1]	GO:0051603//proteolysis involved in cellular protein catabolic process;GO:0009651//response to salt stress;GO:0010043//response to zinc ion;GO:0010363//regulation of plant-type hypersensitive response	GO:0008233//peptidase activity;GO:0004298//threonine-type endopeptidase activity	GO:0005737//cytoplasm;GO:0005839//proteasome core complex;GO:0005773//vacuole;GO:0005634//nucleus;GO:0019774//proteasome core complex, beta-subunit complex;GO:0005774//vacuolar membrane;GO:0000502//proteasome complex;GO:0005829//cytosol
BZIP25	AT3G54620	NP_001118838.1	basic leucine zipper 25 [Arabidopsis thaliana]	0.061	1	1	1.2	1.86E-06	Basic leucine zipper 25 OS=Arabidopsis thaliana GN=BZIP25 PE=1 SV=1	K04450|1|2e-21|98.2|hbr:110659667|cyclic AMP-dependent transcription factor ATF-2	GO:0045893//positive regulation of transcription, DNA-templated;GO:2000693//positive regulation of seed maturation;GO:0006351//transcription, DNA-templated	GO:0003700//DNA binding transcription factor activity;GO:0045735//nutrient reservoir activity;GO:0003677//DNA binding;GO:0046982//protein heterodimerization activity	GO:0005634//nucleus
	AT3G09440	NP_001189847.1	Heat shock protein 70 (Hsp 70) family protein [Arabidopsis thaliana]	0.493	10	39	1.2	4.52E-06	Heat shock 70 kDa protein 3 OS=Arabidopsis thaliana GN=HSP70-3 PE=1 SV=1	K03283|1|0.0|1330|ath:AT3G09440|heat shock 70kDa protein 1/2/6/8	GO:0080167//response to karrikin;GO:0009615//response to virus;GO:0046686//response to cadmium ion;GO:0009408//response to heat	GO:0002020//protease binding;GO:0005524//ATP binding	GO:0005794//Golgi apparatus;GO:0022626//cytosolic ribosome;GO:0005618//cell wall;GO:0005829//cytosol;GO:0005774//vacuolar membrane;GO:0048046//apoplast;GO:0005773//vacuole;GO:0009506//plasmodesma;GO:0005886//plasma membrane;GO:0016363//nuclear matrix;GO:0009507//chloroplast
UNE5	AT2G47470	NP_001078074.1	thioredoxin family protein [Arabidopsis thaliana]	0.299	8	26	1.2	5.26E-06	Protein disulfide-isomerase like 2-1 OS=Arabidopsis thaliana GN=PDIL2-1 PE=2 SV=1	K09584|1|0.0|651|aly:ARALYDRAFT_904222|protein disulfide-isomerase A6 [EC:5.3.4.1]	GO:0009553//embryo sac development;GO:0006457//protein folding;GO:0048868//pollen tube development;GO:0009567//double fertilization forming a zygote and endosperm;GO:0009793//embryo development ending in seed dormancy;GO:0046686//response to cadmium ion;GO:0045454//cell redox homeostasis;GO:0034976//response to endoplasmic reticulum stress	GO:0003756//protein disulfide isomerase activity;GO:0016853//isomerase activity	GO:0005783//endoplasmic reticulum;GO:0005774//vacuolar membrane;GO:0009505//plant-type cell wall
HSP70	AT3G12580	NP_187864.1	heat shock protein 70 [Arabidopsis thaliana]	0.385	5	9	1.2	8.87E-06	Probable mediator of RNA polymerase II transcription subunit 37c OS=Arabidopsis thaliana GN=MED37C PE=1 SV=1	K03283|1|0.0|1338|ath:AT3G12580|heat shock 70kDa protein 1/2/6/8	GO:0009617//response to bacterium;GO:0016567//protein ubiquitination;GO:0009615//response to virus;GO:0009266//response to temperature stimulus;GO:0042542//response to hydrogen peroxide;GO:0006355//regulation of transcription, DNA-templated;GO:0006351//transcription, DNA-templated;GO:0046686//response to cadmium ion;GO:0009408//response to heat;GO:0009644//response to high light intensity	GO:0031625//ubiquitin protein ligase binding;GO:0005524//ATP binding	GO:0005794//Golgi apparatus;GO:0005618//cell wall;GO:0005634//nucleus;GO:0005739//mitochondrion;GO:0005774//vacuolar membrane;GO:0048046//apoplast;GO:0005886//plasma membrane;GO:0005829//cytosol
FSD3	AT5G23310	NP_197722.1	Fe superoxide dismutase 3 [Arabidopsis thaliana]	0.251	5	14	1.2	1.87E-05	Superoxide dismutase [Fe] 3, chloroplastic OS=Arabidopsis thaliana GN=FSD3 PE=1 SV=1	K04564|1|0.0|553|ath:AT5G23310|superoxide dismutase, Fe-Mn family [EC:1.15.1.1]	GO:0055114//oxidation-reduction process	GO:0004784//superoxide dismutase activity;GO:0046872//metal ion binding	GO:0009579//thylakoid;GO:0009534//chloroplast thylakoid;GO:0042646//plastid nucleoid;GO:0042644//chloroplast nucleoid;GO:0009295//nucleoid;GO:0009507//chloroplast
	AT1G47480	NP_564507.1	alpha/beta-Hydrolases superfamily protein [Arabidopsis thaliana]	0.061	1	1	1.2	2.37E-05	Probable carboxylesterase 2 OS=Arabidopsis thaliana GN=CXE2 PE=2 SV=1	K20506|1|4e-109|323|egu:105060863|tuliposide A-converting enzyme [EC:4.2.99.22]!K13258|4|5e-86|265|lang:109331604|2-hydroxyisoflavanone dehydratase [EC:4.2.1.105]	GO:0009056//catabolic process;GO:0008152//metabolic process	GO:0016787//hydrolase activity;GO:0052689//carboxylic ester hydrolase activity	-
D2HGDH	AT4G36400	NP_001320151.1	FAD-linked oxidases family protein [Arabidopsis thaliana]	0.159	8	11	1.2	2.39E-05	D-2-hydroxyglutarate dehydrogenase, mitochondrial OS=Arabidopsis thaliana GN=D2HGDH PE=1 SV=3	K18204|1|0.0|1140|ath:AT4G36400|D-2-hydroxyglutarate dehydrogenase [EC:1.1.99.39]	GO:0019516//lactate oxidation;GO:0009853//photorespiration;GO:0006807//nitrogen compound metabolic process;GO:0022904//respiratory electron transport chain	GO:0050660//flavin adenine dinucleotide binding;GO:0016614//oxidoreductase activity, acting on CH-OH group of donors;GO:0047545//2-hydroxyglutarate dehydrogenase activity;GO:0071949//FAD binding;GO:0004458//D-lactate dehydrogenase (cytochrome) activity;GO:0051990//(R)-2-hydroxyglutarate dehydrogenase activity	GO:0005739//mitochondrion
	AT5G41330	NP_001332628.1	BTB/POZ domain with WD40/YVTN repeat-like protein [Arabidopsis thaliana]	0.072	3	4	1.2	3.39E-05	BTB/POZ domain-containing protein At5g41330 OS=Arabidopsis thaliana GN=At5g41330 PE=2 SV=1	K21953|1|0.0|598|jre:109014481|SH3KBP1-binding protein 1!K21754|4|3e-10|65.5|psom:113273383|BTB/POZ domain-containing protein KCTD1/15	GO:0016567//protein ubiquitination;GO:0051260//protein homooligomerization	-	-
TPK1	AT1G02880	NP_563669.1	thiamin pyrophosphokinase1 [Arabidopsis thaliana]	0.205	5	10	1.2	3.81E-05	Thiamine pyrophosphokinase 1 OS=Arabidopsis thaliana GN=TPK1 PE=2 SV=1	K00949|1|0.0|543|ath:AT1G02880|thiamine pyrophosphokinase [EC:2.7.6.2]	GO:0009229//thiamine diphosphate biosynthetic process;GO:0006772//thiamine metabolic process	GO:0030975//thiamine binding;GO:0016301//kinase activity;GO:0004788//thiamine diphosphokinase activity;GO:0005524//ATP binding	GO:0005829//cytosol
	AT3G61480	NP_001319814.1	Quinoprotein amine dehydrogenase, beta chain-like; RIC1-like guanyl-nucleotide exchange factor [Arabidopsis thaliana]	0.007	1	1	1.2	4.74E-05	-	K20476|1|0.0|2216|ath:AT3G61480|RAB6A-GEF complex partner protein 1	GO:0042147//retrograde transport, endosome to Golgi;GO:0006886//intracellular protein transport	GO:0017137//Rab GTPase binding;GO:0017112//Rab guanyl-nucleotide exchange factor activity	GO:0005794//Golgi apparatus;GO:0034066//RIC1-RGP1 guanyl-nucleotide exchange factor complex;GO:0005829//cytosol;GO:0000139//Golgi membrane
	AT1G73620	NP_177503.1	Pathogenesis-related thaumatin superfamily protein [Arabidopsis thaliana]	0.102	1	2	1.2	6.79E-05	Thaumatin-like protein OS=Arabidopsis thaliana GN=At1g18250 PE=2 SV=2	K04733|1|1e-62|216|ccav:112529326|interleukin-1 receptor-associated kinase 4 [EC:2.7.11.1]			GO:0016020//membrane;GO:0009506//plasmodesma
	AT4G17480	NP_001328704.1	alpha/beta-Hydrolases superfamily protein [Arabidopsis thaliana]	0.068	1	1	1.2	7.40E-05	-	K01074|1|0.0|521|ath:AT4G17480|palmitoyl-protein thioesterase [EC:3.1.2.22]		GO:0098599//palmitoyl hydrolase activity;GO:0016790//thiolester hydrolase activity	GO:0043231//intracellular membrane-bounded organelle
	AT2G33410	NP_180899.1	RNA-binding (RRM/RBD/RNP motifs) family protein [Arabidopsis thaliana]	0.223	6	11	1.2	0.00014	Heterogeneous nuclear ribonucleoprotein 1 OS=Arabidopsis thaliana GN=RNP1 PE=1 SV=1	K14411|1|0.0|790|ath:AT2G33410|RNA-binding protein Musashi		GO:0003723//RNA binding;GO:0003729//mRNA binding	-
	AT4G35270	NP_001320140.1	Plant regulator RWP-RK family protein [Arabidopsis thaliana]	0.023	1	1	1.2	0.000314	Protein NLP2 OS=Arabidopsis thaliana GN=NLP2 PE=2 SV=3	K03028|1|2e-65|245|sita:101755333|26S proteasome regulatory subunit N1!K14833|4|6e-09|65.1|csl:COCSUDRAFT_46926|nucleolar complex protein 2	GO:0006355//regulation of transcription, DNA-templated;GO:0006351//transcription, DNA-templated	GO:0003700//DNA binding transcription factor activity;GO:0003677//DNA binding	GO:0005634//nucleus
EXPA10	AT1G26770	NP_173999.1	expansin A10 [Arabidopsis thaliana]	0.068	1	1	1.2	0.0003402	Expansin-A10 OS=Arabidopsis thaliana GN=EXPA10 PE=2 SV=1	K20628|1|1e-156|438|dzi:111318329|expansin	GO:0009664//plant-type cell wall organization;GO:0009828//plant-type cell wall loosening;GO:0006949//syncytium formation	GO:0005199//structural constituent of cell wall	GO:0005618//cell wall;GO:0016021//integral component of membrane;GO:0016020//membrane;GO:0005576//extracellular region;GO:0009505//plant-type cell wall
	AT3G50280	NP_001325708.1	HXXXD-type acyl-transferase family protein [Arabidopsis thaliana]	0.058	2	2	1.2	0.0004268	Uncharacterized acetyltransferase At3g50280 OS=Arabidopsis thaliana GN=At3g50280 PE=3 SV=1	K22889|1|2e-77|247|ghi:107943885|trichothecene 3-O-acetyltransferase [EC:2.3.1.-]		GO:0016747//transferase activity, transferring acyl groups other than amino-acyl groups	-
	AT3G02750	NP_001030624.1	Protein phosphatase 2C family protein [Arabidopsis thaliana]	0.016	1	1	1.2	0.0006201	Probable protein phosphatase 2C 33 OS=Arabidopsis thaliana GN=PPC6-1 PE=1 SV=1	K17506|1|1e-113|343|ccaj:109816326|protein phosphatase 1L [EC:3.1.3.16]!K17500|4|3e-65|221|cqi:110705481|integrin-linked kinase-associated serine/threonine phosphatase 2C [EC:3.1.3.16]!K17505|5|7e-65|212|obr:102705594|protein phosphatase 1K [EC:3.1.3.16]		GO:0046872//metal ion binding;GO:0004722//protein serine/threonine phosphatase activity	-
SBT3.3	AT1G32960	NP_564414.2	Subtilase family protein [Arabidopsis thaliana]	0.013	1	1	1.2	0.0006588	Subtilisin-like protease SBT3.3 OS=Arabidopsis thaliana GN=SBT3.3 PE=2 SV=1	K15333|1|4e-91|318|nsy:104224633|tRNA guanosine-2'-O-methyltransferase [EC:2.1.1.34]!K12619|2|3e-40|164|ghi:107940264|5'-3' exoribonuclease 2 [EC:3.1.13.-]!K13199|3|1e-20|101|mtr:MTR_7g081660|plasminogen activator inhibitor 1 RNA-binding protein!K14568|4|1e-15|85.9|dct:110101229|rRNA small subunit pseudouridine methyltransferase Nep1 [EC:2.1.1.260]	GO:0009682//induced systemic resistance	GO:0004252//serine-type endopeptidase activity	GO:0031012//extracellular matrix;GO:0005578//proteinaceous extracellular matrix;GO:0009505//plant-type cell wall
	AT1G23100	NP_173723.1	GroES-like family protein [Arabidopsis thaliana]	0.299	3	6	1.2	0.0006748	10 kDa chaperonin, mitochondrial OS=Arabidopsis thaliana GN=CPN10 PE=1 SV=1	K04078|1|2e-64|193|ath:AT1G23100|chaperonin GroES	GO:0006986//response to unfolded protein;GO:0006457//protein folding;GO:0051085//chaperone cofactor-dependent protein refolding	GO:0051087//chaperone binding;GO:0051082//unfolded protein binding;GO:0046872//metal ion binding;GO:0005524//ATP binding	GO:0005737//cytoplasm;GO:0005739//mitochondrion;GO:0005759//mitochondrial matrix
	AT4G10300	NP_192768.1	RmlC-like cupins superfamily protein [Arabidopsis thaliana]	0.231	4	9	1.2	0.0007189	-	K06995|1|3e-97|279|ath:AT4G10300|uncharacterized protein			GO:0009507//chloroplast
emb1441	AT5G49930	NP_199804.1	zinc knuckle (CCHC-type) family protein [Arabidopsis thaliana]	0.031	3	5	1.2	0.0007266	-	K10589|1|3e-13|73.6|mdm:103416711|ubiquitin-protein ligase E3 C [EC:2.3.2.26]		GO:0008270//zinc ion binding;GO:0003676//nucleic acid binding	-
	AT5G38840	NP_198700.2	SMAD/FHA domain-containing protein [Arabidopsis thaliana]	0.023	1	1	1.2	0.0009267	FHA domain-containing protein DDL OS=Arabidopsis thaliana GN=DDL PE=1 SV=1	K13216|1|3e-19|95.1|bna:106402191|nuclear inhibitor of protein phosphatase 1 [EC:3.1.4.-]		GO:0003729//mRNA binding	GO:0016020//membrane
	AT5G52840	NP_001331161.1	NADH-ubiquinone oxidoreductase-like protein [Arabidopsis thaliana]	0.277	4	9	1.2	0.001028	Probable NADH dehydrogenase [ubiquinone] 1 alpha subcomplex subunit 5, mitochondrial OS=Arabidopsis thaliana GN=At5g52840 PE=1 SV=1	K03949|1|2e-69|209|ath:AT5G52840|NADH dehydrogenase (ubiquinone) 1 alpha subcomplex subunit 5	GO:0009853//photorespiration;GO:0022904//respiratory electron transport chain	GO:0016651//oxidoreductase activity, acting on NAD(P)H	GO:0045271//respiratory chain complex I;GO:0016020//membrane;GO:0005739//mitochondrion;GO:0031966//mitochondrial membrane;GO:0005743//mitochondrial inner membrane;GO:0005747//mitochondrial respiratory chain complex I;GO:0009507//chloroplast
	AT1G52100	NP_175622.3	Mannose-binding lectin superfamily protein [Arabidopsis thaliana]	0.071	1	1	1.2	0.001118	Jacalin-related lectin 11 OS=Arabidopsis thaliana GN=JAL11 PE=2 SV=1	K04733|1|1e-12|74.3|lsv:111877420|interleukin-1 receptor-associated kinase 4 [EC:2.7.11.1]		GO:0030246//carbohydrate binding	GO:0016020//membrane
	AT1G25375	NP_564232.1	Metallo-hydrolase/oxidoreductase superfamily protein [Arabidopsis thaliana]	0.055	2	2	1.2	0.001608	-	K16639|1|3e-145|425|lja:Lj5g3v2182540.3|endoribonuclease LACTB2 [EC:3.1.27.-]		GO:0016787//hydrolase activity	GO:0016021//integral component of membrane;GO:0009536//plastid
	AT1G24800	NP_001117347.1	F-box family protein [Arabidopsis thaliana]	0.085	3	3	1.2	0.001655	F-box/kelch-repeat protein At1g25211 OS=Arabidopsis thaliana GN=At1g25211 PE=4 SV=1	K02535|1|0.0|584|aly:ARALYDRAFT_472870|UDP-3-O-[3-hydroxymyristoyl] N-acetylglucosamine deacetylase [EC:3.5.1.108]!K13173|3|3e-120|366|aly:ARALYDRAFT_312135|arginine and glutamate-rich protein 1!K06174|4|2e-113|352|csat:104704673|ATP-binding cassette, sub-family E, member 1	GO:0031146//SCF-dependent proteasomal ubiquitin-dependent protein catabolic process	GO:0004842//ubiquitin-protein transferase activity	GO:0005829//cytosol
MSI2	AT2G16780	NP_179269.1	Transducin family protein / WD-40 repeat family protein [Arabidopsis thaliana]	0.106	4	5	1.2	0.002165	WD-40 repeat-containing protein MSI2 OS=Arabidopsis thaliana GN=MSI2 PE=2 SV=1	K10752|1|0.0|863|ath:AT2G16780|histone-binding protein RBBP4	GO:0006355//regulation of transcription, DNA-templated;GO:0006351//transcription, DNA-templated;GO:0016569//covalent chromatin modification		GO:0080008//Cul4-RING E3 ubiquitin ligase complex;GO:0005634//nucleus;GO:0005829//cytosol
	AT5G01670	NP_195787.2	NAD(P)-linked oxidoreductase superfamily protein [Arabidopsis thaliana]	0.025	1	1	1.2	0.003458	Aldose reductase OS=Hordeum vulgare PE=1 SV=1	K00002|1|0.0|649|aly:ARALYDRAFT_486904|alcohol dehydrogenase (NADP+) [EC:1.1.1.2]		GO:0016491//oxidoreductase activity	-
SCD1	AT1G49040	NP_001185177.1	stomatal cytokinesis defective / SCD1 protein (SCD1) [Arabidopsis thaliana]	0.022	2	4	1.2	0.00453	DENN domain and WD repeat-containing protein SCD1 OS=Arabidopsis thaliana GN=SCD1 PE=1 SV=1	K10260|1|5e-143|440|jre:109010745|F-box and WD-40 domain protein 7!K20163|2|5e-50|183|mng:MNEG_11246|DENN domain-containing protein 4!K20164|3|1e-23|106|cre:CHLREDRAFT_146168|DENN domain-containing protein 5	GO:0000911//cytokinesis by cell plate formation;GO:0009825//multidimensional cell growth;GO:0040008//regulation of growth;GO:0045824//negative regulation of innate immune response;GO:0010235//guard mother cell cytokinesis		GO:0080008//Cul4-RING E3 ubiquitin ligase complex;GO:0005886//plasma membrane;GO:0030136//clathrin-coated vesicle
	AT1G72390	NP_001321648.1	nuclear receptor coactivator [Arabidopsis thaliana]	0.026	1	1	1.2	0.006527	-	-	-	-	-
	AT3G62140	NP_191773.2	NEFA-interacting nuclear protein [Arabidopsis thaliana]	0.042	1	1	1.2	0.009547	-	-	-	-	-
HB33	AT1G75240	NP_565106.1	homeobox protein 33 [Arabidopsis thaliana]	0.049	1	1	1.2	0.0103	Zinc-finger homeodomain protein 5 OS=Arabidopsis thaliana GN=ZHD5 PE=1 SV=1	K15777|1|2e-52|184|mesc:110630336|4,5-DOPA dioxygenase extradiol [EC:1.13.11.-]!K15601|2|3e-09|63.2|cpap:110823553|lysine-specific demethylase 3 [EC:1.14.11.-]	GO:0009737//response to abscisic acid;GO:0009738//abscisic acid-activated signaling pathway;GO:0006351//transcription, DNA-templated;GO:0045893//positive regulation of transcription, DNA-templated	GO:0043565//sequence-specific DNA binding;GO:0003700//DNA binding transcription factor activity;GO:0003677//DNA binding;GO:0046872//metal ion binding;GO:0042803//protein homodimerization activity	GO:0005634//nucleus
VPS25	AT4G19003	NP_001319990.1	E2F/DP family winged-helix DNA-binding domain-containing protein [Arabidopsis thaliana]	0.067	1	2	1.2	0.01363	Vacuolar protein sorting-associated protein 25 OS=Arabidopsis thaliana GN=VPS25 PE=1 SV=1	K12189|1|7e-131|367|ath:AT4G19003|ESCRT-II complex subunit VPS25	GO:0043328//protein transport to vacuole involved in ubiquitin-dependent protein catabolic process via the multivesicular body sorting pathway	GO:0042803//protein homodimerization activity;GO:0005198//structural molecule activity	GO:0000814//ESCRT II complex
COX6B	AT1G22450	NP_173661.1	cytochrome C oxidase 6B [Arabidopsis thaliana]	0.073	1	2	1.2	0.02215	Cytochrome c oxidase subunit 6b-1 OS=Arabidopsis thaliana GN=COX6B-1 PE=1 SV=1	K02267|1|2e-135|380|ath:AT1G22450|cytochrome c oxidase subunit 6b	GO:0009651//response to salt stress	GO:0005507//copper ion binding	GO:0009535//chloroplast thylakoid membrane;GO:0009579//thylakoid;GO:0005739//mitochondrion;GO:0009507//chloroplast
AAE12	AT1G65890	NP_176764.1	acyl activating enzyme 12 [Arabidopsis thaliana]	0.036	2	3	1.2	0.03159	Probable acyl-activating enzyme 12, peroxisomal OS=Arabidopsis thaliana GN=AAE12 PE=2 SV=1	K23108|1|0.0|1102|ath:AT1G65880|benzoate---CoA ligase [EC:6.2.1.25]!K01913|2|0.0|551|ppp:112286775|acetate---CoA ligase [EC:6.2.1.1]	GO:0006631//fatty acid metabolic process;GO:0019761//glucosinolate biosynthetic process;GO:0006952//defense response;GO:0008152//metabolic process	GO:0018858//benzoate-CoA ligase activity;GO:0003824//catalytic activity;GO:0016874//ligase activity	GO:0005777//peroxisome
	AT5G06110	NP_001190234.1	DnaJ and myb-like DNA-binding domain-containing protein [Arabidopsis thaliana]	0.051	2	2	1.2	0.05034	DNAJ protein JJJ1 homolog OS=Arabidopsis thaliana GN=JJJ1 PE=1 SV=1	K09522|1|0.0|1363|ath:AT5G06110|DnaJ homolog subfamily C member 2	GO:0006342//chromatin silencing;GO:1902182//shoot apical meristem development;GO:0048366//leaf development;GO:0009793//embryo development ending in seed dormancy;GO:0009909//regulation of flower development;GO:0051301//cell division	GO:0042393//histone binding;GO:0043130//ubiquitin binding;GO:0003677//DNA binding	-
DYL1	AT1G28330	NP_001319096.1	dormancy-associated protein-like 1 [Arabidopsis thaliana]	0.315	2	2	1.2	0.05599	Dormancy-associated protein 1 OS=Arabidopsis thaliana GN=DRM1 PE=1 SV=1	-	GO:0009744//response to sucrose;GO:0009750//response to fructose;GO:0007275//multicellular organism development;GO:0009749//response to glucose	-	-
	AT5G14530	NP_196957.1	Transducin/WD40 repeat-like superfamily protein [Arabidopsis thaliana]	0.039	1	1	1.2	0.05618	Protein ANTHESIS POMOTING FACTOR 1 OS=Arabidopsis thaliana GN=APRF1 PE=2 SV=1	K14962|1|0.0|690|ath:AT5G14530|COMPASS component SWD2	GO:0048586//regulation of long-day photoperiodism, flowering;GO:0048510//regulation of timing of transition from vegetative to reproductive phase;GO:0016571//histone methylation;GO:0009908//flower development;GO:0080182//histone H3-K4 trimethylation	GO:0003682//chromatin binding	GO:0080008//Cul4-RING E3 ubiquitin ligase complex;GO:0005634//nucleus;GO:0048188//Set1C/COMPASS complex
	AT4G08690	NP_001031598.1	Sec14p-like phosphatidylinositol transfer family protein [Arabidopsis thaliana]	0.023	1	1	1.2	0.05995	Patellin-4 OS=Arabidopsis thaliana GN=PATL4 PE=1 SV=2	K14399|1|1e-55|194|csl:COCSUDRAFT_47181|polyribonucleotide 5'-hydroxyl-kinase [EC:2.7.1.78]!K19996|2|5e-17|85.5|psom:113356585|phosphatidylinositol transfer protein SFH5	-	-	-
	AT5G39770	NP_198793.4	Restriction endonuclease, type II-like superfamily protein [Arabidopsis thaliana]	0.005	1	1	1.2	0.651	Crossover junction endonuclease MUS81 OS=Arabidopsis thaliana GN=MUS81 PE=1 SV=1	K08991|1|0.0|2624|ath:AT5G39770|crossover junction endonuclease MUS81 [EC:3.1.22.-]	GO:0006312//mitotic recombination;GO:0000727//double-strand break repair via break-induced replication;GO:0031573//intra-S DNA damage checkpoint;GO:0000724//double-strand break repair via homologous recombination;GO:0000712//resolution of meiotic recombination intermediates;GO:0006974//cellular response to DNA damage stimulus;GO:0051026//chiasma assembly;GO:0007095//mitotic G2 DNA damage checkpoi…	GO:0004518//nuclease activity;GO:0048257//3'-flap endonuclease activity;GO:0003677//DNA binding;GO:0046872//metal ion binding	GO:0005634//nucleus;GO:0005730//nucleolus;GO:0048476//Holliday junction resolvase complex;GO:0000794//condensed nuclear chromosome;GO:0016021//integral component of membrane
	AT4G31180	NP_194847.3	Class II aminoacyl-tRNA and biotin synthetases superfamily protein [Arabidopsis thaliana]	0.262	11	24	1.19	1.20E-08	Aspartate--tRNA ligase 2, cytoplasmic OS=Arabidopsis thaliana GN=IBI1 PE=1 SV=1	K22503|1|0.0|1151|ath:AT4G31180|aspartyl-tRNA synthetase [EC:6.1.1.12]	GO:0050832//defense response to fungus;GO:0046686//response to cadmium ion;GO:0006422//aspartyl-tRNA aminoacylation	GO:0004815//aspartate-tRNA ligase activity;GO:0003676//nucleic acid binding;GO:0003677//DNA binding;GO:0046872//metal ion binding;GO:0005524//ATP binding	GO:0005737//cytoplasm;GO:0005783//endoplasmic reticulum;GO:0005829//cytosol
BIP2	AT5G42020	NP_851119.1	Heat shock protein 70 (Hsp 70) family protein [Arabidopsis thaliana]	0.358	3	20	1.19	1.70E-07	Mediator of RNA polymerase II transcription subunit 37f OS=Arabidopsis thaliana GN=MED37F PE=1 SV=2	K09490|1|0.0|1354|ath:AT5G42020|heat shock 70kDa protein 5	GO:0009735//response to cytokinin;GO:0006355//regulation of transcription, DNA-templated;GO:0006351//transcription, DNA-templated;GO:0046686//response to cadmium ion;GO:0034976//response to endoplasmic reticulum stress	GO:0005524//ATP binding	GO:0016020//membrane;GO:0005783//endoplasmic reticulum;GO:0005730//nucleolus;GO:0005618//cell wall;GO:0005634//nucleus;GO:0005788//endoplasmic reticulum lumen;GO:0005774//vacuolar membrane;GO:0005773//vacuole;GO:0005886//plasma membrane;GO:0009506//plasmodesma;GO:0016592//mediator complex
	AT2G29340	NP_850131.1	NAD-dependent epimerase/dehydratase family protein [Arabidopsis thaliana]	0.252	4	8	1.19	4.67E-07	Tropinone reductase homolog At2g29340 OS=Arabidopsis thaliana GN=At2g29340 PE=2 SV=1	K08081|1|0.0|537|ath:AT2G29340|tropinone reductase I [EC:1.1.1.206]		GO:0016491//oxidoreductase activity	-
ALDH11A3	AT2G24270	NP_001189589.1	aldehyde dehydrogenase 11A3 [Arabidopsis thaliana]	0.444	1	5	1.19	6.79E-07	NADP-dependent glyceraldehyde-3-phosphate dehydrogenase OS=Arabidopsis thaliana GN=ALDH11A3 PE=1 SV=2	K00131|1|0.0|1019|ath:AT2G24270|glyceraldehyde-3-phosphate dehydrogenase (NADP+) [EC:1.2.1.9]		GO:0008886//glyceraldehyde-3-phosphate dehydrogenase (NADP+) (non-phosphorylating) activity;GO:0016491//oxidoreductase activity	GO:0005737//cytoplasm
NTRA	AT2G17420	NP_001324329.1	NADPH-dependent thioredoxin reductase A [Arabidopsis thaliana]	0.363	5	13	1.19	9.77E-07	Thioredoxin reductase 2 OS=Arabidopsis thaliana GN=NTR2 PE=2 SV=2	K00384|1|0.0|737|ath:AT2G17420|thioredoxin reductase (NADPH) [EC:1.8.1.9]	GO:0019430//removal of superoxide radicals	GO:0004791//thioredoxin-disulfide reductase activity	GO:0005737//cytoplasm;GO:0005759//mitochondrial matrix
ALAAT2	AT1G72330	NP_565040.2	alanine aminotransferase 2 [Arabidopsis thaliana]	0.176	4	6	1.19	1.54E-06	Alanine aminotransferase 2, mitochondrial OS=Arabidopsis thaliana GN=ALAAT2 PE=1 SV=1	K00814|1|0.0|1121|ath:AT1G72330|alanine transaminase [EC:2.6.1.2]	GO:0042853//L-alanine catabolic process;GO:0009058//biosynthetic process;GO:0001666//response to hypoxia	GO:0004021//L-alanine:2-oxoglutarate aminotransferase activity;GO:0003824//catalytic activity;GO:0030170//pyridoxal phosphate binding	GO:0005739//mitochondrion
XYL4	AT5G64570	NP_201262.1	beta-D-xylosidase 4 [Arabidopsis thaliana]	0.195	13	26	1.19	4.59E-06	Beta-D-xylosidase 4 OS=Arabidopsis thaliana GN=BXL4 PE=1 SV=1	K15920|1|0.0|1620|ath:AT5G64570|xylan 1,4-beta-xylosidase [EC:3.2.1.37]	GO:0005975//carbohydrate metabolic process;GO:0009627//systemic acquired resistance;GO:0045493//xylan catabolic process	GO:0004553//hydrolase activity, hydrolyzing O-glycosyl compounds;GO:0009044//xylan 1,4-beta-xylosidase activity	GO:0005618//cell wall;GO:0048046//apoplast
ASA1	AT5G05730	NP_196192.1	anthranilate synthase alpha subunit 1 [Arabidopsis thaliana]	0.197	11	28	1.19	7.74E-06	Anthranilate synthase alpha subunit 1, chloroplastic OS=Arabidopsis thaliana GN=ASA1 PE=1 SV=1	K01657|1|0.0|1238|ath:AT5G05730|anthranilate synthase component I [EC:4.1.3.27]	GO:0010600//regulation of auxin biosynthetic process;GO:0010311//lateral root formation;GO:0009723//response to ethylene;GO:0000162//tryptophan biosynthetic process;GO:0009611//response to wounding;GO:0009851//auxin biosynthetic process	GO:0004049//anthranilate synthase activity;GO:0046872//metal ion binding	GO:0009570//chloroplast stroma;GO:0005950//anthranilate synthase complex;GO:0009507//chloroplast
	AT2G46420	NP_001118536.1	helicase with zinc finger protein [Arabidopsis thaliana]	0.035	1	1	1.19	1.68E-05	-	K01513|1|1e-137|416|ats:109769794|ectonucleotide pyrophosphatase/phosphodiesterase family member 1/3 [EC:3.1.4.1 3.6.1.9]		GO:0004386//helicase activity	-
RAD52-2	AT5G47870	NP_199598.1	cobalt ion-binding protein [Arabidopsis thaliana]	0.367	6	13	1.19	2.15E-05	DNA repair RAD52-like protein 2, chloroplastic OS=Arabidopsis thaliana GN=RAD52-2 PE=2 SV=1	-	GO:0000724//double-strand break repair via homologous recombination	GO:0003677//DNA binding	GO:0009507//chloroplast
RRC1	AT5G25060	NP_568464.1	RNA recognition motif (RRM)-containing protein [Arabidopsis thaliana]	0.061	4	4	1.19	2.27E-05	Protein RRC1 OS=Arabidopsis thaliana GN=RRC1 PE=1 SV=1	K12842|1|0.0|1948|ath:AT5G25060|U2-associated protein SR140	GO:0008380//RNA splicing;GO:0006396//RNA processing;GO:0006397//mRNA processing	GO:0003723//RNA binding	GO:0016607//nuclear speck
scpl35	AT5G08260	NP_196443.1	serine carboxypeptidase-like 35 [Arabidopsis thaliana]	0.113	5	9	1.19	2.63E-05	Serine carboxypeptidase-like 35 OS=Arabidopsis thaliana GN=SCPL35 PE=2 SV=1	K16297|1|0.0|999|ath:AT5G08260|serine carboxypeptidase-like clade II [EC:3.4.16.-]	GO:0051603//proteolysis involved in cellular protein catabolic process	GO:0004185//serine-type carboxypeptidase activity	GO:0005576//extracellular region
	AT1G74320	NP_177572.2	Protein kinase superfamily protein [Arabidopsis thaliana]	0.046	2	4	1.19	3.59E-05	Probable choline kinase 2 OS=Arabidopsis thaliana GN=At1g74320 PE=2 SV=1	K14156|1|0.0|733|ath:AT1G74320|choline/ethanolamine kinase [EC:2.7.1.32 2.7.1.82]		GO:0004103//choline kinase activity;GO:0005524//ATP binding	-
	AT2G04690	NP_001077878.1	Pyridoxamine 5'-phosphate oxidase family protein [Arabidopsis thaliana]	0.241	4	7	1.19	4.31E-05	-	K13600|1|1e-06|53.1|mng:MNEG_8007|chlorophyllide a oxygenase [EC:1.14.13.122]		GO:0048037//cofactor binding	GO:0005773//vacuole
	AT3G26080	NP_189237.2	plastid-lipid associated protein PAP / fibrillin family protein [Arabidopsis thaliana]	0.175	2	3	1.19	5.79E-05	Probable plastid-lipid-associated protein 5, chloroplastic OS=Arabidopsis thaliana GN=PAP5 PE=2 SV=1	-			GO:0009535//chloroplast thylakoid membrane;GO:0009534//chloroplast thylakoid;GO:0010287//plastoglobule;GO:0009507//chloroplast
	AT1G76380	NP_177764.2	DNA-binding bromodomain-containing protein [Arabidopsis thaliana]	0.014	1	1	1.19	6.67E-05	Histone acetyltransferase GCN5 OS=Oryza sativa subsp. japonica GN=GCN5 PE=2 SV=1	K22184|1|0.0|1193|ath:AT1G76380|bromodomain-containing protein 9		GO:0003677//DNA binding	GO:0009506//plasmodesma
	AT1G33680	NP_174629.3	KH domain-containing protein [Arabidopsis thaliana]	0.009	1	1	1.19	6.73E-05	Protein BTR1 OS=Arabidopsis thaliana GN=BTR1 PE=1 SV=1	K13210|1|0.0|1519|ath:AT1G33680|far upstream element-binding protein		GO:0003723//RNA binding	GO:0005829//cytosol
	AT5G35430	NP_198393.2	Tetratricopeptide repeat (TPR)-like superfamily protein [Arabidopsis thaliana]	0.029	2	2	1.19	7.36E-05	-	K12607|1|0.0|1615|ath:AT5G35430|CCR4-NOT transcription complex subunit 10	-	-	-
	AT1G33590	NP_001319135.1	Leucine-rich repeat (LRR) family protein [Arabidopsis thaliana]	0.258	11	23	1.19	7.94E-05	DNA damage-repair/toleration protein DRT100 OS=Arabidopsis thaliana GN=DRT100 PE=2 SV=2	K13420|1|5e-53|193|oeu:111373977|LRR receptor-like serine/threonine-protein kinase FLS2 [EC:2.7.11.1]	GO:0080167//response to karrikin		GO:0005618//cell wall;GO:0009505//plant-type cell wall;GO:0009507//chloroplast
XBCP3	AT1G09850	NP_563855.1	xylem bark cysteine peptidase 3 [Arabidopsis thaliana]	0.114	4	6	1.19	8.26E-05	Probable cysteine protease RD21B OS=Arabidopsis thaliana GN=RD21B PE=1 SV=1	K16292|1|1e-128|384|csl:COCSUDRAFT_21961|KDEL-tailed cysteine endopeptidase [EC:3.4.22.-]!K01365|3|3e-120|358|bna:106439437|cathepsin L [EC:3.4.22.15]!K16290|4|4e-120|357|hbr:110632254|xylem cysteine proteinase [EC:3.4.22.-]	GO:0051603//proteolysis involved in cellular protein catabolic process	GO:0004197//cysteine-type endopeptidase activity;GO:0008234//cysteine-type peptidase activity	GO:0005615//extracellular space;GO:0005773//vacuole;GO:0005764//lysosome;GO:0005783//endoplasmic reticulum
RIN1	AT5G22330	NP_197625.1	P-loop containing nucleoside triphosphate hydrolases superfamily protein [Arabidopsis thaliana]	0.338	11	20	1.19	8.56E-05	RuvB-like protein 1 OS=Arabidopsis thaliana GN=RIN1 PE=1 SV=1	K04499|1|0.0|927|ath:AT5G22330|RuvB-like protein 1 (pontin 52)	GO:2000072//regulation of defense response to fungus, incompatible interaction;GO:0006338//chromatin remodeling;GO:0030154//cell differentiation;GO:0048507//meristem development;GO:0006355//regulation of transcription, DNA-templated;GO:0006357//regulation of transcription from RNA polymerase II promoter;GO:0006351//transcription, DNA-templated;GO:0016573//histone acetylation;GO:0000492//box C/D s…	GO:0004003//ATP-dependent DNA helicase activity;GO:0043141//ATP-dependent 5'-3' DNA helicase activity;GO:0005524//ATP binding	GO:0035267//NuA4 histone acetyltransferase complex;GO:0005730//nucleolus;GO:0005634//nucleus;GO:0031011//Ino80 complex;GO:0097255//R2TP complex;GO:0000812//Swr1 complex;GO:0005829//cytosol;GO:0009507//chloroplast
	AT1G25570	NP_564237.2	Di-glucose binding protein with Leucine-rich repeat domain-containing protein [Arabidopsis thaliana]	0.056	3	3	1.19	0.0001223	Putative leucine-rich repeat receptor-like serine/threonine-protein kinase At2g14440 OS=Arabidopsis thaliana GN=At2g14440 PE=3 SV=1	K04733|1|1e-33|142|dzi:111292356|interleukin-1 receptor-associated kinase 4 [EC:2.7.11.1]			GO:0005794//Golgi apparatus;GO:0005773//vacuole;GO:0016021//integral component of membrane;GO:0005802//trans-Golgi network;GO:0005886//plasma membrane;GO:0005768//endosome
	AT4G38890	NP_195600.2	FMN-linked oxidoreductases superfamily protein [Arabidopsis thaliana]	0.014	1	1	1.19	0.0001298	tRNA-dihydrouridine(47) synthase [NAD(P)(+)]-like OS=Arabidopsis thaliana GN=At4g38890 PE=1 SV=2	K05544|1|0.0|1447|ath:AT4G38890|tRNA-dihydrouridine synthase 3 [EC:1.3.1.89]		GO:0017150//tRNA dihydrouridine synthase activity;GO:0046872//metal ion binding;GO:0050660//flavin adenine dinucleotide binding	GO:0005773//vacuole
	AT5G58120	NP_200620.1	Disease resistance protein (TIR-NBS-LRR class) family [Arabidopsis thaliana]	0.027	1	1	1.19	0.0001571	Disease resistance protein RML1B OS=Arabidopsis thaliana GN=RLM1B PE=2 SV=1	K19613|1|1e-124|403|csat:104703581|leucine-rich repeat protein SHOC2!K22038|2|1e-110|373|aip:107645897|volume-regulated anion channel!K16226|5|4e-100|346|bna:106392211|disease resistance protein RPS4	GO:0050832//defense response to fungus;GO:0007165//signal transduction	GO:0043531//ADP binding;GO:0005524//ATP binding	GO:0016021//integral component of membrane
	AT1G11330	NP_001320487.1	S-locus lectin protein kinase family protein [Arabidopsis thaliana]	0.04	3	4	1.19	0.0001972	G-type lectin S-receptor-like serine/threonine-protein kinase At1g11330 OS=Arabidopsis thaliana GN=At1g11330 PE=2 SV=3	K04733|1|0.0|738|pop:18102960|interleukin-1 receptor-associated kinase 4 [EC:2.7.11.1]	GO:0006468//protein phosphorylation;GO:0048544//recognition of pollen	GO:0030246//carbohydrate binding;GO:0004674//protein serine/threonine kinase activity;GO:0005516//calmodulin binding;GO:0005524//ATP binding	GO:0016021//integral component of membrane;GO:0005886//plasma membrane
	AT2G38790	NP_181413.2	hypothetical protein AT2G38790 [Arabidopsis thaliana]	0.103	2	2	1.19	0.0002181	-	-	-	-	-
	AT4G25320	NP_194262.1	AT hook motif DNA-binding family protein [Arabidopsis thaliana]	0.149	3	3	1.19	0.0002282	AT-hook motif nuclear-localized protein 3 OS=Arabidopsis thaliana GN=AHL3 PE=1 SV=1	K23047|1|6e-26|114|bna:106447564|E3 ubiquitin-protein ligase UNKL [EC:2.3.2.27]	GO:0010051//xylem and phloem pattern formation;GO:0010089//xylem development;GO:0006355//regulation of transcription, DNA-templated;GO:0006351//transcription, DNA-templated	GO:0003677//DNA binding;GO:0043621//protein self-association	GO:0005634//nucleus
PFK2	AT5G47810	NP_199592.1	phosphofructokinase 2 [Arabidopsis thaliana]	0.036	1	1	1.19	0.0002329	ATP-dependent 6-phosphofructokinase 2 OS=Arabidopsis thaliana GN=PFK2 PE=1 SV=1	K00850|1|0.0|923|ath:AT5G47810|6-phosphofructokinase 1 [EC:2.7.1.11]	GO:0006096//glycolytic process;GO:0006002//fructose 6-phosphate metabolic process	GO:0005524//ATP binding;GO:0003872//6-phosphofructokinase activity;GO:0046872//metal ion binding	GO:0005829//cytosol
	AT5G57580	NP_200566.1	Calmodulin-binding protein [Arabidopsis thaliana]	0.082	5	9	1.19	0.0002476	Calmodulin-binding protein 60 B OS=Arabidopsis thaliana GN=CBP60B PE=2 SV=1	K21989|1|5e-26|118|mdm:103441021|calcium permeable stress-gated cation channel	GO:0006355//regulation of transcription, DNA-templated;GO:0006950//response to stress;GO:0006351//transcription, DNA-templated	GO:0003677//DNA binding;GO:0005516//calmodulin binding	GO:0005634//nucleus
	AT4G38900	NP_001031810.1	Basic-leucine zipper (bZIP) transcription factor family protein [Arabidopsis thaliana]	0.016	1	1	1.19	0.0002579	bZIP transcription factor 18 OS=Arabidopsis thaliana GN=BZIP18 PE=1 SV=1	K20557|1|3e-56|196|psom:113283160|transcription factor VIP1	GO:0090567//reproductive shoot system development	GO:0003700//DNA binding transcription factor activity;GO:0003677//DNA binding	GO:0005737//cytoplasm;GO:0005829//cytosol;GO:0005634//nucleus;GO:0016021//integral component of membrane
RS31	AT3G61860	NP_567120.1	RNA-binding (RRM/RBD/RNP motifs) family protein [Arabidopsis thaliana]	0.258	4	6	1.19	0.0003435	Serine/arginine-rich splicing factor RS31 OS=Arabidopsis thaliana GN=RS31 PE=1 SV=2	K12893|1|0.0|520|ath:AT3G61860|splicing factor, arginine/serine-rich 4/5/6	GO:0000398//mRNA splicing, via spliceosome;GO:0008380//RNA splicing	GO:0003723//RNA binding	GO:0016607//nuclear speck;GO:0005681//spliceosomal complex
	AT4G37520	NP_001190944.1	Peroxidase superfamily protein [Arabidopsis thaliana]	0.077	3	4	1.19	0.0003784	Peroxidase 50 OS=Arabidopsis thaliana GN=PER50 PE=1 SV=1	K00430|1|0.0|632|ath:AT4G37520|peroxidase [EC:1.11.1.7]	GO:0006979//response to oxidative stress;GO:0048511//rhythmic process;GO:0042744//hydrogen peroxide catabolic process	GO:0020037//heme binding;GO:0046872//metal ion binding;GO:0004601//peroxidase activity	GO:0005737//cytoplasm;GO:0005576//extracellular region
	AT1G16790	NP_173123.1	ribosomal protein-like protein [Arabidopsis thaliana]	0.049	1	2	1.19	0.0004432	-	-			GO:0009535//chloroplast thylakoid membrane;GO:0009941//chloroplast envelope;GO:0009536//plastid;GO:0005840//ribosome;GO:0009507//chloroplast
	AT4G13180	NP_193054.1	NAD(P)-binding Rossmann-fold superfamily protein [Arabidopsis thaliana]	0.148	3	4	1.19	0.0004862	NADPH-dependent aldehyde reductase-like protein, chloroplastic OS=Arabidopsis thaliana GN=At3g03980 PE=3 SV=1	K00059|1|0.0|539|ath:AT4G13180|3-oxoacyl-[acyl-carrier protein] reductase [EC:1.1.1.100]	GO:0046685//response to arsenic-containing substance	-	-
	AT5G58200	NP_001190565.1	Calcineurin-like metallo-phosphoesterase superfamily protein [Arabidopsis thaliana]	0.113	2	2	1.19	0.0005404	-	K04567|1|3e-108|338|cqi:110719595|lysyl-tRNA synthetase, class II [EC:6.1.1.6]		GO:0016787//hydrolase activity	-
	AT5G02530	NP_001190207.1	RNA-binding (RRM/RBD/RNP motifs) family protein [Arabidopsis thaliana]	0.124	3	8	1.19	0.0005782	THO complex subunit 4B OS=Arabidopsis thaliana GN=ALY2 PE=1 SV=1	K12881|1|3e-129|373|ath:AT5G02530|THO complex subunit 4	GO:0051028//mRNA transport	GO:0003723//RNA binding;GO:0003729//mRNA binding	GO:0005654//nucleoplasm
HGO	AT5G54080	NP_200219.1	homogentisate 1,2-dioxygenase [Arabidopsis thaliana]	0.102	3	5	1.19	0.0009712	Homogentisate 1,2-dioxygenase OS=Arabidopsis thaliana GN=HGO PE=2 SV=2	K00451|1|0.0|961|ath:AT5G54080|homogentisate 1,2-dioxygenase [EC:1.13.11.5]	GO:0006570//tyrosine metabolic process;GO:0006572//tyrosine catabolic process;GO:0006559//L-phenylalanine catabolic process;GO:1902000//homogentisate catabolic process	GO:0004411//homogentisate 1,2-dioxygenase activity;GO:0046872//metal ion binding	GO:0005829//cytosol
PME31	AT3G29090	NP_566842.1	pectin methylesterase 31 [Arabidopsis thaliana]	0.076	2	2	1.19	0.001013	Pectinesterase 31 OS=Arabidopsis thaliana GN=PME31 PE=1 SV=1	K01051|1|0.0|666|ath:AT3G29090|pectinesterase [EC:3.1.1.11]	GO:0042545//cell wall modification;GO:0045488//pectin metabolic process;GO:0050829//defense response to Gram-negative bacterium;GO:0045490//pectin catabolic process	GO:0030599//pectinesterase activity;GO:0045330//aspartyl esterase activity	GO:0005618//cell wall
	AT5G46170	NP_199429.1	F-box family protein [Arabidopsis thaliana]	0.015	1	1	1.19	0.001071	F-box protein At5g46170 OS=Arabidopsis thaliana GN=At5g46170 PE=2 SV=1	-	GO:0010286//heat acclimation;GO:0009736//cytokinin-activated signaling pathway;GO:0009914//hormone transport		GO:0009506//plasmodesma
STP4	AT3G19930	NP_001326818.1	sugar transporter 4 [Arabidopsis thaliana]	0.023	1	3	1.19	0.001087	Sugar transport protein 4 OS=Arabidopsis thaliana GN=STP4 PE=1 SV=1	K08150|1|2e-54|194|spen:107023831|MFS transporter, SP family, solute carrier family 2 (myo-inositol transporter), member 13	GO:0015770//sucrose transport;GO:0035428//hexose transmembrane transport;GO:0046323//glucose import	GO:0005355//glucose transmembrane transporter activity;GO:0008506//sucrose:proton symporter activity;GO:0015145//monosaccharide transmembrane transporter activity	GO:0016021//integral component of membrane;GO:0005887//integral component of plasma membrane;GO:0005886//plasma membrane
scpl29	AT4G30810	NP_567854.1	serine carboxypeptidase-like 29 [Arabidopsis thaliana]	0.129	5	9	1.19	0.001413	Serine carboxypeptidase-like 29 OS=Arabidopsis thaliana GN=SCPL29 PE=2 SV=1	K16297|1|0.0|998|ath:AT4G30810|serine carboxypeptidase-like clade II [EC:3.4.16.-]	GO:0051603//proteolysis involved in cellular protein catabolic process	GO:0004185//serine-type carboxypeptidase activity	GO:0005773//vacuole;GO:0005576//extracellular region
	AT2G19460	NP_565454.1	DUF3511 domain protein (DUF3511) [Arabidopsis thaliana]	0.138	1	1	1.19	0.0017	-	-	-	-	-
	AT5G20940	NP_197594.2	Glycosyl hydrolase family protein [Arabidopsis thaliana]	0.014	1	1	1.19	0.003141	Probable beta-D-xylosidase 6 OS=Arabidopsis thaliana GN=BXL6 PE=2 SV=1	K05349|1|0.0|1290|ath:AT5G20940|beta-glucosidase [EC:3.2.1.21]	GO:0005975//carbohydrate metabolic process;GO:0009251//glucan catabolic process	GO:0008422//beta-glucosidase activity;GO:0004553//hydrolase activity, hydrolyzing O-glycosyl compounds	GO:0005886//plasma membrane
	AT4G11120	NP_192850.2	translation elongation factor Ts (EF-Ts) [Arabidopsis thaliana]	0.078	3	3	1.19	0.003349	Elongation factor Ts, mitochondrial OS=Arabidopsis thaliana GN=EFTS PE=1 SV=1	K02357|1|3e-19|94.7|egu:105056625|elongation factor Ts	GO:0070125//mitochondrial translational elongation	GO:0003746//translation elongation factor activity	GO:0005759//mitochondrial matrix;GO:0005739//mitochondrion
PAO3	AT3G59050	NP_191464.1	polyamine oxidase 3 [Arabidopsis thaliana]	0.045	1	1	1.19	0.003758	Polyamine oxidase 3 OS=Arabidopsis thaliana GN=PAO3 PE=1 SV=1	K17839|1|0.0|1011|ath:AT3G59050|polyamine oxidase [EC:1.5.3.17 1.5.3.-]	GO:0006598//polyamine catabolic process;GO:0046208//spermine catabolic process	GO:0046592//polyamine oxidase activity;GO:0052901//spermine:oxygen oxidoreductase (spermidine-forming) activity;GO:0052903//N1-acetylspermine:oxygen oxidoreductase (3-acetamidopropanal-forming) activity;GO:0052904//N1-acetylspermidine:oxygen oxidoreductase (3-acetamidopropanal-forming) activity;GO:0052902//spermidine:oxygen oxidoreductase (3-aminopropanal-forming) activity;GO:0016491//oxidoreduct…	GO:0005777//peroxisome
	AT1G28150	NP_001321756.1	hypothetical protein AT1G28150 [Arabidopsis thaliana]	0.114	1	2	1.19	0.00406	UPF0426 protein At1g28150, chloroplastic OS=Arabidopsis thaliana GN=At1g28150 PE=2 SV=1	-			GO:0010287//plastoglobule
RS31a	AT2G46610	NP_973702.1	RNA-binding (RRM/RBD/RNP motifs) family protein [Arabidopsis thaliana]	0.129	1	1	1.19	0.004644	Serine/arginine-rich splicing factor RS31A OS=Arabidopsis thaliana GN=RS31A PE=1 SV=1	K12893|1|1e-153|430|ath:AT2G46610|splicing factor, arginine/serine-rich 4/5/6	GO:0000398//mRNA splicing, via spliceosome	GO:0003723//RNA binding	GO:0016607//nuclear speck;GO:0005681//spliceosomal complex
LRX3	AT4G13340	NP_193070.1	Leucine-rich repeat (LRR) family protein [Arabidopsis thaliana]	0.045	3	3	1.19	0.004679	Leucine-rich repeat extensin-like protein 3 OS=Arabidopsis thaliana GN=LRX3 PE=1 SV=1	K03006|1|3e-46|172|cqi:110739554|DNA-directed RNA polymerase II subunit RPB1 [EC:2.7.7.6]	GO:0071555//cell wall organization	GO:0005199//structural constituent of cell wall	GO:0005618//cell wall;GO:0005576//extracellular region;GO:0009505//plant-type cell wall;GO:0009506//plasmodesma
[truncated: 5,949 more rows]
